# Supplementary material for: Integrative proteo-transcriptomic characterization of advanced fibrosis in chronic liver disease across etiologies
Source: Cell Rep Med. 2025 Jan 30;6(2):101935. doi: 10.1016/j.xcrm.2025.101935 (PMC11866494; doi:10.1016/j.xcrm.2025.101935)
Supplement: Data S1. Results of differentially expressed analysis in fibrosis-dependent analysis, related to Figures 2E, 5A, 6C, S2, S3B, S6A, and S6E [file mmc2.xlsx]

## Sheet: Sheet1
Comparison	gene_names	baseMean	log2FoldChange	lfcSE	stat	pvalue	padj
F3 vs F0-2	A1BG	11602.4	0.0978943	0.272848	0.358787	0.719754	1
F3 vs F0-2	A1CF	15513	-0.153123	0.143836	-1.06457	0.287072	1
F3 vs F0-2	A2M	132552	0.728028	0.203707	3.5739	0.000351697	0.0620006
F3 vs F0-2	A2ML1	30.37	-0.0007321	0.173127	-0.00422867	0.996626	1
F3 vs F0-2	A3GALT2	3.46421	1.13914	0.557179	2.04448	0.0409061	0.69676
F3 vs F0-2	A4GALT	83.9493	0.0774207	0.271781	0.284864	0.775748	1
F3 vs F0-2	A4GNT	4.31782	0.397361	0.472526	0.84093	0.400387	1
F3 vs F0-2	AAAS	344.511	-0.0343928	0.208049	-0.165311	0.868699	1
F3 vs F0-2	AACS	100.76	0.0823001	0.245602	0.335095	0.737554	1
F3 vs F0-2	AADAC	4995.75	0.170053	0.151047	1.12583	0.260239	1
F3 vs F0-2	AADACL2	0	NA	NA	NA	NA	NA
F3 vs F0-2	AADACL3	0	NA	NA	NA	NA	NA
F3 vs F0-2	AADACL4	0.113552	-0.611858	3.40159	-0.179874	0.857251	1
F3 vs F0-2	AADAT	791.194	-0.253289	0.158424	-1.59881	0.109864	0.897447
F3 vs F0-2	AAGAB	256.706	0.0967265	0.0983748	0.983245	0.325487	1
F3 vs F0-2	AAK1	2247.07	0.167185	0.0863198	1.93681	0.0527683	0.752632
F3 vs F0-2	AAMDC	69.6438	0.044377	0.128058	0.346539	0.728938	1
F3 vs F0-2	AAMP	701.973	-0.0269211	0.161199	-0.167005	0.867366	1
F3 vs F0-2	AANAT	6.78144	0.13682	0.277578	0.492908	0.622077	1
F3 vs F0-2	AAR2	462.788	-0.0114938	0.103382	-0.111178	0.911475	1
F3 vs F0-2	AARD	26.1687	-0.334474	0.18485	-1.80943	0.070384	0.804638
F3 vs F0-2	AARS1	1152.88	0.252614	0.228172	1.10712	0.268242	1
F3 vs F0-2	AARS2	422.492	-0.120452	0.121859	-0.988456	0.322929	1
F3 vs F0-2	AARSD1	47.8326	0.237274	0.425577	0.557535	0.577162	1
F3 vs F0-2	AASDH	263.841	-0.131876	0.106232	-1.24139	0.214462	1
F3 vs F0-2	AASDHPPT	493.332	0.0880251	0.0960278	0.916662	0.35932	1
F3 vs F0-2	AASS	5684.56	-0.196106	0.231158	-0.848363	0.396236	1
F3 vs F0-2	AATF	248.324	0.0981173	0.107608	0.911802	0.361873	1
F3 vs F0-2	AATK	150.831	0.324889	0.21919	1.48223	0.13828	0.939706
F3 vs F0-2	ABAT	12902.7	-0.217037	0.145734	-1.48926	0.136418	0.938251
F3 vs F0-2	ABCA1	11978	0.0203242	0.125953	0.161363	0.871808	1
F3 vs F0-2	ABCA10	346.383	0.382062	0.218394	1.74942	0.0802184	0.837655
F3 vs F0-2	ABCA12	2.03454	0.997406	0.766677	1.30095	0.193277	0.996258
F3 vs F0-2	ABCA13	172.708	0.111324	0.305203	0.364754	0.715295	1
F3 vs F0-2	ABCA2	2451.04	-0.0020426	0.269527	-0.00757846	0.993953	1
F3 vs F0-2	ABCA3	151.121	-0.078592	0.220547	-0.35635	0.721579	1
F3 vs F0-2	ABCA4	67.0843	-0.167201	0.196652	-0.850238	0.395193	1
F3 vs F0-2	ABCA5	2209.88	-0.178697	0.140523	-1.27165	0.203496	1
F3 vs F0-2	ABCA6	6376.22	-0.17131	0.136555	-1.25451	0.209655	1
F3 vs F0-2	ABCA7	223.744	0.189964	0.388433	0.489053	0.624804	1
F3 vs F0-2	ABCA8	2207.09	-0.11416	0.127816	-0.893159	0.371772	1
F3 vs F0-2	ABCA9	2198.42	-0.0642567	0.152394	-0.421649	0.673281	1
F3 vs F0-2	ABCB1	1654.97	0.253856	0.12522	2.02728	0.0426343	0.703812
F3 vs F0-2	ABCB10	648.332	-0.0685896	0.0726796	-0.943725	0.34531	1
F3 vs F0-2	ABCB11	8422.6	-0.0849792	0.183034	-0.464281	0.642447	1
F3 vs F0-2	ABCB4	5434.69	0.0181851	0.157418	0.115521	0.908032	1
F3 vs F0-2	ABCB5	36.169	-0.131657	0.179224	-0.734592	0.462588	1
F3 vs F0-2	ABCB6	344.758	-0.211363	0.257081	-0.822165	0.410983	1
F3 vs F0-2	ABCB7	333.124	0.00876301	0.127578	0.0686873	0.945239	1
F3 vs F0-2	ABCB8	460.991	0.00287357	0.212536	0.0135204	0.989213	1
F3 vs F0-2	ABCB9	77.1944	0.0393219	0.171481	0.229307	0.81863	1
F3 vs F0-2	ABCC1	485.104	0.129187	0.190875	0.676816	0.498523	1
F3 vs F0-2	ABCC10	346.316	-0.201168	0.195791	-1.02746	0.304202	1
F3 vs F0-2	ABCC11	195.266	-0.250256	0.164406	-1.52218	0.127963	0.928277
F3 vs F0-2	ABCC12	0.313053	-1.18054	2.01492	-0.585901	0.557942	1
F3 vs F0-2	ABCC2	8541.87	-0.139627	0.123516	-1.13044	0.258293	1
F3 vs F0-2	ABCC3	1752.17	-0.160677	0.176455	-0.910586	0.362514	1
F3 vs F0-2	ABCC4	235.098	0.317086	0.187404	1.69199	0.0906475	0.863863
F3 vs F0-2	ABCC5	609.862	-0.020523	0.143841	-0.142678	0.886545	1
F3 vs F0-2	ABCC6	6025.89	-0.156208	0.192332	-0.812182	0.416687	1
F3 vs F0-2	ABCC8	84.5471	-0.135813	0.205203	-0.661844	0.508071	1
F3 vs F0-2	ABCC9	4465.22	-0.345049	0.14125	-2.44283	0.0145725	0.492707
F3 vs F0-2	ABCD1	433.082	-0.111934	0.260013	-0.430494	0.666836	1
F3 vs F0-2	ABCD2	33.7754	0.44585	0.309741	1.43943	0.150028	0.95169
F3 vs F0-2	ABCD3	2790.16	0.117545	0.124545	0.943794	0.345275	1
F3 vs F0-2	ABCD4	133.078	0.0417294	0.16209	0.257446	0.796835	1
F3 vs F0-2	ABCE1	908.693	0.144772	0.108939	1.32893	0.183873	0.985972
F3 vs F0-2	ABCF1	456.788	-0.0142332	0.132544	-0.107385	0.914484	1
F3 vs F0-2	ABCF2	333.799	-0.0433768	0.111074	-0.390522	0.696151	1
F3 vs F0-2	ABCF2-H2BE1	94.3545	0.735572	0.365618	2.01186	0.0442348	0.707907
F3 vs F0-2	ABCF3	306.093	0.0315602	0.187666	0.168172	0.866448	1
F3 vs F0-2	ABCG1	428.986	-0.0865276	0.181051	-0.47792	0.632707	1
F3 vs F0-2	ABCG2	833.322	-0.254493	0.185563	-1.37147	0.17023	0.973938
F3 vs F0-2	ABCG4	5.19884	-0.587263	0.330943	-1.77451	0.0759782	0.82273
F3 vs F0-2	ABCG5	1465.3	-0.223004	0.133937	-1.66498	0.0959158	0.872558
F3 vs F0-2	ABCG8	4197.21	-0.196282	0.16131	-1.2168	0.22368	1
F3 vs F0-2	ABHD1	8.18105	-0.0352675	0.442627	-0.0796775	0.936494	1
F3 vs F0-2	ABHD10	508.362	-0.0634999	0.118325	-0.536657	0.591504	1
F3 vs F0-2	ABHD11	94.4415	-0.10809	0.188836	-0.572403	0.567049	1
F3 vs F0-2	ABHD12	604.419	0.0472602	0.11384	0.415147	0.678034	1
F3 vs F0-2	ABHD12B	0.132487	0	4.95882	0	1	1
F3 vs F0-2	ABHD13	610.563	0.0566015	0.0949505	0.596116	0.551097	1
F3 vs F0-2	ABHD14A	137.672	0.0336199	0.199745	0.168315	0.866336	1
F3 vs F0-2	ABHD14A-ACY1	5.95563	-0.250548	1.13134	-0.221461	0.824733	1
F3 vs F0-2	ABHD14B	1761.35	-0.045618	0.16673	-0.273605	0.784388	1
F3 vs F0-2	ABHD15	957.334	-0.320219	0.154041	-2.07879	0.0376369	0.675495
F3 vs F0-2	ABHD16A	529.633	0.120835	0.194686	0.620662	0.534822	1
F3 vs F0-2	ABHD16B	0.972574	0.275049	0.584922	0.470232	0.638189	1
F3 vs F0-2	ABHD17A	478.287	0.0171225	0.342796	0.0499497	0.960162	1
F3 vs F0-2	ABHD17B	386.151	0.023646	0.0764248	0.309403	0.757015	1
F3 vs F0-2	ABHD17C	76.8157	0.182089	0.192821	0.944341	0.344996	1
F3 vs F0-2	ABHD18	649.834	-0.0700582	0.0917864	-0.763275	0.4453	1
F3 vs F0-2	ABHD2	21318	-0.142351	0.119262	-1.1936	0.232634	1
F3 vs F0-2	ABHD3	541.627	0.121454	0.106681	1.13847	0.254924	1
F3 vs F0-2	ABHD4	472.824	0.0361963	0.130666	0.277013	0.78177	1
F3 vs F0-2	ABHD5	367.026	0.156558	0.148703	1.05283	0.292421	1
F3 vs F0-2	ABHD6	1083.71	-0.0587655	0.141071	-0.416567	0.676996	1
F3 vs F0-2	ABHD8	249.323	-0.0360845	0.271657	-0.132831	0.894327	1
F3 vs F0-2	ABI1	910.612	0.146803	0.0852551	1.72193	0.0850826	0.849161
F3 vs F0-2	ABI2	809.983	0.0378255	0.101143	0.373982	0.708418	1
F3 vs F0-2	ABI3	287.609	0.0500643	0.194385	0.257553	0.796752	1
F3 vs F0-2	ABI3BP	260.677	0.0838641	0.237793	0.352676	0.724331	1
F3 vs F0-2	ABITRAM	203.559	0.0132939	0.0976718	0.136108	0.891736	1
F3 vs F0-2	ABL1	1366.17	-0.118168	0.129557	-0.912088	0.361723	1
F3 vs F0-2	ABL2	1060.79	0.0429462	0.0907351	0.473314	0.635989	1
F3 vs F0-2	ABLIM1	4253.28	-0.0874397	0.15011	-0.582504	0.560228	1
F3 vs F0-2	ABLIM2	95.6296	-0.317727	0.229498	-1.38445	0.166221	0.972084
F3 vs F0-2	ABLIM3	3203.78	0.199551	0.205833	0.969482	0.332305	1
F3 vs F0-2	ABO	1.13447	0.253968	0.86332	0.294176	0.768624	1
F3 vs F0-2	ABR	670.673	0.0396333	0.171395	0.231239	0.817129	1
F3 vs F0-2	ABRA	12.693	-0.707512	0.267812	-2.64182	0.00824624	0.386263
F3 vs F0-2	ABRACL	174.18	0.0966721	0.17569	0.550243	0.582153	1
F3 vs F0-2	ABRAXAS1	278.37	-0.110297	0.0952134	-1.15842	0.246693	1
F3 vs F0-2	ABRAXAS2	385.593	0.0127616	0.0750742	0.169986	0.865021	1
F3 vs F0-2	ABT1	245.554	0.067373	0.113821	0.591918	0.553906	1
F3 vs F0-2	ABTB1	226.232	-0.104874	0.252317	-0.415646	0.677669	1
F3 vs F0-2	ABTB2	1086.08	-0.0891015	0.195797	-0.455072	0.649058	1
F3 vs F0-2	AC000120.2	2.04297	0.124789	0.760097	0.164175	0.869594	1
F3 vs F0-2	AC000120.3	38.9776	1.05137	0.767296	1.37022	0.170617	0.973938
F3 vs F0-2	AC001226.2	1.87715	0.205221	0.522736	0.392589	0.694623	1
F3 vs F0-2	AC002094.3	4.1239	-0.000985816	0.581038	-0.00169665	0.998646	1
F3 vs F0-2	AC002456.2	2.46139	-0.129816	0.554426	-0.234145	0.814873	1
F3 vs F0-2	AC002996.1	961.076	-0.378793	0.389368	-0.972839	0.330633	1
F3 vs F0-2	AC003002.1	0.138683	-0.315911	3.60133	-0.0877206	0.930099	1
F3 vs F0-2	AC003002.2	43.9991	-0.0123831	0.193947	-0.0638477	0.949091	1
F3 vs F0-2	AC003002.3	2.27941	0.429514	1.27093	0.337954	0.735398	1
F3 vs F0-2	AC003006.1	1.13362	-2.2599	1.6479	-1.37138	0.170257	0.973938
F3 vs F0-2	AC004076.1	2.24376	-0.158481	0.769275	-0.206014	0.83678	1
F3 vs F0-2	AC004080.3	0	NA	NA	NA	NA	NA
F3 vs F0-2	AC004223.3	2.18313	0.155461	0.957466	0.162367	0.871017	1
F3 vs F0-2	AC004233.4	9.72786	-0.112208	0.474948	-0.236253	0.813237	1
F3 vs F0-2	AC004556.3	42.4551	-0.274369	1.18956	-0.230648	0.817588	1
F3 vs F0-2	AC004593.2	19.3864	0.119642	0.326577	0.366351	0.714103	1
F3 vs F0-2	AC004691.2	4.65906	0.672293	1.08103	0.6219	0.534008	1
F3 vs F0-2	AC004706.3	21.9574	-0.243152	0.217258	-1.11919	0.263061	1
F3 vs F0-2	AC004832.3	19.1037	-0.431372	0.429691	-1.00391	0.315421	1
F3 vs F0-2	AC004864.1	0.00483916	0	4.95882	0	1	NA
F3 vs F0-2	AC004922.1	9.69885	0.487881	1.04659	0.466162	0.641099	1
F3 vs F0-2	AC004997.1	1.30616	1.25996	1.92669	0.653948	0.513145	1
F3 vs F0-2	AC005154.5	58.5525	-0.160313	0.127381	-1.25853	0.2082	1
F3 vs F0-2	AC005324.2	5.66513	-0.312881	0.382692	-0.817579	0.413597	1
F3 vs F0-2	AC005551.1	0.0603585	0.146362	3.98105	0.0367646	0.970673	1
F3 vs F0-2	AC005697.1	0.29979	0.0791018	1.7557	0.0450542	0.964064	1
F3 vs F0-2	AC005702.1	4.47059	-0.279848	0.306357	-0.913469	0.360996	1
F3 vs F0-2	AC005726.1	0.508213	0.299068	2.17623	0.137425	0.890695	1
F3 vs F0-2	AC005833.1	20.9138	-0.254863	0.265668	-0.959329	0.337393	1
F3 vs F0-2	AC005837.2	0.46742	1.47696	1.66067	0.889376	0.373801	1
F3 vs F0-2	AC006059.2	7.74636	-0.505255	1.06233	-0.475612	0.634351	1
F3 vs F0-2	AC006449.4	1.74997	-0.0526635	0.418603	-0.125808	0.899884	1
F3 vs F0-2	AC006486.1	27.3735	0.344582	0.521194	0.661139	0.508523	1
F3 vs F0-2	AC006486.3	0	NA	NA	NA	NA	NA
F3 vs F0-2	AC006538.2	11.7342	0.218261	0.436138	0.500441	0.616765	1
F3 vs F0-2	AC007040.2	54.0188	-0.313233	0.157328	-1.99095	0.0464858	0.719329
F3 vs F0-2	AC007325.1	1.92958	-0.337013	0.829067	-0.406496	0.684378	1
F3 vs F0-2	AC007325.2	319.548	0.0752635	0.462539	0.162718	0.87074	1
F3 vs F0-2	AC007325.4	64.1121	0.40373	0.462047	0.873786	0.382235	1
F3 vs F0-2	AC007326.4	392.886	-0.214036	0.113806	-1.8807	0.0600123	0.775883
F3 vs F0-2	AC007846.2	0.172689	-0.794576	4.03962	-0.196696	0.844066	1
F3 vs F0-2	AC007906.2	39.6979	0.150612	0.322847	0.466512	0.640849	1
F3 vs F0-2	AC007998.2	1.76124	0.263267	0.671382	0.392127	0.694964	1
F3 vs F0-2	AC008162.2	0	NA	NA	NA	NA	NA
F3 vs F0-2	AC008397.1	0.357	-0.685907	2.86739	-0.23921	0.810943	1
F3 vs F0-2	AC008397.2	14.1325	0.197008	0.520232	0.378692	0.704917	1
F3 vs F0-2	AC008403.1	1.51086	0.666305	1.17367	0.567708	0.570233	1
F3 vs F0-2	AC008676.3	5.3496	-0.311969	0.327106	-0.953725	0.340223	1
F3 vs F0-2	AC008687.1	0.0444734	-0.167898	4.62167	-0.0363283	0.971021	NA
F3 vs F0-2	AC008687.4	0.390235	-0.503952	1.20383	-0.418624	0.675491	1
F3 vs F0-2	AC008695.1	0.115124	1.04953	4.95819	0.211676	0.83236	1
F3 vs F0-2	AC008758.1	87.4955	-0.0960697	0.226096	-0.424907	0.670905	1
F3 vs F0-2	AC008758.5	3.82249	0.523176	0.596601	0.876927	0.380526	1
F3 vs F0-2	AC008763.3	0.762231	-1.81703	4.50417	-0.40341	0.686647	1
F3 vs F0-2	AC008764.4	0.05544	0.345904	4.95866	0.0697575	0.944387	1
F3 vs F0-2	AC008770.2	3.25276	0.580468	0.758474	0.765311	0.444086	1
F3 vs F0-2	AC008770.4	38.2713	0.551376	0.304139	1.81291	0.0698456	0.802593
F3 vs F0-2	AC008878.1	2.98983	-0.0941855	2.22985	-0.0422384	0.966309	1
F3 vs F0-2	AC008878.3	165.533	-0.0708422	0.300696	-0.235594	0.813748	1
F3 vs F0-2	AC008982.1	0.440909	-0.142038	1.54624	-0.09186	0.926809	1
F3 vs F0-2	AC008982.3	0.440909	-0.142038	1.54624	-0.09186	0.926809	1
F3 vs F0-2	AC009070.1	0.284927	0.179915	1.46574	0.122747	0.902307	1
F3 vs F0-2	AC009163.5	2.43546	-0.287952	0.76597	-0.375931	0.706968	1
F3 vs F0-2	AC009412.1	1.42742	-1.74155	0.900011	-1.93503	0.0529871	0.752632
F3 vs F0-2	AC009779.3	386.262	-0.177766	0.146874	-1.21034	0.22615	1
F3 vs F0-2	AC009879.2	0.251754	-0.821305	2.2113	-0.371413	0.71033	1
F3 vs F0-2	AC010132.3	0.0662759	0.266623	4.95868	0.0537689	0.957119	1
F3 vs F0-2	AC010255.2	1.31879	-0.365996	0.622624	-0.587828	0.556648	1
F3 vs F0-2	AC010319.2	0.143378	-0.944633	2.08858	-0.452285	0.651064	1
F3 vs F0-2	AC010325.1	1.10232	-0.751898	0.651237	-1.15457	0.248267	1
F3 vs F0-2	AC010422.5	3.99899	-3.94068	2.14286	-1.83898	0.0659183	0.793776
F3 vs F0-2	AC010522.1	60.2648	-0.360954	0.241805	-1.49275	0.135504	0.937492
F3 vs F0-2	AC010531.1	22.2306	-0.0809171	0.396186	-0.20424	0.838166	1
F3 vs F0-2	AC010646.1	18.5248	-0.174701	0.417976	-0.417969	0.67597	1
F3 vs F0-2	AC010724.8	0	NA	NA	NA	NA	NA
F3 vs F0-2	AC010973.3	0	NA	NA	NA	NA	NA
F3 vs F0-2	AC010980.1	2.64881	-0.658432	0.49322	-1.33497	0.181887	0.985009
F3 vs F0-2	AC011005.1	0.526795	0.176899	0.836684	0.211428	0.832553	1
F3 vs F0-2	AC011043.1	905.005	-0.189149	0.200522	-0.943279	0.345538	1
F3 vs F0-2	AC011043.2	6.53487	-0.0758412	0.233504	-0.324796	0.745335	1
F3 vs F0-2	AC011295.2	1.90977	-0.137062	1.09399	-0.125287	0.900297	1
F3 vs F0-2	AC011448.1	12.0824	0.0442869	0.415835	0.106501	0.915185	1
F3 vs F0-2	AC011455.2	12.5918	-0.12351	0.495674	-0.249176	0.803225	1
F3 vs F0-2	AC011455.3	12.5918	-0.12351	0.495674	-0.249176	0.803225	1
F3 vs F0-2	AC011462.1	7.23922	0.149778	1.11686	0.134107	0.893318	1
F3 vs F0-2	AC011476.10	0.245753	0.445962	1.23964	0.35975	0.719034	1
F3 vs F0-2	AC011476.11	0.245753	0.445962	1.23964	0.35975	0.719034	1
F3 vs F0-2	AC011476.12	0.245753	0.445962	1.23964	0.35975	0.719034	1
F3 vs F0-2	AC011476.4	0.245753	0.445962	1.23964	0.35975	0.719034	1
F3 vs F0-2	AC011476.5	0.245753	0.445962	1.23964	0.35975	0.719034	1
F3 vs F0-2	AC011476.6	0.245753	0.445962	1.23964	0.35975	0.719034	1
F3 vs F0-2	AC011479.1	0.554265	-1.07034	1.24272	-0.861289	0.389079	1
F3 vs F0-2	AC011499.1	3.44236	0.329588	0.520221	0.633555	0.526372	1
F3 vs F0-2	AC011530.1	0.254394	-0.548084	2.13726	-0.256442	0.797609	1
F3 vs F0-2	AC011841.1	6.53487	-0.0758412	0.233504	-0.324796	0.745335	1
F3 vs F0-2	AC012184.2	62.7955	-0.401677	0.706209	-0.568779	0.569506	1
F3 vs F0-2	AC012213.5	128.78	-0.015785	0.248029	-0.0636415	0.949256	1
F3 vs F0-2	AC012309.1	0.057018	-0.0978901	3.32468	-0.0294435	0.976511	1
F3 vs F0-2	AC012314.11	2.65733	-0.39412	0.480282	-0.820601	0.411874	1
F3 vs F0-2	AC012314.12	2.65733	-0.39412	0.480282	-0.820601	0.411874	1
F3 vs F0-2	AC012314.13	2.65733	-0.39412	0.480282	-0.820601	0.411874	1
F3 vs F0-2	AC012314.14	2.65733	-0.39412	0.480282	-0.820601	0.411874	1
F3 vs F0-2	AC012314.3	2.65733	-0.39412	0.480282	-0.820601	0.411874	1
F3 vs F0-2	AC012314.5	2.65733	-0.39412	0.480282	-0.820601	0.411874	1
F3 vs F0-2	AC012314.6	2.65733	-0.39412	0.480282	-0.820601	0.411874	1
F3 vs F0-2	AC012314.7	2.65733	-0.39412	0.480282	-0.820601	0.411874	1
F3 vs F0-2	AC012488.2	1.16389	0.572458	1.36196	0.420318	0.674253	1
F3 vs F0-2	AC012531.3	0.0862139	-0.713673	3.47646	-0.205288	0.837347	1
F3 vs F0-2	AC013394.1	243.44	0.191496	0.0999346	1.91621	0.0553379	0.760505
F3 vs F0-2	AC013470.2	7.08574	-0.0281026	0.226415	-0.12412	0.90122	1
F3 vs F0-2	AC013477.1	4.47599	0.472218	0.803138	0.587966	0.556555	1
F3 vs F0-2	AC013489.1	22.1077	-0.279103	0.35633	-0.78327	0.433469	1
F3 vs F0-2	AC015802.6	91.966	-0.0397312	0.136787	-0.29046	0.771464	1
F3 vs F0-2	AC018630.4	3.33983	1.64712	1.19207	1.38173	0.167055	0.972446
F3 vs F0-2	AC018709.1	0.286872	-0.0166267	1.37339	-0.0121063	0.990341	1
F3 vs F0-2	AC018755.2	19.6845	0.107206	0.337765	0.317399	0.750941	1
F3 vs F0-2	AC019117.3	50.8615	0.156188	0.335513	0.46552	0.641559	1
F3 vs F0-2	AC020765.6	0.716163	-1.76711	1.32581	-1.33285	0.182581	0.985353
F3 vs F0-2	AC020907.6	3.75147	-0.626614	0.517589	-1.21064	0.226033	1
F3 vs F0-2	AC020909.1	0.373666	-0.170733	1.76608	-0.0966734	0.922986	1
F3 vs F0-2	AC021072.1	0.023839	-0.0477148	4.95877	-0.0096223	0.992323	NA
F3 vs F0-2	AC022414.1	42.2484	-0.0124274	0.276941	-0.0448737	0.964208	1
F3 vs F0-2	AC022506.1	2.60425	-0.361259	0.608677	-0.593515	0.552837	1
F3 vs F0-2	AC023055.1	0.619432	-1.76573	2.28632	-0.772301	0.439936	1
F3 vs F0-2	AC023491.2	0.672596	0.744953	1.07799	0.691058	0.489529	1
F3 vs F0-2	AC024592.3	4.95946	0.367119	0.469247	0.782358	0.434004	1
F3 vs F0-2	AC024598.1	85.4684	-0.0784766	0.167247	-0.469227	0.638908	1
F3 vs F0-2	AC024940.6	2.11679	-0.444161	0.676053	-0.656991	0.511186	1
F3 vs F0-2	AC025165.3	0.0392168	0	4.95882	0	1	NA
F3 vs F0-2	AC025287.4	0.00584941	0	4.95882	0	1	NA
F3 vs F0-2	AC026316.4	70.4699	0.0317076	0.172007	0.184339	0.853747	1
F3 vs F0-2	AC026369.8	1.78218	0.208533	0.497058	0.419535	0.674825	1
F3 vs F0-2	AC026464.3	14.5175	0.287541	0.719071	0.399878	0.689246	1
F3 vs F0-2	AC026464.4	186.814	0.0799245	0.144597	0.552739	0.580442	1
F3 vs F0-2	AC026464.6	58.6885	-0.169703	0.420384	-0.403686	0.686444	1
F3 vs F0-2	AC026786.1	0.145571	0.645368	4.04942	0.159373	0.873375	1
F3 vs F0-2	AC034102.2	0.0741048	0.0262644	4.95877	0.00529655	0.995774	1
F3 vs F0-2	AC037459.1	7.09947	-0.0581597	0.762992	-0.0762259	0.939239	1
F3 vs F0-2	AC037482.5	0.00967833	0	4.95882	0	1	NA
F3 vs F0-2	AC037482.6	0.0791448	-0.315856	4.79989	-0.0658049	0.947533	1
F3 vs F0-2	AC044810.10	0.190412	-0.235415	1.56648	-0.150282	0.880542	1
F3 vs F0-2	AC048338.2	1.72157	0.347429	1.10772	0.313644	0.753792	1
F3 vs F0-2	AC053503.6	0.0812257	-0.00162296	3.82161	-0.00042468	0.999661	1
F3 vs F0-2	AC055839.2	30.9167	-0.013906	0.251127	-0.0553742	0.95584	1
F3 vs F0-2	AC058822.1	46.5275	0.491402	0.841567	0.583914	0.559278	1
F3 vs F0-2	AC063943.2	41.5868	-0.15059	0.659894	-0.228202	0.819489	1
F3 vs F0-2	AC068533.4	79.8783	0.053347	0.317275	0.168141	0.866472	1
F3 vs F0-2	AC068580.4	858.57	-0.30701	0.227149	-1.35158	0.176511	0.977278
F3 vs F0-2	AC068631.2	0.319657	0.00623689	4.226	0.00147584	0.998822	1
F3 vs F0-2	AC068775.1	11.5198	0.116745	0.382789	0.304986	0.760377	1
F3 vs F0-2	AC068870.4	0.231521	-0.0583176	2.01467	-0.0289465	0.976907	1
F3 vs F0-2	AC069368.1	4.70883	0.326574	1.26291	0.258589	0.795952	1
F3 vs F0-2	AC069444.2	64.1756	-0.011964	0.21396	-0.0559172	0.955408	1
F3 vs F0-2	AC069544.2	243.527	0.13286	0.0797057	1.66689	0.0955367	0.872558
F3 vs F0-2	AC072022.2	6.57921	0.96317	0.336178	2.86506	0.00416929	0.285488
F3 vs F0-2	AC073111.3	48.9613	-0.192328	0.377332	-0.509704	0.610259	1
F3 vs F0-2	AC073610.2	3.5557	0.358235	0.759722	0.471534	0.637259	1
F3 vs F0-2	AC073896.1	4.57046	-1.14686	1.01295	-1.1322	0.257549	1
F3 vs F0-2	AC079741.2	3.8022	-0.538311	0.803965	-0.66957	0.503132	1
F3 vs F0-2	AC083800.1	0	NA	NA	NA	NA	NA
F3 vs F0-2	AC083977.1	0.0841296	-0.611775	4.95882	-0.123371	0.901813	1
F3 vs F0-2	AC084018.4	0	NA	NA	NA	NA	NA
F3 vs F0-2	AC084756.2	41.5935	-0.500457	0.452764	-1.10534	0.269013	1
F3 vs F0-2	AC087721.2	88.5034	-0.0401898	0.124401	-0.323068	0.746644	1
F3 vs F0-2	AC090517.4	256.698	-0.0873278	0.0862518	-1.01248	0.311311	1
F3 vs F0-2	AC090527.2	18.9011	0.560213	0.405471	1.38164	0.167084	0.972446
F3 vs F0-2	AC090958.6	2.24496	-0.182397	0.827587	-0.220396	0.825562	1
F3 vs F0-2	AC091167.6	1.47392	-0.762686	0.465914	-1.63697	0.101637	0.877348
F3 vs F0-2	AC091304.6	0	NA	NA	NA	NA	NA
F3 vs F0-2	AC091959.1	147.433	0.0739923	0.213126	0.347177	0.728459	1
F3 vs F0-2	AC092017.2	0	NA	NA	NA	NA	NA
F3 vs F0-2	AC092042.3	0.360721	0.46711	1.12281	0.41602	0.677395	1
F3 vs F0-2	AC092073.1	7.79583	0.464609	0.361741	1.28437	0.199013	1
F3 vs F0-2	AC092143.1	0.584571	-0.657951	2.54535	-0.258491	0.796028	1
F3 vs F0-2	AC092329.3	140.087	0.000995001	0.191324	0.0052006	0.995851	1
F3 vs F0-2	AC092442.1	0.0632903	-0.315868	4.40037	-0.0717823	0.942775	1
F3 vs F0-2	AC092587.1	10.3859	0.0829112	0.425887	0.194679	0.845644	1
F3 vs F0-2	AC092647.5	4.58732	0.756898	0.512334	1.47735	0.139581	0.942639
F3 vs F0-2	AC092718.3	55.3304	-0.118382	0.164103	-0.721387	0.470672	1
F3 vs F0-2	AC092718.8	64.6472	-0.214138	0.1731	-1.23708	0.216059	1
F3 vs F0-2	AC092835.1	26.5265	-0.248621	0.182275	-1.36399	0.172571	0.974323
F3 vs F0-2	AC092854.1	0	NA	NA	NA	NA	NA
F3 vs F0-2	AC093155.3	37.0922	-0.320682	0.183443	-1.74813	0.0804419	0.837655
F3 vs F0-2	AC093246.1	0.855122	-0.179918	0.93923	-0.191559	0.848087	1
F3 vs F0-2	AC093323.1	33.945	-0.283347	0.241089	-1.17528	0.239881	1
F3 vs F0-2	AC093512.2	19.6408	-0.369334	0.356668	-1.03551	0.30043	1
F3 vs F0-2	AC093525.1	6.15594	-0.29686	0.721983	-0.411173	0.680946	1
F3 vs F0-2	AC093525.2	0.44387	-2.55523	2.56449	-0.996393	0.319059	1
F3 vs F0-2	AC093668.1	8.0874	0.0354961	0.552512	0.0642449	0.948775	1
F3 vs F0-2	AC093827.5	229.775	-0.206857	0.135891	-1.52223	0.127952	0.928277
F3 vs F0-2	AC093830.1	0.38694	0.699629	1.00749	0.694426	0.487415	1
F3 vs F0-2	AC093899.2	2.71176	-0.061404	1.04304	-0.0588701	0.953056	1
F3 vs F0-2	AC097634.4	1.67734	2.98212	1.25699	2.37243	0.0176716	0.529341
F3 vs F0-2	AC097636.1	384.496	-0.0802832	0.125725	-0.638563	0.523107	1
F3 vs F0-2	AC097637.1	9.30853	0.483303	0.58458	0.826752	0.408378	1
F3 vs F0-2	AC098582.1	97.267	0.041361	0.376092	0.109976	0.912429	1
F3 vs F0-2	AC099489.1	108.105	0.186284	0.297459	0.626252	0.53115	1
F3 vs F0-2	AC099569.1	0.00468168	0	4.95882	0	1	NA
F3 vs F0-2	AC099811.2	3.55863	0.71836	1.05406	0.681516	0.495545	1
F3 vs F0-2	AC099850.2	1.77113	0.463239	0.788405	0.587565	0.556825	1
F3 vs F0-2	AC100868.1	1.58279	0.373069	0.646256	0.577277	0.563752	1
F3 vs F0-2	AC104109.3	0.218101	0.553649	2.101	0.263517	0.792152	1
F3 vs F0-2	AC104389.6	2.62545	-2.28119	2.21185	-1.03135	0.302377	1
F3 vs F0-2	AC104452.1	1.69281	-0.833806	3.60274	-0.231436	0.816976	1
F3 vs F0-2	AC105001.2	13.6457	0.183542	0.558832	0.328439	0.74258	1
F3 vs F0-2	AC106873.8	26.7292	0.0182277	0.163669	0.11137	0.911323	1
F3 vs F0-2	AC107871.1	10.5697	0.560414	1.0783	0.519722	0.603257	1
F3 vs F0-2	AC107959.5	0.784689	0.0711063	0.742791	0.0957285	0.923736	1
F3 vs F0-2	AC109583.1	36.4039	-0.298605	0.290443	-1.0281	0.303902	1
F3 vs F0-2	AC113348.1	0.420657	-0.133828	1.4331	-0.0933829	0.925599	1
F3 vs F0-2	AC114402.2	0.206882	0.0261923	3.83128	0.00683642	0.994545	1
F3 vs F0-2	AC114490.3	79.8249	-0.0160139	0.141654	-0.11305	0.909991	1
F3 vs F0-2	AC116366.2	239.774	0.0192908	0.184058	0.104808	0.916528	1
F3 vs F0-2	AC117378.1	7.93389	-0.806573	0.47743	-1.68941	0.0911417	0.863863
F3 vs F0-2	AC117457.1	0.422916	-1.14138	0.955908	-1.19403	0.232466	1
F3 vs F0-2	AC118282.7	2.12548	0.0515671	0.407876	0.126428	0.899393	1
F3 vs F0-2	AC118470.1	0	NA	NA	NA	NA	NA
F3 vs F0-2	AC118553.2	38.061	-1.1679	0.913072	-1.27909	0.200864	1
F3 vs F0-2	AC119396.1	38.5529	-0.0404344	0.268089	-0.150824	0.880114	1
F3 vs F0-2	AC119676.1	0.549387	-0.822362	0.937957	-0.876759	0.380618	1
F3 vs F0-2	AC119733.1	0	NA	NA	NA	NA	NA
F3 vs F0-2	AC126283.2	300.887	-0.190752	0.32192	-0.592545	0.553486	1
F3 vs F0-2	AC127029.3	0.0707878	0.0262342	4.35266	0.00602716	0.995191	1
F3 vs F0-2	AC129492.3	37.6701	-0.300408	0.474646	-0.632909	0.526793	1
F3 vs F0-2	AC131160.1	12.2022	-0.15283	0.52364	-0.291861	0.770393	1
F3 vs F0-2	AC132217.2	10739.7	-0.204944	0.296678	-0.690797	0.489693	1
F3 vs F0-2	AC133551.1	0.0679742	-0.31585	4.95882	-0.0636946	0.949213	1
F3 vs F0-2	AC134669.1	8.6569	1.49458	0.608504	2.45615	0.0140435	0.485224
F3 vs F0-2	AC134980.2	0.11875	0.28463	3.09494	0.0919663	0.926725	1
F3 vs F0-2	AC135050.2	14.7816	0.349535	0.685169	0.510145	0.60995	1
F3 vs F0-2	AC135068.1	0.0602972	-0.149567	3.98156	-0.0375648	0.970035	1
F3 vs F0-2	AC135068.4	0.0172198	0	4.95882	0	1	NA
F3 vs F0-2	AC136352.3	0.0570098	0	4.95882	0	1	1
F3 vs F0-2	AC136352.4	0.0602537	0.146441	4.95873	0.0295321	0.97644	1
F3 vs F0-2	AC136428.1	6.56035	2.81241	0.84467	3.3296	0.00086972	0.112367
F3 vs F0-2	AC136612.1	0.155358	-0.224052	2.3106	-0.096967	0.922753	1
F3 vs F0-2	AC136616.1	0.10662	-0.519956	2.35658	-0.220641	0.825372	1
F3 vs F0-2	AC136616.2	18.9442	0.882122	0.538058	1.63946	0.101118	0.877257
F3 vs F0-2	AC136616.3	1.0857	-1.35938	1.17959	-1.15242	0.24915	1
F3 vs F0-2	AC138647.1	0.0620451	0.266624	4.95868	0.0537691	0.957119	1
F3 vs F0-2	AC138696.1	3.47479	-0.460717	1.07636	-0.428032	0.668628	1
F3 vs F0-2	AC138811.2	2.57242	0.826954	1.17928	0.701238	0.483155	1
F3 vs F0-2	AC138894.1	0.780233	0.11566	0.749181	0.154382	0.877308	1
F3 vs F0-2	AC138969.1	178.683	-0.284758	0.181286	-1.57076	0.116237	0.902181
F3 vs F0-2	AC139530.2	36.4706	-1.57215	1.7631	-0.891695	0.372556	1
F3 vs F0-2	AC139677.1	412.823	-0.296363	0.217041	-1.36547	0.172105	0.974323
F3 vs F0-2	AC140504.1	0.138408	0	4.95882	0	1	1
F3 vs F0-2	AC141272.1	21.8971	2.45302	0.629562	3.89638	9.76402e-05	0.0263112
F3 vs F0-2	AC142525.4	0.00547033	-0.167888	4.95882	-0.0338564	0.972992	NA
F3 vs F0-2	AC144573.1	9.23996	-0.10829	0.237465	-0.456025	0.648372	1
F3 vs F0-2	AC145212.1	164.287	-0.386476	0.269524	-1.43392	0.151594	0.954856
F3 vs F0-2	AC147067.5	3.46979	-1.82916	0.863198	-2.11905	0.0340866	0.654274
F3 vs F0-2	AC171558.1	0.0262343	-0.31585	4.95882	-0.0636947	0.949213	NA
F3 vs F0-2	AC171558.3	0.0379085	-0.0477155	4.95877	-0.00962245	0.992323	NA
F3 vs F0-2	AC171558.5	0.018336	0	4.95882	0	1	NA
F3 vs F0-2	AC187652.1	3.01522	-0.420151	0.532641	-0.788808	0.430224	1
F3 vs F0-2	AC207056.2	0.0032235	0	4.95882	0	1	NA
F3 vs F0-2	AC207582.1	0.0444633	0	4.95882	0	1	NA
F3 vs F0-2	AC207582.2	0.0701503	0.0945471	4.95874	0.0190667	0.984788	1
F3 vs F0-2	AC209539.5	0	NA	NA	NA	NA	NA
F3 vs F0-2	AC213033.3	7.93092	0.0530681	0.288444	0.183981	0.854029	1
F3 vs F0-2	AC213203.1	0.20234	0.0256676	1.57278	0.0163199	0.986979	1
F3 vs F0-2	AC213203.2	0.917063	-2.54411	1.02937	-2.47152	0.0134541	0.481355
F3 vs F0-2	AC226007.1	0	NA	NA	NA	NA	NA
F3 vs F0-2	AC226593.1	0.272738	-0.168022	2.87971	-0.058347	0.953472	1
F3 vs F0-2	AC231656.1	0	NA	NA	NA	NA	NA
F3 vs F0-2	AC231657.3	0.4984	0.00637138	2.34332	0.00271895	0.997831	1
F3 vs F0-2	AC233723.1	1.6143	-0.00964598	0.535984	-0.0179968	0.985641	1
F3 vs F0-2	AC233755.1	112.894	1.17195	0.534875	2.19106	0.0284473	0.610468
F3 vs F0-2	AC233755.2	29.4719	1.97305	0.505119	3.90611	9.37928e-05	0.0259058
F3 vs F0-2	AC236040.1	453.044	0.423312	1.81925	0.232685	0.816006	1
F3 vs F0-2	AC236972.4	0.104672	-0.206034	2.20492	-0.0934425	0.925552	1
F3 vs F0-2	AC240274.1	489.869	0.0681359	0.145481	0.468348	0.639535	1
F3 vs F0-2	AC241401.1	0.31772	-2.7999	4.62715	-0.605102	0.545111	1
F3 vs F0-2	AC241401.2	0.0920114	0	4.95882	0	1	1
F3 vs F0-2	AC241409.1	0.137912	-0.279617	2.67429	-0.104557	0.916727	1
F3 vs F0-2	AC241410.1	0.31772	-2.7999	4.62715	-0.605102	0.545111	1
F3 vs F0-2	AC241640.1	662.987	0.0131905	0.224862	0.0586605	0.953223	1
F3 vs F0-2	AC241640.2	0.31772	-2.7999	4.62715	-0.605102	0.545111	1
F3 vs F0-2	AC242628.1	0.382412	-1.17417	1.73711	-0.675931	0.499085	1
F3 vs F0-2	AC242842.3	39.2279	-0.0900918	0.224738	-0.400874	0.688513	1
F3 vs F0-2	AC243547.3	0.0801824	-0.983168	4.95881	-0.198267	0.842836	1
F3 vs F0-2	AC243734.1	0.205488	0.700886	3.07506	0.227926	0.819704	1
F3 vs F0-2	AC243790.1	0.131508	0.312111	2.47698	0.126005	0.899728	1
F3 vs F0-2	AC243837.1	2.16846	-1.44698	1.53117	-0.945015	0.344651	1
F3 vs F0-2	AC243837.2	51.2858	-0.403857	0.727497	-0.555132	0.578804	1
F3 vs F0-2	AC243837.3	0.0658135	-0.241869	4.95882	-0.0487756	0.961098	1
F3 vs F0-2	AC243837.4	0.120114	-0.681411	2.08361	-0.327033	0.743643	1
F3 vs F0-2	AC243967.1	0.00430884	0.026267	4.95877	0.00529709	0.995774	NA
F3 vs F0-2	AC244197.3	1343.03	-0.213134	0.140261	-1.51956	0.128622	0.929934
F3 vs F0-2	AC244489.1	130.172	-0.380617	0.171696	-2.21681	0.0266362	0.594601
F3 vs F0-2	AC244489.2	0.669853	-0.0939306	4.95882	-0.0189421	0.984887	1
F3 vs F0-2	AC244517.10	0.615719	-0.666301	1.24935	-0.53332	0.593812	1
F3 vs F0-2	AC245033.1	0.194656	0.108186	2.30271	0.0469819	0.962528	1
F3 vs F0-2	AC245049.1	440.473	-0.152067	0.147385	-1.03176	0.302183	1
F3 vs F0-2	AC245128.109	0.0642311	-0.519431	4.39443	-0.118202	0.905908	1
F3 vs F0-2	AC245128.82	0.0642311	-0.519431	4.39443	-0.118202	0.905908	1
F3 vs F0-2	AC245175.1	0.0658135	-0.241869	4.95882	-0.0487756	0.961098	1
F3 vs F0-2	AC245175.2	17.0638	0.728824	1.01929	0.715031	0.47459	1
F3 vs F0-2	AC245748.1	0.299055	-0.252156	2.13156	-0.118296	0.905833	1
F3 vs F0-2	AC253536.7	0.391148	-2.08153	2.4942	-0.834549	0.403972	1
F3 vs F0-2	AC254560.1	7.15811	-1.63152	1.64808	-0.989947	0.3222	1
F3 vs F0-2	AC254788.1	9.35798	-1.30108	1.14799	-1.13336	0.257064	1
F3 vs F0-2	AC254945.2	0.647173	0.326629	1.65562	0.197285	0.843604	1
F3 vs F0-2	AC254952.1	0.184924	-0.241984	3.02833	-0.0799068	0.936311	1
F3 vs F0-2	AC254979.6	0.273013	0.0718632	2.28313	0.0314757	0.97489	1
F3 vs F0-2	AC255360.1	0.756008	0.572152	1.56772	0.364959	0.715142	1
F3 vs F0-2	AC256203.1	0.0658135	-0.241869	4.95882	-0.0487756	0.961098	1
F3 vs F0-2	AC256203.2	561.351	-0.140062	0.332858	-0.420786	0.673912	1
F3 vs F0-2	AC256221.1	0	NA	NA	NA	NA	NA
F3 vs F0-2	AC256221.2	0.837266	0.115676	0.915132	0.126404	0.899412	1
F3 vs F0-2	AC256223.1	1.40703	-0.50192	0.626573	-0.801055	0.4231	1
F3 vs F0-2	AC256223.3	0	NA	NA	NA	NA	NA
F3 vs F0-2	AC256223.4	1.59048	-0.406859	1.23983	-0.328157	0.742793	1
F3 vs F0-2	AC256230.1	15.8798	0.268981	0.564765	0.476272	0.633881	1
F3 vs F0-2	AC256230.2	1.01299	0.162601	0.535626	0.303572	0.761454	1
F3 vs F0-2	AC256231.2	1.40703	-0.50192	0.626573	-0.801055	0.4231	1
F3 vs F0-2	AC256234.1	0.0124273	0	4.95882	0	1	NA
F3 vs F0-2	AC256234.2	0.0132749	0	4.95882	0	1	NA
F3 vs F0-2	AC256236.1	12.1429	1.06658	1.19242	0.894467	0.371072	1
F3 vs F0-2	AC269752.2	0.217296	0.382132	2.67127	0.143053	0.886249	1
F3 vs F0-2	AC270091.1	15.8798	0.268981	0.564765	0.476272	0.633881	1
F3 vs F0-2	AC270091.2	1.01299	0.162601	0.535626	0.303572	0.761454	1
F3 vs F0-2	AC270106.1	2.12548	0.0515671	0.407876	0.126428	0.899393	1
F3 vs F0-2	AC270107.1	38.1851	-0.385174	0.384805	-1.00096	0.316846	1
F3 vs F0-2	AC270107.2	38.1851	-0.385174	0.384805	-1.00096	0.316846	1
F3 vs F0-2	AC270107.3	38.1851	-0.385174	0.384805	-1.00096	0.316846	1
F3 vs F0-2	AC270107.5	38.1851	-0.385174	0.384805	-1.00096	0.316846	1
F3 vs F0-2	AC270107.6	38.1851	-0.385174	0.384805	-1.00096	0.316846	1
F3 vs F0-2	AC270107.7	38.1851	-0.385174	0.384805	-1.00096	0.316846	1
F3 vs F0-2	AC270107.9	0.0704058	-0.0295669	3.2392	-0.00912782	0.992717	1
F3 vs F0-2	AC270129.2	33.1679	-0.984878	0.597245	-1.64903	0.0991407	0.877257
F3 vs F0-2	AC270129.3	1.03056	-0.0175241	0.528591	-0.0331524	0.973553	1
F3 vs F0-2	AC270129.4	3.06021	-0.479269	1.17356	-0.408388	0.682989	1
F3 vs F0-2	AC270149.2	1.52036	0.160403	0.845523	0.189709	0.849537	1
F3 vs F0-2	AC270153.1	0.0695191	0	4.95882	0	1	1
F3 vs F0-2	AC270156.1	0.0116643	0	4.95882	0	1	NA
F3 vs F0-2	AC270156.2	8.40639	1.19566	0.723527	1.65255	0.0984221	0.877257
F3 vs F0-2	AC270156.3	3.89358	1.22911	0.945189	1.30039	0.193468	0.996258
F3 vs F0-2	AC270170.1	0	NA	NA	NA	NA	NA
F3 vs F0-2	AC270227.3	0.65076	-1.80051	1.00755	-1.78703	0.0739331	0.815079
F3 vs F0-2	AC270239.1	0.651685	-0.977338	1.23596	-0.790754	0.429088	1
F3 vs F0-2	AC270239.2	15.2028	0.075946	1.22451	0.0620216	0.950546	1
F3 vs F0-2	AC270258.1	0.0135831	0	4.95882	0	1	NA
F3 vs F0-2	AC270272.1	0.219292	-0.151784	1.29663	-0.11706	0.906812	1
F3 vs F0-2	AC270272.2	2.11926	0.778346	0.894424	0.87022	0.38418	1
F3 vs F0-2	AC270273.1	0	NA	NA	NA	NA	NA
F3 vs F0-2	AC270273.5	3.24844	-0.393538	0.431294	-0.91246	0.361527	1
F3 vs F0-2	AC270285.1	0.928706	-1.50676	1.07924	-1.39612	0.162677	0.968007
F3 vs F0-2	AC270285.3	8193.23	0.0560906	0.219951	0.255014	0.798712	1
F3 vs F0-2	AC270286.1	11.8618	0.0317314	0.486666	0.0652016	0.948013	1
F3 vs F0-2	AC270289.3	44.4175	0.135495	0.263249	0.514704	0.60676	1
F3 vs F0-2	AC270289.4	368.008	0.196831	0.322994	0.609395	0.542263	1
F3 vs F0-2	AC270293.1	2.38927	-0.313965	1.07185	-0.29292	0.769583	1
F3 vs F0-2	AC270300.1	0	NA	NA	NA	NA	NA
F3 vs F0-2	AC270300.2	0	NA	NA	NA	NA	NA
F3 vs F0-2	AC270301.3	0.291461	-0.251986	2.31109	-0.109033	0.913176	1
F3 vs F0-2	AC275254.1	0	NA	NA	NA	NA	NA
F3 vs F0-2	AC275284.1	0.226963	0.329063	2.04577	0.160851	0.872211	1
F3 vs F0-2	AC275284.2	0	NA	NA	NA	NA	NA
F3 vs F0-2	AC275284.3	1.40551	-0.0628008	0.736792	-0.0852355	0.932074	1
F3 vs F0-2	AC275284.4	0	NA	NA	NA	NA	NA
F3 vs F0-2	AC275401.2	22.78	-0.43862	0.263935	-1.66185	0.0965433	0.873876
F3 vs F0-2	AC275401.5	0.503821	-0.511815	1.31683	-0.388671	0.69752	1
F3 vs F0-2	AC275546.1	9.48095	0.329694	0.480667	0.685909	0.492771	1
F3 vs F0-2	AC275546.2	4.92804	0.0497822	0.246744	0.201757	0.840107	1
F3 vs F0-2	AC275546.3	6.07724	-0.135819	0.61261	-0.221706	0.824542	1
F3 vs F0-2	AC275546.4	4.62575	2.15725	0.616998	3.49636	0.000471654	0.07414
F3 vs F0-2	AC275614.1	0	NA	NA	NA	NA	NA
F3 vs F0-2	AC275673.1	0	NA	NA	NA	NA	NA
F3 vs F0-2	AC278124.1	4.92804	0.0497822	0.246744	0.201757	0.840107	1
F3 vs F0-2	ACAA1	5612.26	-0.0501869	0.209374	-0.239699	0.810564	1
F3 vs F0-2	ACAA2	8583.08	-0.100552	0.181155	-0.555058	0.578855	1
F3 vs F0-2	ACACA	1414.76	-0.137928	0.126606	-1.08943	0.275964	1
F3 vs F0-2	ACACB	10182.3	-0.272371	0.16741	-1.62697	0.103743	0.881642
F3 vs F0-2	ACAD10	870.491	-0.105014	0.111746	-0.939756	0.347343	1
F3 vs F0-2	ACAD11	2158.94	-0.102357	0.13489	-0.75882	0.44796	1
F3 vs F0-2	ACAD8	276.938	-0.0212703	0.160912	-0.132186	0.894837	1
F3 vs F0-2	ACAD9	357.158	0.124788	0.145888	0.855372	0.392345	1
F3 vs F0-2	ACADL	155.114	-0.270339	0.322966	-0.837051	0.402564	1
F3 vs F0-2	ACADM	2335.76	0.0570258	0.170604	0.334258	0.738185	1
F3 vs F0-2	ACADS	1918.25	-0.173368	0.265835	-0.652163	0.514296	1
F3 vs F0-2	ACADSB	11233.2	-0.259574	0.173833	-1.49324	0.135376	0.937492
F3 vs F0-2	ACADVL	6869.19	0.0535335	0.129231	0.414246	0.678694	1
F3 vs F0-2	ACAN	17.2687	-0.0746823	0.257944	-0.289528	0.772177	1
F3 vs F0-2	ACAP1	99.1637	0.355048	0.280033	1.26788	0.204842	1
F3 vs F0-2	ACAP2	1297.49	0.0870421	0.0869981	1.00051	0.317066	1
F3 vs F0-2	ACAP3	267.414	-0.0681344	0.25144	-0.270977	0.786409	1
F3 vs F0-2	ACAT1	3740.32	-0.0993428	0.184801	-0.537566	0.590877	1
F3 vs F0-2	ACAT2	835.394	0.155808	0.193869	0.803677	0.421584	1
F3 vs F0-2	ACBD3	892.817	0.173006	0.100775	1.71676	0.0860236	0.851599
F3 vs F0-2	ACBD4	1017.74	-0.0707623	0.198504	-0.356478	0.721483	1
F3 vs F0-2	ACBD5	1787.17	-0.0851361	0.10687	-0.796633	0.425664	1
F3 vs F0-2	ACBD6	224.033	-0.0713424	0.130162	-0.548103	0.583621	1
F3 vs F0-2	ACBD7	239.467	-0.121725	0.132631	-0.917772	0.358738	1
F3 vs F0-2	ACCS	212.49	-0.303919	0.188957	-1.60841	0.107746	0.892842
F3 vs F0-2	ACCSL	0.154058	-0.982785	2.87472	-0.341872	0.732448	1
F3 vs F0-2	ACD	60.5658	-0.0243322	0.269693	-0.0902219	0.928111	1
F3 vs F0-2	ACE	166.306	0.186498	0.296147	0.629749	0.528859	1
F3 vs F0-2	ACE2	315.735	0.217683	0.215254	1.01128	0.311882	1
F3 vs F0-2	ACER1	11.7959	-0.411657	0.331509	-1.24177	0.214323	1
F3 vs F0-2	ACER2	169.133	0.149894	0.134093	1.11783	0.263638	1
F3 vs F0-2	ACER3	385.847	0.108846	0.0942934	1.15433	0.248365	1
F3 vs F0-2	ACHE	57.0638	0.292651	0.353099	0.828808	0.407213	1
F3 vs F0-2	ACIN1	1427.97	-0.0173015	0.0962908	-0.17968	0.857404	1
F3 vs F0-2	ACKR1	69.373	0.197004	0.449136	0.438629	0.66093	1
F3 vs F0-2	ACKR2	734.521	-0.107238	0.186311	-0.575584	0.564896	1
F3 vs F0-2	ACKR3	356.273	0.897344	0.327277	2.74185	0.00610951	0.341969
F3 vs F0-2	ACKR4	8.56438	-0.0761664	0.286482	-0.265868	0.790341	1
F3 vs F0-2	ACLY	1376.67	0.177741	0.118333	1.50203	0.133088	0.937492
F3 vs F0-2	ACMSD	1130.51	0.0251763	0.142243	0.176996	0.859512	1
F3 vs F0-2	ACO1	5070.6	0.0312777	0.120371	0.259843	0.794985	1
F3 vs F0-2	ACO2	1743.21	0.266977	0.207804	1.28475	0.198879	1
F3 vs F0-2	ACOD1	1.66418	1.28161	1.00508	1.27512	0.202265	1
F3 vs F0-2	ACOT1	313.641	-0.0354986	0.251055	-0.141398	0.887555	1
F3 vs F0-2	ACOT11	860.862	-0.0608025	0.119273	-0.509776	0.610209	1
F3 vs F0-2	ACOT12	1836.5	0.0826284	0.165853	0.498203	0.618341	1
F3 vs F0-2	ACOT13	578.925	-0.154756	0.132688	-1.16631	0.243489	1
F3 vs F0-2	ACOT2	1798.44	-0.0158785	0.193552	-0.0820373	0.934617	1
F3 vs F0-2	ACOT4	159.677	0.138772	0.151329	0.917025	0.35913	1
F3 vs F0-2	ACOT6	9.0843	-0.579976	0.320269	-1.8109	0.0701561	0.803494
F3 vs F0-2	ACOT7	318.122	0.0900092	0.205051	0.438961	0.66069	1
F3 vs F0-2	ACOT8	119.173	-0.0720391	0.197704	-0.364379	0.715575	1
F3 vs F0-2	ACOT9	443.296	0.0168862	0.0713795	0.23657	0.81299	1
F3 vs F0-2	ACOX1	14518.9	-0.0466661	0.129758	-0.359639	0.719117	1
F3 vs F0-2	ACOX2	2963.16	-0.202618	0.196803	-1.02954	0.303224	1
F3 vs F0-2	ACOX3	538.546	-0.0614233	0.12033	-0.510457	0.609731	1
F3 vs F0-2	ACOXL	78.0869	0.0933491	0.174928	0.533644	0.593588	1
F3 vs F0-2	ACP1	823.318	-0.0340555	0.0914324	-0.372466	0.709546	1
F3 vs F0-2	ACP2	1320.48	-0.0332605	0.149422	-0.222594	0.823851	1
F3 vs F0-2	ACP3	65.9547	0.0802009	0.211587	0.379045	0.704654	1
F3 vs F0-2	ACP4	0.116503	-0.298007	2.35544	-0.126518	0.899322	1
F3 vs F0-2	ACP5	454.009	-0.121232	0.226903	-0.534293	0.593139	1
F3 vs F0-2	ACP6	390.367	-0.220295	0.108467	-2.03099	0.0422557	0.703344
F3 vs F0-2	ACP7	2.05648	0	4.75783	0	1	1
F3 vs F0-2	ACR	11.5188	-0.206797	0.268925	-0.768976	0.441907	1
F3 vs F0-2	ACRBP	32.1069	-0.0137965	0.157284	-0.0877174	0.930101	1
F3 vs F0-2	ACRV1	0.145129	0.245946	1.96577	0.125114	0.900433	1
F3 vs F0-2	ACSBG1	51.6828	-0.0523644	0.17831	-0.29367	0.76901	1
F3 vs F0-2	ACSBG2	0.0754882	0	4.95882	0	1	1
F3 vs F0-2	ACSF2	803.395	0.0430785	0.160939	0.267669	0.788954	1
F3 vs F0-2	ACSF3	425.518	-0.199435	0.228666	-0.872167	0.383117	1
F3 vs F0-2	ACSL1	31917.6	0.102299	0.136123	0.751519	0.45234	1
F3 vs F0-2	ACSL3	1465.83	0.145011	0.120898	1.19945	0.230354	1
F3 vs F0-2	ACSL4	2780.93	0.660839	0.369634	1.78782	0.0738046	0.814977
F3 vs F0-2	ACSL5	3878.27	0.0471208	0.167315	0.28163	0.778227	1
F3 vs F0-2	ACSL6	144.082	0.103657	0.193253	0.536378	0.591698	1
F3 vs F0-2	ACSM1	181.558	1.35931	0.366456	3.70934	0.000207801	0.0438766
F3 vs F0-2	ACSM2A	4696.84	-0.166514	0.174997	-0.951523	0.341339	1
F3 vs F0-2	ACSM2B	5953.34	-0.237195	0.16245	-1.46011	0.144259	0.948819
F3 vs F0-2	ACSM3	1243.98	-0.0879565	0.187673	-0.468669	0.639306	1
F3 vs F0-2	ACSM4	0.0166943	-0.31585	4.95882	-0.0636946	0.949213	NA
F3 vs F0-2	ACSM5	3394.89	-0.158514	0.168027	-0.943385	0.345484	1
F3 vs F0-2	ACSM6	0.11065	0.0720777	2.67927	0.026902	0.978538	1
F3 vs F0-2	ACSS1	349.572	0.239275	0.18554	1.28961	0.197185	1
F3 vs F0-2	ACSS2	1435.36	0.104964	0.278407	0.377015	0.706162	1
F3 vs F0-2	ACSS3	1551.1	0.0974281	0.120195	0.810582	0.417606	1
F3 vs F0-2	ACTA1	100.817	-5.84551	0.780866	-7.48593	7.10432e-14	6.70044e-10
F3 vs F0-2	ACTA2	1175.01	0.464722	0.267281	1.7387	0.0820871	0.841984
F3 vs F0-2	ACTB	32491.8	0.13591	0.136819	0.99336	0.320534	1
F3 vs F0-2	ACTBL2	0.326896	0.832101	1.43866	0.578386	0.563004	1
F3 vs F0-2	ACTC1	1.27291	-1.71105	1.20175	-1.4238	0.154506	0.955746
F3 vs F0-2	ACTG1	11495.4	0.213155	0.168141	1.26772	0.204899	1
F3 vs F0-2	ACTG2	21.1182	0.764829	0.621625	1.23037	0.218558	1
F3 vs F0-2	ACTL10	6.93386	-0.0708561	0.357653	-0.198114	0.842956	1
F3 vs F0-2	ACTL6A	159	0.0407336	0.103165	0.39484	0.692961	1
F3 vs F0-2	ACTL6B	0	NA	NA	NA	NA	NA
F3 vs F0-2	ACTL7A	0.0172479	-0.389831	4.95882	-0.0786137	0.93734	NA
F3 vs F0-2	ACTL7B	0.750615	-0.346241	0.831541	-0.416385	0.677129	1
F3 vs F0-2	ACTL8	0.0545251	0.0262117	4.02789	0.00650755	0.994808	1
F3 vs F0-2	ACTL9	0.0182925	0.0262668	4.95877	0.00529704	0.995774	NA
F3 vs F0-2	ACTN1	2469.3	0.136917	0.145037	0.944012	0.345164	1
F3 vs F0-2	ACTN2	15.3498	-0.526247	0.643727	-0.817501	0.413642	1
F3 vs F0-2	ACTN3	2.73974	-2.53445	0.950786	-2.66563	0.00768434	0.379639
F3 vs F0-2	ACTN4	4493.17	0.0146408	0.189264	0.0773563	0.93834	1
F3 vs F0-2	ACTR10	88.1303	-0.182892	0.126876	-1.44151	0.149442	0.95169
F3 vs F0-2	ACTR1A	884.204	0.12801	0.116584	1.098	0.272203	1
F3 vs F0-2	ACTR1B	682.169	0.00379629	0.144598	0.0262541	0.979055	1
F3 vs F0-2	ACTR2	3638.38	0.164974	0.10311	1.59998	0.109603	0.896644
F3 vs F0-2	ACTR3	1313.23	0.141464	0.0974145	1.45218	0.14645	0.948819
F3 vs F0-2	ACTR3B	98.5352	-0.104049	0.128863	-0.807438	0.419414	1
F3 vs F0-2	ACTR3C	911.96	-0.0740312	0.119597	-0.619006	0.535913	1
F3 vs F0-2	ACTR5	147.352	-0.120916	0.0857498	-1.4101	0.158511	0.959227
F3 vs F0-2	ACTR6	120.077	-0.0265884	0.153179	-0.173578	0.862198	1
F3 vs F0-2	ACTR8	317.739	-0.0633076	0.0789916	-0.801448	0.422872	1
F3 vs F0-2	ACTRT1	0.0900559	-0.343862	2.91805	-0.11784	0.906195	1
F3 vs F0-2	ACTRT2	0.0271509	0.146444	4.95873	0.0295327	0.97644	NA
F3 vs F0-2	ACTRT3	30.5828	0.151153	0.277428	0.544837	0.585866	1
F3 vs F0-2	ACVR1	839.768	-0.130953	0.0788551	-1.66068	0.0967779	0.873876
F3 vs F0-2	ACVR1B	1302.23	-0.0957991	0.0931362	-1.02859	0.303671	1
F3 vs F0-2	ACVR1C	148.982	-0.394438	0.182612	-2.15997	0.0307747	0.633061
F3 vs F0-2	ACVR2A	474.106	0.0840323	0.0953133	0.881643	0.37797	1
F3 vs F0-2	ACVR2B	635.403	-0.425785	0.160489	-2.65305	0.00797689	0.384829
F3 vs F0-2	ACVRL1	299.336	0.159418	0.171879	0.927502	0.353666	1
F3 vs F0-2	ACY1	2835.86	0.0419473	0.215089	0.195023	0.845375	1
F3 vs F0-2	ACY3	222.777	-0.193654	0.224168	-0.86388	0.387654	1
F3 vs F0-2	ACYP1	99.8267	-0.0021324	0.166154	-0.0128339	0.98976	1
F3 vs F0-2	ACYP2	310.033	-0.0838692	0.0700927	-1.19655	0.231483	1
F3 vs F0-2	ADA	50.2204	0.113314	0.264268	0.428785	0.66808	1
F3 vs F0-2	ADA2	1119.4	0.300286	0.240818	1.24694	0.212419	1
F3 vs F0-2	ADAD1	0.0325878	-0.24187	4.95882	-0.0487757	0.961098	NA
F3 vs F0-2	ADAD2	0.882492	1.91372	1.01611	1.88337	0.0596507	0.775621
F3 vs F0-2	ADAL	243.957	-0.083724	0.114599	-0.730585	0.465033	1
F3 vs F0-2	ADAM10	1397.15	0.0814516	0.0874672	0.931224	0.351738	1
F3 vs F0-2	ADAM11	5.40142	-0.0343842	0.660834	-0.0520315	0.958504	1
F3 vs F0-2	ADAM12	37.4171	0.0106877	0.265145	0.0403089	0.967847	1
F3 vs F0-2	ADAM15	337.12	0.0705967	0.293333	0.240671	0.80981	1
F3 vs F0-2	ADAM17	285.011	0.0070697	0.146235	0.0483447	0.961441	1
F3 vs F0-2	ADAM18	0.0259539	-0.31585	4.95882	-0.0636946	0.949213	NA
F3 vs F0-2	ADAM19	574.288	0.396774	0.18191	2.18115	0.0291724	0.617596
F3 vs F0-2	ADAM2	0.0289597	0.0262663	4.95877	0.00529694	0.995774	NA
F3 vs F0-2	ADAM20	97.861	-0.229102	0.163691	-1.3996	0.161632	0.967223
F3 vs F0-2	ADAM21	1.21168	-1.00406	0.629204	-1.59577	0.110541	0.897603
F3 vs F0-2	ADAM22	35.1695	-0.197339	0.247179	-0.798364	0.424659	1
F3 vs F0-2	ADAM23	57.9079	1.26261	0.34644	3.64452	0.00026789	0.0526647
F3 vs F0-2	ADAM28	154.378	0.373141	0.180277	2.06982	0.0384692	0.681917
F3 vs F0-2	ADAM29	0.239371	-0.00231981	2.03923	-0.00113759	0.999092	1
F3 vs F0-2	ADAM30	0.554741	-0.826907	1.0172	-0.812926	0.416261	1
F3 vs F0-2	ADAM32	12.8777	0.0935323	0.236345	0.395745	0.692293	1
F3 vs F0-2	ADAM33	51.5587	-0.089404	0.440125	-0.203133	0.839031	1
F3 vs F0-2	ADAM7	0.0871952	0.377472	4.95855	0.0761255	0.939319	1
F3 vs F0-2	ADAM8	226.015	0.0141173	0.273058	0.0517008	0.958767	1
F3 vs F0-2	ADAM9	151.514	0.236132	0.222918	1.05928	0.289474	1
F3 vs F0-2	ADAMDEC1	17.6573	1.07559	0.791808	1.35839	0.174339	0.97699
F3 vs F0-2	ADAMTS1	2149.72	1.46279	0.377898	3.87085	0.000108457	0.0287784
F3 vs F0-2	ADAMTS10	252.16	0.133929	0.31107	0.430542	0.666801	1
F3 vs F0-2	ADAMTS12	274.133	0.131144	0.185924	0.705361	0.480586	1
F3 vs F0-2	ADAMTS13	941.592	-0.350089	0.240245	-1.45722	0.145057	0.948819
F3 vs F0-2	ADAMTS14	24.3583	-0.274149	0.36663	-0.747752	0.45461	1
F3 vs F0-2	ADAMTS15	149.492	0.215057	0.327486	0.65669	0.51138	1
F3 vs F0-2	ADAMTS16	40.7006	0.00962043	0.200903	0.047886	0.961807	1
F3 vs F0-2	ADAMTS17	589.141	-0.289734	0.233935	-1.23852	0.215523	1
F3 vs F0-2	ADAMTS18	9.47937	0.369619	0.460721	0.802262	0.422401	1
F3 vs F0-2	ADAMTS19	0.087001	-0.0249476	2.23047	-0.0111849	0.991076	1
F3 vs F0-2	ADAMTS2	1494.31	0.141275	0.196713	0.718181	0.472646	1
F3 vs F0-2	ADAMTS20	0.494019	-0.090817	1.08892	-0.0834007	0.933533	1
F3 vs F0-2	ADAMTS3	47.5721	0.607354	0.282608	2.1491	0.0316263	0.637358
F3 vs F0-2	ADAMTS4	1457.49	0.562944	0.24089	2.33693	0.0194427	0.545771
F3 vs F0-2	ADAMTS5	287.445	-0.393609	0.208642	-1.88653	0.0592238	0.773641
F3 vs F0-2	ADAMTS6	29.2627	0.155939	0.337748	0.461703	0.644294	1
F3 vs F0-2	ADAMTS7	103.088	0.0541114	0.299555	0.180639	0.856651	1
F3 vs F0-2	ADAMTS8	5.12625	-0.462327	0.790163	-0.585102	0.558479	1
F3 vs F0-2	ADAMTS9	702.531	0.834406	0.277025	3.01202	0.00259516	0.225588
F3 vs F0-2	ADAMTSL1	170.209	-0.352894	0.189163	-1.86556	0.0621035	0.780315
F3 vs F0-2	ADAMTSL2	1846.25	0.170804	0.261066	0.654255	0.512947	1
F3 vs F0-2	ADAMTSL3	797.946	-0.240226	0.119536	-2.00966	0.0444669	0.708428
F3 vs F0-2	ADAMTSL4	1114.85	-0.265037	0.224925	-1.17834	0.238662	1
F3 vs F0-2	ADAMTSL5	81.6781	0.0482888	0.165784	0.291275	0.770841	1
F3 vs F0-2	ADAP1	24.9437	0.210858	0.326072	0.646662	0.517851	1
F3 vs F0-2	ADAP2	481.045	-0.0434212	0.14683	-0.295725	0.76744	1
F3 vs F0-2	ADAR	5684.25	-0.0755845	0.120778	-0.625814	0.531437	1
F3 vs F0-2	ADARB1	560.707	-0.0413743	0.110359	-0.374905	0.707731	1
F3 vs F0-2	ADARB2	30.626	0.396203	0.310315	1.27677	0.201682	1
F3 vs F0-2	ADAT1	206.558	0.0231175	0.104985	0.220199	0.825716	1
F3 vs F0-2	ADAT2	296.925	-0.148619	0.148163	-1.00308	0.315823	1
F3 vs F0-2	ADAT3	71.0379	-0.166359	0.35527	-0.468261	0.639598	1
F3 vs F0-2	ADCK1	64.9006	0.141762	0.178572	0.793864	0.427275	1
F3 vs F0-2	ADCK2	219.959	-0.0614958	0.180684	-0.34035	0.733593	1
F3 vs F0-2	ADCK5	74.9625	-0.032471	0.308522	-0.105247	0.91618	1
F3 vs F0-2	ADCY1	2786.09	-0.657003	0.264969	-2.47954	0.0131551	0.476285
F3 vs F0-2	ADCY10	297.61	-0.263551	0.2264	-1.1641	0.244385	1
F3 vs F0-2	ADCY2	24.8498	-0.431934	0.233462	-1.85013	0.0642948	0.78666
F3 vs F0-2	ADCY3	363.791	-0.046879	0.207858	-0.225534	0.821564	1
F3 vs F0-2	ADCY4	66.6188	0.0492676	0.380986	0.129316	0.897108	1
F3 vs F0-2	ADCY5	343.444	-0.333738	0.197733	-1.68783	0.0914446	0.863863
F3 vs F0-2	ADCY6	892.405	-0.28839	0.157556	-1.8304	0.0671901	0.797059
F3 vs F0-2	ADCY7	483.761	0.104161	0.203393	0.512118	0.608568	1
F3 vs F0-2	ADCY8	23.5601	0.201569	0.536973	0.375381	0.707377	1
F3 vs F0-2	ADCY9	1699.95	-0.259084	0.136529	-1.89765	0.0577418	0.769742
F3 vs F0-2	ADCYAP1	15.7409	1.60348	0.654982	2.44814	0.0143598	0.491594
F3 vs F0-2	ADCYAP1R1	46.5554	-0.307141	0.349311	-0.879276	0.379251	1
F3 vs F0-2	ADD1	2626.84	-0.0628255	0.104904	-0.598888	0.549248	1
F3 vs F0-2	ADD2	43.4376	0.123048	0.164829	0.746521	0.455353	1
F3 vs F0-2	ADD3	1039.32	0.141075	0.110378	1.2781	0.201213	1
F3 vs F0-2	ADGB	0.124697	-0.343783	3.32174	-0.103495	0.91757	1
F3 vs F0-2	ADGRA1	16.9897	-0.63853	0.410033	-1.55726	0.119408	0.912212
F3 vs F0-2	ADGRA2	959.427	-0.0338878	0.239863	-0.14128	0.887649	1
F3 vs F0-2	ADGRA3	3071	-0.144933	0.204685	-0.708077	0.478898	1
F3 vs F0-2	ADGRB1	20.447	0.49507	0.437782	1.13086	0.258114	1
F3 vs F0-2	ADGRB2	7.81324	0.167087	0.567627	0.294361	0.768482	1
F3 vs F0-2	ADGRB3	143.369	-0.102152	0.221041	-0.46214	0.643981	1
F3 vs F0-2	ADGRD1	340.303	-0.363194	0.263582	-1.37791	0.16823	0.973938
F3 vs F0-2	ADGRD2	0.00481628	0	4.95882	0	1	NA
F3 vs F0-2	ADGRE1	74.4656	0.314132	0.306813	1.02385	0.305904	1
F3 vs F0-2	ADGRE2	313.118	0.246005	0.129678	1.89704	0.0578228	0.769784
F3 vs F0-2	ADGRE3	11.4737	0.140634	0.280956	0.500557	0.616683	1
F3 vs F0-2	ADGRE5	819.124	0.355932	0.1944	1.83092	0.0671123	0.797059
F3 vs F0-2	ADGRF1	1.12889	-1.07392	1.51969	-0.706666	0.479774	1
F3 vs F0-2	ADGRF2	18.7614	0.00264132	0.53865	0.00490359	0.996088	1
F3 vs F0-2	ADGRF3	6.18791	0.524207	0.459398	1.14107	0.253839	1
F3 vs F0-2	ADGRF4	1.01143	-0.124932	0.843929	-0.148035	0.882315	1
F3 vs F0-2	ADGRF5	746.318	-0.171509	0.124249	-1.38037	0.167473	0.973511
F3 vs F0-2	ADGRG1	486.651	0.67676	0.233582	2.89732	0.00376369	0.278716
F3 vs F0-2	ADGRG2	155.104	0.941359	0.424332	2.21845	0.0265243	0.593871
F3 vs F0-2	ADGRG3	26.7032	0.725188	0.503928	1.43907	0.15013	0.951901
F3 vs F0-2	ADGRG4	18.9579	-0.28534	0.264095	-1.08044	0.279945	1
F3 vs F0-2	ADGRG5	30.4127	-0.0501897	0.271834	-0.184633	0.853517	1
F3 vs F0-2	ADGRG6	5548.42	-0.117789	0.143161	-0.822774	0.410636	1
F3 vs F0-2	ADGRG7	495.665	0.0162565	0.199197	0.0816103	0.934957	1
F3 vs F0-2	ADGRL1	157.982	0.195429	0.236563	0.826115	0.408739	1
F3 vs F0-2	ADGRL2	2201.78	-0.0400856	0.112065	-0.3577	0.720568	1
F3 vs F0-2	ADGRL3	83.8377	0.0840585	0.267307	0.314465	0.753168	1
F3 vs F0-2	ADGRL4	303.335	-0.121183	0.161117	-0.752141	0.451966	1
F3 vs F0-2	ADGRV1	129.069	-0.350843	0.234004	-1.4993	0.133795	0.937492
F3 vs F0-2	ADH1A	14235.6	0.000785325	0.225697	0.00347956	0.997224	1
F3 vs F0-2	ADH1B	66267.7	-0.15181	0.199327	-0.76161	0.446293	1
F3 vs F0-2	ADH1C	9714.61	0.152913	0.244111	0.626409	0.531047	1
F3 vs F0-2	ADH4	29701.2	-0.0896168	0.222859	-0.402123	0.687594	1
F3 vs F0-2	ADH5	1932.64	-0.111791	0.14126	-0.791382	0.428721	1
F3 vs F0-2	ADH6	8496.59	-0.147403	0.224331	-0.657078	0.511131	1
F3 vs F0-2	ADH7	2.4556	0.0221708	0.448918	0.0493872	0.960611	1
F3 vs F0-2	ADHFE1	418.954	-0.299152	0.205837	-1.45334	0.146129	0.948819
F3 vs F0-2	ADI1	6444.41	-0.230381	0.134541	-1.71235	0.0868318	0.854412
F3 vs F0-2	ADIG	1.12552	-0.283461	0.559729	-0.506426	0.612558	1
F3 vs F0-2	ADIPOQ	63.649	-0.303426	0.184449	-1.64504	0.0999617	0.877257
F3 vs F0-2	ADIPOR1	1892.92	-0.0331332	0.136662	-0.242446	0.808434	1
F3 vs F0-2	ADIPOR2	3326.54	-0.0778508	0.121802	-0.639156	0.522721	1
F3 vs F0-2	ADIRF	286.358	0.201665	0.354347	0.569118	0.569276	1
F3 vs F0-2	ADK	1366.04	-0.0921762	0.125273	-0.735803	0.461851	1
F3 vs F0-2	ADM	691.801	0.8575	0.282643	3.03386	0.00241447	0.215849
F3 vs F0-2	ADM2	85.7288	-0.13694	0.234423	-0.58416	0.559113	1
F3 vs F0-2	ADM5	14.1478	-0.0959901	0.331905	-0.289209	0.772421	1
F3 vs F0-2	ADNP	2087.95	-0.0731401	0.0542148	-1.34908	0.177311	0.977278
F3 vs F0-2	ADNP2	645.636	-0.0228359	0.0833848	-0.273862	0.784191	1
F3 vs F0-2	ADO	330.27	0.0213213	0.100502	0.212147	0.831992	1
F3 vs F0-2	ADORA1	20.4241	-0.111573	0.354419	-0.314805	0.75291	1
F3 vs F0-2	ADORA2A	54.402	-0.0213941	0.412107	-0.051914	0.958597	1
F3 vs F0-2	ADORA2B	5.40029	-0.0947486	0.45056	-0.210291	0.833441	1
F3 vs F0-2	ADORA3	72.6048	0.0876109	0.278318	0.314787	0.752923	1
F3 vs F0-2	ADPGK	140.577	0.142577	0.269529	0.528986	0.596815	1
F3 vs F0-2	ADPRH	146.29	0.212988	0.145667	1.46216	0.143697	0.948077
F3 vs F0-2	ADPRHL1	69.802	-0.419565	0.174266	-2.40761	0.0160572	0.515723
F3 vs F0-2	ADPRM	66.8815	0.0636716	0.195236	0.326126	0.744329	1
F3 vs F0-2	ADPRS	191.049	-0.0472183	0.130744	-0.36115	0.717987	1
F3 vs F0-2	ADRA1A	4652.27	-0.0327281	0.190819	-0.171513	0.86382	1
F3 vs F0-2	ADRA1B	310.131	-0.279612	0.164443	-1.70036	0.0890638	0.85998
F3 vs F0-2	ADRA1D	2.4849	0.258033	0.737236	0.35	0.726339	1
F3 vs F0-2	ADRA2A	207.206	0.640621	0.357132	1.7938	0.0728458	0.810626
F3 vs F0-2	ADRA2B	173.087	-0.339525	0.232981	-1.45731	0.145032	0.948819
F3 vs F0-2	ADRA2C	22.8484	0.316958	0.428807	0.739163	0.459808	1
F3 vs F0-2	ADRB1	81.3806	0.746359	0.272944	2.73448	0.00624788	0.346629
F3 vs F0-2	ADRB2	302.166	-0.0803138	0.164519	-0.488174	0.625427	1
F3 vs F0-2	ADRB3	61.0576	-0.509909	0.338127	-1.50804	0.131544	0.934229
F3 vs F0-2	ADRM1	715.563	0.0779795	0.222994	0.349693	0.726569	1
F3 vs F0-2	ADSL	226.686	-0.14384	0.129181	-1.11348	0.265504	1
F3 vs F0-2	ADSS1	313.96	0.00883377	0.256538	0.0344345	0.972531	1
F3 vs F0-2	ADSS2	492.939	0.232478	0.0943351	2.46439	0.0137247	0.483168
F3 vs F0-2	ADTRP	35.497	0.0899538	0.210667	0.426995	0.669383	1
F3 vs F0-2	AEBP1	2484	0.668377	0.27926	2.39339	0.0166936	0.524422
F3 vs F0-2	AEBP2	649.812	0.00703594	0.0785267	0.0895994	0.928606	1
F3 vs F0-2	AEN	310.737	0.334238	0.163806	2.04044	0.0413062	0.698797
F3 vs F0-2	AF196969.1	22.2457	0.0988862	0.185936	0.531829	0.594844	1
F3 vs F0-2	AF241726.1	3.97656	0.878632	0.644644	1.36297	0.172891	0.974386
F3 vs F0-2	AFAP1	339.585	0.0988245	0.181826	0.54351	0.586779	1
F3 vs F0-2	AFAP1L1	236.498	-0.0556707	0.117052	-0.475605	0.634356	1
F3 vs F0-2	AFAP1L2	76.6517	-0.373637	0.189067	-1.97622	0.0481303	0.727104
F3 vs F0-2	AFDN	5588.73	-0.114095	0.101653	-1.12241	0.26169	1
F3 vs F0-2	AFF1	4712.15	-0.100296	0.0635797	-1.57748	0.114685	0.90017
F3 vs F0-2	AFF2	22.9378	0.108107	0.229338	0.471386	0.637365	1
F3 vs F0-2	AFF3	324.524	-0.151475	0.159187	-0.951551	0.341325	1
F3 vs F0-2	AFF4	3226.48	0.182981	0.109042	1.67808	0.0933308	0.868482
F3 vs F0-2	AFG1L	152.729	-0.0587595	0.0952586	-0.616842	0.537339	1
F3 vs F0-2	AFG3L2	1125.02	0.0323647	0.0884007	0.366113	0.714281	1
F3 vs F0-2	AFM	13010.7	0.0480225	0.173207	0.277255	0.781585	1
F3 vs F0-2	AFMID	1865.2	-0.14386	0.138975	-1.03515	0.300601	1
F3 vs F0-2	AFP	32.8081	-0.3256	0.2712	-1.20059	0.229911	1
F3 vs F0-2	AFTPH	755.525	0.0731482	0.0794852	0.920275	0.357429	1
F3 vs F0-2	AGA	234.048	0.249546	0.129924	1.9207	0.0547691	0.75866
F3 vs F0-2	AGAP1	557.861	-0.178927	0.13344	-1.34088	0.17996	0.982571
F3 vs F0-2	AGAP2	123.832	0.171848	0.224389	0.765845	0.443769	1
F3 vs F0-2	AGAP3	682.133	-0.170701	0.25002	-0.682749	0.494766	1
F3 vs F0-2	AGAP4	221.37	-0.117035	0.177364	-0.659859	0.509345	1
F3 vs F0-2	AGAP5	242.264	-0.0872813	0.157886	-0.552814	0.580391	1
F3 vs F0-2	AGAP6	176.968	-0.0498863	0.308986	-0.161452	0.871738	1
F3 vs F0-2	AGAP9	691.753	-0.448244	0.2213	-2.0255	0.0428162	0.703812
F3 vs F0-2	AGBL1	30.7719	-0.442819	0.21801	-2.03119	0.0422361	0.703344
F3 vs F0-2	AGBL2	60.0805	-0.654842	0.257211	-2.54593	0.0108986	0.431003
F3 vs F0-2	AGBL3	32.5089	-0.0641772	0.223204	-0.287527	0.773709	1
F3 vs F0-2	AGBL4	50.6657	-0.0424299	0.162457	-0.261176	0.793957	1
F3 vs F0-2	AGBL5	181.543	-0.195826	0.130475	-1.50087	0.13339	0.937492
F3 vs F0-2	AGER	42.986	-0.33	0.276668	-1.19276	0.232962	1
F3 vs F0-2	AGFG1	1980.14	0.149268	0.0884733	1.68715	0.0915744	0.863863
F3 vs F0-2	AGFG2	1637.44	-0.271395	0.16087	-1.68705	0.0915934	0.863863
F3 vs F0-2	AGGF1	502.588	-0.0616099	0.0807408	-0.763059	0.445428	1
F3 vs F0-2	AGK	199.297	0.131792	0.117033	1.12611	0.260119	1
F3 vs F0-2	AGL	2747.98	-0.0697305	0.150565	-0.463125	0.643274	1
F3 vs F0-2	AGMAT	2007.27	-0.0718905	0.135173	-0.53184	0.594837	1
F3 vs F0-2	AGMO	2017.15	-0.106583	0.156559	-0.680781	0.49601	1
F3 vs F0-2	AGO1	1362.67	-0.205265	0.0699129	-2.93602	0.00332458	0.254925
F3 vs F0-2	AGO2	1756.54	-0.106504	0.114988	-0.926216	0.354334	1
F3 vs F0-2	AGO3	1738.38	-0.038853	0.0886494	-0.438277	0.661186	1
F3 vs F0-2	AGO4	957.335	-0.131397	0.0765946	-1.71549	0.086255	0.851599
F3 vs F0-2	AGPAT1	882.727	-0.0577498	0.130947	-0.441018	0.6592	1
F3 vs F0-2	AGPAT2	1847.07	-0.193653	0.3142	-0.616335	0.537673	1
F3 vs F0-2	AGPAT3	3495.39	-0.224569	0.14806	-1.51674	0.129331	0.932203
F3 vs F0-2	AGPAT4	141.637	0.125283	0.182635	0.685975	0.492729	1
F3 vs F0-2	AGPAT5	306.308	-0.270861	0.136345	-1.98659	0.0469684	0.722391
F3 vs F0-2	AGPS	1139.24	-0.0362717	0.10172	-0.356586	0.721402	1
F3 vs F0-2	AGR2	8.45975	2.04859	0.867339	2.36192	0.0181804	0.530111
F3 vs F0-2	AGR3	1.42047	1.03352	0.871891	1.18537	0.23587	1
F3 vs F0-2	AGRN	3726	-0.000381644	0.343549	-0.00111089	0.999114	1
F3 vs F0-2	AGRP	0.482107	-0.230497	1.23491	-0.18665	0.851935	1
F3 vs F0-2	AGT	27151	0.076281	0.180534	0.42253	0.672638	1
F3 vs F0-2	AGTPBP1	382.666	0.0654516	0.105286	0.621657	0.534168	1
F3 vs F0-2	AGTR1	1467.58	0.0941148	0.154066	0.610873	0.541284	1
F3 vs F0-2	AGTR2	0.0380964	-0.315857	4.73464	-0.0667118	0.946811	NA
F3 vs F0-2	AGTRAP	160.223	-0.13376	0.226963	-0.589345	0.55563	1
F3 vs F0-2	AGXT	18111.1	0.00258128	0.213335	0.0120996	0.990346	1
F3 vs F0-2	AGXT2	1241.03	-0.14796	0.19847	-0.745503	0.455967	1
F3 vs F0-2	AHCTF1	1676.01	0.0797712	0.0894529	0.891768	0.372517	1
F3 vs F0-2	AHCY	2275.88	-0.121602	0.167221	-0.727192	0.467109	1
F3 vs F0-2	AHCYL1	2644.91	0.051862	0.0832715	0.622807	0.533411	1
F3 vs F0-2	AHCYL2	515.533	-0.0475963	0.0609479	-0.780935	0.434841	1
F3 vs F0-2	AHDC1	1043.77	-0.102079	0.260435	-0.391956	0.695091	1
F3 vs F0-2	AHI1	612.457	0.213727	0.181758	1.17589	0.23964	1
F3 vs F0-2	AHNAK	28402.2	-0.0676788	0.127914	-0.529095	0.596739	1
F3 vs F0-2	AHNAK2	135.91	-0.309063	0.417142	-0.740905	0.458751	1
F3 vs F0-2	AHR	2858.17	0.167157	0.125904	1.32765	0.184292	0.986704
F3 vs F0-2	AHRR	31.4282	-0.039886	0.269951	-0.147753	0.882538	1
F3 vs F0-2	AHSA1	254.405	0.253317	0.178485	1.41926	0.155823	0.957865
F3 vs F0-2	AHSG	62443	0.105872	0.187553	0.564492	0.57242	1
F3 vs F0-2	AHSP	0.855825	-2.13786	1.44726	-1.47718	0.139627	0.942639
F3 vs F0-2	AICDA	23.1856	-0.213681	0.185802	-1.15004	0.250125	1
F3 vs F0-2	AIDA	1054.85	-0.00658031	0.100747	-0.065315	0.947923	1
F3 vs F0-2	AIF1	129.986	0.444234	0.241771	1.83741	0.0661487	0.793776
F3 vs F0-2	AIF1L	120.974	0.224864	0.257275	0.874022	0.382106	1
F3 vs F0-2	AIFM1	781.747	0.0870056	0.183396	0.474413	0.635205	1
F3 vs F0-2	AIFM2	411.328	-0.0986327	0.133867	-0.736794	0.461247	1
F3 vs F0-2	AIFM3	6.13383	0.360795	0.537496	0.671251	0.502061	1
F3 vs F0-2	AIG1	2850.71	-0.0926889	0.11278	-0.821857	0.411158	1
F3 vs F0-2	AIM2	35.2831	0.897485	0.324959	2.76184	0.00574766	0.335136
F3 vs F0-2	AIMP1	523.313	0.0335165	0.0940182	0.35649	0.721474	1
F3 vs F0-2	AIMP2	300.269	-0.0102439	0.114058	-0.0898132	0.928436	1
F3 vs F0-2	AIP	231.796	0.0789779	0.205967	0.383449	0.701387	1
F3 vs F0-2	AIPL1	12.0131	0.418045	0.22364	1.86928	0.0615841	0.780112
F3 vs F0-2	AIRE	15.8201	-0.198059	0.209122	-0.947093	0.343591	1
F3 vs F0-2	AJAP1	87.6581	0.275976	0.219787	1.25565	0.209243	1
F3 vs F0-2	AJM1	164.132	-0.0305395	0.327157	-0.0933482	0.925627	1
F3 vs F0-2	AJUBA	1086.63	0.0406688	0.149761	0.271557	0.785963	1
F3 vs F0-2	AK1	172.98	0.15777	0.146077	1.08005	0.280121	1
F3 vs F0-2	AK2	2973.61	-0.0973396	0.0766254	-1.27033	0.203966	1
F3 vs F0-2	AK3	3765.99	-0.0599799	0.118618	-0.505656	0.613098	1
F3 vs F0-2	AK4	5643.24	-0.134814	0.129774	-1.03884	0.298878	1
F3 vs F0-2	AK5	21.9036	-0.00069228	0.235379	-0.00294113	0.997653	1
F3 vs F0-2	AK6	160.443	0.0838444	0.114786	0.73044	0.465121	1
F3 vs F0-2	AK7	51.3404	0.0531718	0.123523	0.430461	0.666861	1
F3 vs F0-2	AK8	6.36975	0.222597	0.384621	0.578745	0.562762	1
F3 vs F0-2	AK9	192.362	-0.172002	0.127401	-1.35009	0.176989	0.977278
F3 vs F0-2	AKAIN1	4.35442	-0.252484	0.447946	-0.563649	0.572993	1
F3 vs F0-2	AKAP1	1776.07	-0.184615	0.113638	-1.62459	0.10425	0.883407
F3 vs F0-2	AKAP10	557.731	0.0721523	0.0775719	0.930135	0.352301	1
F3 vs F0-2	AKAP11	2277.29	0.0575984	0.100742	0.571741	0.567497	1
F3 vs F0-2	AKAP12	1455.22	0.512011	0.239518	2.13767	0.0325432	0.647077
F3 vs F0-2	AKAP13	7705.2	0.0568345	0.0918226	0.61896	0.535942	1
F3 vs F0-2	AKAP14	0.255589	0.84895	1.58201	0.536629	0.591524	1
F3 vs F0-2	AKAP17A	1007.75	-0.105422	0.251225	-0.419634	0.674753	1
F3 vs F0-2	AKAP3	23.5466	-0.225825	0.242658	-0.930632	0.352044	1
F3 vs F0-2	AKAP4	0.00471699	0	4.95882	0	1	NA
F3 vs F0-2	AKAP5	148.592	-0.156944	0.175269	-0.895443	0.37055	1
F3 vs F0-2	AKAP6	428.424	-0.265566	0.120812	-2.19818	0.0279365	0.605707
F3 vs F0-2	AKAP7	421.306	0.182537	0.15264	1.19587	0.231749	1
F3 vs F0-2	AKAP8	234.541	-0.0105114	0.170445	-0.0616703	0.950825	1
F3 vs F0-2	AKAP8L	188.825	0.0532426	0.245844	0.21657	0.828543	1
F3 vs F0-2	AKAP9	3449.68	-0.140384	0.180797	-0.776473	0.43747	1
F3 vs F0-2	AKIP1	139.194	0.0102807	0.0835166	0.123097	0.90203	1
F3 vs F0-2	AKIRIN1	973.094	0.271316	0.0947558	2.86331	0.00419234	0.285488
F3 vs F0-2	AKIRIN2	606.578	0.0542714	0.11548	0.469965	0.63838	1
F3 vs F0-2	AKNA	1786.87	-0.00957057	0.18814	-0.0508694	0.95943	1
F3 vs F0-2	AKNAD1	0.0202544	-0.241869	4.95882	-0.0487756	0.961098	NA
F3 vs F0-2	AKR1A1	2296.33	-0.0179987	0.157207	-0.11449	0.908849	1
F3 vs F0-2	AKR1B1	222.063	0.244133	0.207004	1.17936	0.238253	1
F3 vs F0-2	AKR1B10	1242.1	0.173829	0.543251	0.319979	0.748984	1
F3 vs F0-2	AKR1B15	18.1948	0.0291521	0.38892	0.0749567	0.940249	1
F3 vs F0-2	AKR1C1	3722.99	-0.050369	0.137682	-0.365837	0.714487	1
F3 vs F0-2	AKR1C2	2675.07	-0.148472	0.248254	-0.598065	0.549796	1
F3 vs F0-2	AKR1C3	1496.1	0.0262085	0.17516	0.149626	0.88106	1
F3 vs F0-2	AKR1C4	2875.88	-0.162447	0.181549	-0.894788	0.370901	1
F3 vs F0-2	AKR1C8P	248.875	-0.140034	0.277497	-0.504634	0.613816	1
F3 vs F0-2	AKR1D1	3308.85	-0.321263	0.266478	-1.20559	0.227976	1
F3 vs F0-2	AKR1E2	26.0447	0.0621448	0.275564	0.225518	0.821576	1
F3 vs F0-2	AKR7A2	652.659	-0.0491112	0.169036	-0.290536	0.771406	1
F3 vs F0-2	AKR7A3	1634.34	0.143024	0.197158	0.725429	0.468189	1
F3 vs F0-2	AKT1	2211.12	-0.0262353	0.149373	-0.175636	0.86058	1
F3 vs F0-2	AKT1S1	790.643	-0.0377743	0.145687	-0.259284	0.795416	1
F3 vs F0-2	AKT2	1105.57	-0.143827	0.130948	-1.09835	0.272051	1
F3 vs F0-2	AKT3	641.057	0.0294591	0.157728	0.186771	0.85184	1
F3 vs F0-2	AKTIP	349.148	-0.167381	0.102078	-1.63973	0.101061	0.877257
F3 vs F0-2	AL021546.1	0.578374	-2.39168	1.85422	-1.28986	0.1971	1
F3 vs F0-2	AL021997.2	4.43652	0.796265	0.428708	1.85736	0.0632602	0.78505
F3 vs F0-2	AL022312.1	0.241525	-1.12673	3.24844	-0.346852	0.728703	1
F3 vs F0-2	AL022318.4	14.0932	1.10171	1.15957	0.950097	0.342063	1
F3 vs F0-2	AL031178.1	0.174171	0.256007	2.19701	0.116525	0.907236	1
F3 vs F0-2	AL031178.2	0	NA	NA	NA	NA	NA
F3 vs F0-2	AL031315.1	36.6415	-0.161304	0.230269	-0.700503	0.483613	1
F3 vs F0-2	AL031681.2	0.222149	0.358865	3.88175	0.0924492	0.926341	1
F3 vs F0-2	AL031777.2	11.0795	-0.535359	0.567118	-0.943999	0.34517	1
F3 vs F0-2	AL034430.1	2.67157	-0.846378	1.98059	-0.427337	0.669134	1
F3 vs F0-2	AL034430.2	9.61635	0.352737	0.717071	0.491913	0.622781	1
F3 vs F0-2	AL035078.4	32.4191	0.719376	0.923942	0.778594	0.436219	1
F3 vs F0-2	AL035425.2	0.0797623	-0.241912	3.85815	-0.0627015	0.950004	1
F3 vs F0-2	AL035460.1	0	NA	NA	NA	NA	NA
F3 vs F0-2	AL035461.3	35.4141	0.281445	0.300111	0.937803	0.348346	1
F3 vs F0-2	AL035699.1	1.11805	-2.16634	1.26774	-1.70882	0.0874834	0.856838
F3 vs F0-2	AL049569.3	3.56683	-0.181925	0.690993	-0.263281	0.792334	1
F3 vs F0-2	AL049629.2	0.901701	1.05003	1.18436	0.886584	0.375303	1
F3 vs F0-2	AL049634.2	2.28704	1.05329	0.601096	1.75227	0.0797266	0.836006
F3 vs F0-2	AL096814.1	0.0065605	0	4.95882	0	1	NA
F3 vs F0-2	AL109811.3	1.07811	0.875436	0.931297	0.940018	0.347208	1
F3 vs F0-2	AL110118.1	0.261661	-0.31593	3.36123	-0.0939924	0.925115	1
F3 vs F0-2	AL110118.3	0.261661	-0.31593	3.36123	-0.0939924	0.925115	1
F3 vs F0-2	AL117348.2	2.23357	-0.030722	1.35918	-0.0226033	0.981967	1
F3 vs F0-2	AL121758.1	0.0381993	0	4.95882	0	1	NA
F3 vs F0-2	AL121845.2	12.0496	-0.957773	0.691807	-1.38445	0.16622	0.972084
F3 vs F0-2	AL121845.3	0.726727	-1.44446	1.5368	-0.939916	0.347261	1
F3 vs F0-2	AL121899.2	1.56919	0.108656	1.24656	0.0871646	0.930541	1
F3 vs F0-2	AL121900.1	38.0198	0.287946	0.211392	1.36215	0.173152	0.974449
F3 vs F0-2	AL132671.2	0.275975	0.556254	2.89748	0.191979	0.847759	1
F3 vs F0-2	AL132780.3	11.4162	-1.62402	0.916323	-1.77233	0.0763402	0.823894
F3 vs F0-2	AL133173.7	7.35102	-0.147073	0.277445	-0.530097	0.596044	1
F3 vs F0-2	AL133414.1	0.00473115	0	4.95882	0	1	NA
F3 vs F0-2	AL133414.10	0.0529537	-0.241871	4.95882	-0.0487759	0.961098	1
F3 vs F0-2	AL133414.2	0.113307	-0.167918	4.12981	-0.0406599	0.967567	1
F3 vs F0-2	AL133414.5	0.0209221	0.146444	4.95873	0.0295326	0.97644	NA
F3 vs F0-2	AL133414.8	0.184381	0.090508	3.08344	0.0293529	0.976583	1
F3 vs F0-2	AL133414.9	0.0257573	0.386808	4.95865	0.0780069	0.937823	NA
F3 vs F0-2	AL133500.1	0.149772	-0.748668	3.65258	-0.20497	0.837596	1
F3 vs F0-2	AL135905.2	9964.92	0.329536	0.140615	2.34354	0.0191017	0.544303
F3 vs F0-2	AL136295.1	15.3784	-0.018683	0.515963	-0.0362099	0.971115	1
F3 vs F0-2	AL136295.20	15.3784	-0.018683	0.515963	-0.0362099	0.971115	1
F3 vs F0-2	AL136295.3	4.01366	0.273048	0.392264	0.696081	0.486378	1
F3 vs F0-2	AL136295.9	4.01366	0.273048	0.392264	0.696081	0.486378	1
F3 vs F0-2	AL139011.2	2.83956	-1.27302	0.744839	-1.70913	0.0874272	0.856838
F3 vs F0-2	AL139260.3	2.8291	-0.546753	1.09425	-0.499658	0.617316	1
F3 vs F0-2	AL139300.1	20.1173	-0.207973	0.865571	-0.240273	0.810119	1
F3 vs F0-2	AL139353.1	0.00967049	0	4.95882	0	1	NA
F3 vs F0-2	AL157392.5	86.3612	-0.159165	0.181938	-0.874827	0.381668	1
F3 vs F0-2	AL158151.3	26.656	0.0600402	0.170598	0.35194	0.724883	1
F3 vs F0-2	AL159163.1	3.48755	-0.513165	0.669252	-0.766773	0.443216	1
F3 vs F0-2	AL160272.2	33.895	0.044073	0.188868	0.233354	0.815487	1
F3 vs F0-2	AL162231.1	12.4468	-0.312728	0.235757	-1.32648	0.18468	0.986859
F3 vs F0-2	AL162231.3	0.424132	1.6055	1.86794	0.859504	0.390062	1
F3 vs F0-2	AL162417.1	10.9789	-0.850177	1.42437	-0.59688	0.550587	1
F3 vs F0-2	AL162596.1	0	NA	NA	NA	NA	NA
F3 vs F0-2	AL163195.3	0.0143068	-0.31585	4.95882	-0.0636946	0.949213	NA
F3 vs F0-2	AL163636.1	1461.77	0.0228787	0.18898	0.121064	0.90364	1
F3 vs F0-2	AL353572.3	0.0276134	-0.389831	4.95882	-0.0786137	0.93734	NA
F3 vs F0-2	AL353579.1	1.62319	-0.0104063	0.771687	-0.0134852	0.989241	1
F3 vs F0-2	AL354761.1	0	NA	NA	NA	NA	NA
F3 vs F0-2	AL354822.1	499.746	-0.429456	0.211174	-2.03366	0.0419862	0.702949
F3 vs F0-2	AL355102.2	1.11587	-0.493651	1.18297	-0.417299	0.67646	1
F3 vs F0-2	AL355315.1	11.1371	-0.475726	1.29754	-0.366637	0.71389	1
F3 vs F0-2	AL355916.3	131.196	-0.0466674	0.204433	-0.228277	0.819431	1
F3 vs F0-2	AL356585.11	0.635031	1.17954	1.30057	0.906941	0.364438	1
F3 vs F0-2	AL357075.4	15.4429	1.15639	1.06193	1.08895	0.276176	1
F3 vs F0-2	AL357556.3	58.1949	-0.0485949	0.132034	-0.368049	0.712836	1
F3 vs F0-2	AL358113.1	11.0431	-0.429873	1.01221	-0.424689	0.671063	1
F3 vs F0-2	AL359092.3	0.0593226	0.0262649	4.95877	0.00529665	0.995774	1
F3 vs F0-2	AL365214.2	0.265543	0.998263	0.989897	1.00845	0.313238	1
F3 vs F0-2	AL391650.1	0.344485	-0.540372	1.17414	-0.46023	0.645351	1
F3 vs F0-2	AL391987.1	0.0187595	0.0262663	4.95877	0.00529694	0.995774	NA
F3 vs F0-2	AL391987.2	22.2746	0.262745	0.254432	1.03267	0.301757	1
F3 vs F0-2	AL441992.2	226.951	-0.18116	0.198317	-0.91349	0.360985	1
F3 vs F0-2	AL445238.1	0.0431956	-0.241871	4.95882	-0.0487759	0.961098	NA
F3 vs F0-2	AL445524.2	21.355	-0.270665	0.299794	-0.902836	0.366613	1
F3 vs F0-2	AL445989.1	0.274798	-1.18803	1.95597	-0.607384	0.543596	1
F3 vs F0-2	AL451007.3	1.96828	0.111985	0.483091	0.23181	0.816685	1
F3 vs F0-2	AL451106.1	0.544025	-0.0291777	1.17049	-0.0249278	0.980113	1
F3 vs F0-2	AL512428.1	0.429056	-0.866186	1.32356	-0.654434	0.512832	1
F3 vs F0-2	AL512785.2	31.9703	0.0390673	0.343582	0.113706	0.909471	1
F3 vs F0-2	AL513523.9	4.906	-0.239932	0.273062	-0.878674	0.379578	1
F3 vs F0-2	AL590132.1	0.156339	1.16395	2.17963	0.534014	0.593332	1
F3 vs F0-2	AL592183.1	71.1102	-0.0537524	0.233957	-0.229753	0.818284	1
F3 vs F0-2	AL592490.1	0.0434383	0	4.95882	0	1	NA
F3 vs F0-2	AL593848.2	1.51159	0.634299	0.441816	1.43566	0.151098	0.954458
F3 vs F0-2	AL603764.2	0.0757786	0.43285	3.87895	0.111589	0.911149	1
F3 vs F0-2	AL603832.3	2.08197	-0.489619	0.908682	-0.538824	0.590008	1
F3 vs F0-2	AL627230.1	0.479727	1.143	0.789072	1.44854	0.147466	0.949864
F3 vs F0-2	AL627230.3	0.0187595	0.0262663	4.95877	0.00529694	0.995774	NA
F3 vs F0-2	AL645922.1	68.1843	-0.484533	0.364125	-1.33068	0.183295	0.985353
F3 vs F0-2	AL645941.2	0.106274	0.0443743	3.1067	0.0142834	0.988604	1
F3 vs F0-2	AL662796.1	0	NA	NA	NA	NA	NA
F3 vs F0-2	AL662852.6	0.379837	0.447299	0.615098	0.727199	0.467104	1
F3 vs F0-2	AL662884.4	0.0636452	0.418022	3.265	0.128031	0.898124	1
F3 vs F0-2	AL662899.2	0.512725	-0.907718	4.62087	-0.196439	0.844267	1
F3 vs F0-2	AL669918.1	27.7112	0.882396	1.07094	0.823942	0.409972	1
F3 vs F0-2	AL672142.1	1.24207	-0.618706	0.851277	-0.726797	0.46735	1
F3 vs F0-2	AL691442.1	1.71717	-0.247418	0.803784	-0.307816	0.758222	1
F3 vs F0-2	AL713999.2	0.311906	-0.842675	2.89293	-0.291288	0.770831	1
F3 vs F0-2	AL772284.1	0.0543019	0.38681	4.95865	0.0780073	0.937822	1
F3 vs F0-2	AL845331.1	9.73672	-0.528445	0.351481	-1.50348	0.132715	0.937492
F3 vs F0-2	AL929554.1	0.320552	-0.845716	1.31526	-0.643001	0.520224	1
F3 vs F0-2	AL929561.10	0.379837	0.447299	0.615098	0.727199	0.467104	1
F3 vs F0-2	ALAD	3277.53	-0.109302	0.149547	-0.730892	0.464845	1
F3 vs F0-2	ALAS1	6464.8	0.311944	0.187368	1.66487	0.0959384	0.872558
F3 vs F0-2	ALAS2	20.2265	0.317075	0.504823	0.62809	0.529945	1
F3 vs F0-2	ALB	1.57747e+06	-0.00484897	0.179059	-0.0270802	0.978396	1
F3 vs F0-2	ALCAM	2245.48	0.0496282	0.0916579	0.541451	0.588197	1
F3 vs F0-2	ALDH16A1	274.384	0.0310395	0.255055	0.121697	0.903139	1
F3 vs F0-2	ALDH18A1	841.982	0.0786974	0.129608	0.607196	0.543721	1
F3 vs F0-2	ALDH1A1	14937.7	0.12612	0.139412	0.904656	0.365648	1
F3 vs F0-2	ALDH1A2	56.7538	0.0923679	0.246672	0.374456	0.708065	1
F3 vs F0-2	ALDH1A3	168.979	0.431089	0.303879	1.41862	0.156009	0.957941
F3 vs F0-2	ALDH1B1	4215.09	0.173294	0.158455	1.09365	0.274108	1
F3 vs F0-2	ALDH1L1	7059.11	-0.184723	0.219387	-0.841997	0.39979	1
F3 vs F0-2	ALDH1L2	85.9188	0.438575	0.320321	1.36917	0.170946	0.974185
F3 vs F0-2	ALDH2	14704.2	-0.217932	0.158904	-1.37147	0.170228	0.973938
F3 vs F0-2	ALDH3A1	30.6889	-0.0670169	0.475023	-0.141081	0.887806	1
F3 vs F0-2	ALDH3A2	4299.38	-0.0387824	0.154059	-0.251738	0.801244	1
F3 vs F0-2	ALDH3B1	175.517	0.191474	0.255983	0.747995	0.454463	1
F3 vs F0-2	ALDH3B2	0.0411035	-0.0755624	4.17049	-0.0181183	0.985544	NA
F3 vs F0-2	ALDH4A1	8299.43	-0.0931041	0.21055	-0.442196	0.658348	1
F3 vs F0-2	ALDH5A1	4467.11	-0.100673	0.131415	-0.766074	0.443632	1
F3 vs F0-2	ALDH6A1	12798.2	-0.125939	0.156898	-0.802681	0.422159	1
F3 vs F0-2	ALDH7A1	1208.71	-0.0432587	0.189793	-0.227926	0.819704	1
F3 vs F0-2	ALDH8A1	3486.85	-0.032529	0.131285	-0.247773	0.80431	1
F3 vs F0-2	ALDH9A1	2706.71	0.0205435	0.14943	0.137479	0.890652	1
F3 vs F0-2	ALDOA	2388.88	0.030584	0.231019	0.132387	0.894678	1
F3 vs F0-2	ALDOB	108533	0.0186246	0.161591	0.115257	0.908241	1
F3 vs F0-2	ALDOC	802.826	-0.0756336	0.210392	-0.359488	0.71923	1
F3 vs F0-2	ALG1	432.518	-0.00561307	0.112333	-0.0499682	0.960148	1
F3 vs F0-2	ALG10	185.364	-0.0940108	0.116203	-0.809024	0.418501	1
F3 vs F0-2	ALG10B	807.324	-0.0799873	0.100458	-0.796227	0.4259	1
F3 vs F0-2	ALG11	1104.1	0.0829051	0.100771	0.82271	0.410673	1
F3 vs F0-2	ALG12	509.102	-0.136558	0.168927	-0.808386	0.418868	1
F3 vs F0-2	ALG13	596.519	-0.0673227	0.120407	-0.559126	0.576076	1
F3 vs F0-2	ALG14	474.174	-0.0459018	0.0745001	-0.61613	0.537808	1
F3 vs F0-2	ALG1L	11.0118	-0.14886	0.242158	-0.614723	0.538738	1
F3 vs F0-2	ALG1L2	0.287901	0.0257343	1.23708	0.0208024	0.983403	1
F3 vs F0-2	ALG2	710.281	-0.00507299	0.0983784	-0.0515661	0.958874	1
F3 vs F0-2	ALG3	418.461	0.059038	0.180886	0.326381	0.744136	1
F3 vs F0-2	ALG5	286.019	0.0970729	0.133635	0.726405	0.46759	1
F3 vs F0-2	ALG6	69.9363	0.0530489	0.17439	0.304197	0.760978	1
F3 vs F0-2	ALG8	543.563	-0.00159105	0.108458	-0.0146698	0.988296	1
F3 vs F0-2	ALG9	436.544	-0.0529389	0.090744	-0.583387	0.559633	1
F3 vs F0-2	ALK	3.10077	-0.475402	0.438481	-1.0842	0.278276	1
F3 vs F0-2	ALKAL1	9.99761	1.3012	0.369328	3.52316	0.000426439	0.0716885
F3 vs F0-2	ALKAL2	68.3956	0.403329	0.315697	1.27758	0.201397	1
F3 vs F0-2	ALKBH1	98.6615	-0.0707477	0.138917	-0.509282	0.610555	1
F3 vs F0-2	ALKBH2	162.661	0.0663841	0.135764	0.488966	0.624865	1
F3 vs F0-2	ALKBH3	85.1652	0.0250521	0.171973	0.145675	0.884178	1
F3 vs F0-2	ALKBH4	117.681	0.0392143	0.115129	0.340612	0.733396	1
F3 vs F0-2	ALKBH5	1724.33	-0.0579499	0.192564	-0.300938	0.763461	1
F3 vs F0-2	ALKBH6	48.326	0.230027	0.262093	0.877656	0.380131	1
F3 vs F0-2	ALKBH7	567.995	-0.0806502	0.352033	-0.229099	0.818792	1
F3 vs F0-2	ALKBH8	131.585	-0.0900758	0.123881	-0.727117	0.467154	1
F3 vs F0-2	ALLC	33.3872	-0.374674	0.277838	-1.34854	0.177486	0.977278
F3 vs F0-2	ALMS1	1384.17	-0.0268878	0.104981	-0.256121	0.797857	1
F3 vs F0-2	ALOX12	2.13343	-0.222899	0.514179	-0.433505	0.664648	1
F3 vs F0-2	ALOX12B	0.159735	-0.245723	2.43671	-0.100842	0.919676	1
F3 vs F0-2	ALOX15	16.8172	-0.346128	0.24225	-1.4288	0.15306	0.955295
F3 vs F0-2	ALOX15B	44.0402	0.268181	0.449631	0.596448	0.550876	1
F3 vs F0-2	ALOX5	176.466	0.101683	0.171486	0.592953	0.553213	1
F3 vs F0-2	ALOX5AP	69.0713	0.683061	0.246224	2.77414	0.00553477	0.335136
F3 vs F0-2	ALOXE3	1.58976	1.37518	0.890099	1.54498	0.122352	0.918063
F3 vs F0-2	ALPG	0.028852	-0.00151784	4.95873	-0.000306096	0.999756	NA
F3 vs F0-2	ALPI	0.131264	0.626706	3.06851	0.204238	0.838168	1
F3 vs F0-2	ALPK1	336.626	0.0989084	0.12	0.824236	0.409805	1
F3 vs F0-2	ALPK2	1231.18	-0.150006	0.3199	-0.468917	0.639129	1
F3 vs F0-2	ALPK3	451.241	-0.439734	0.229666	-1.91467	0.0555343	0.761172
F3 vs F0-2	ALPL	1142.24	0.109259	0.205999	0.530384	0.595846	1
F3 vs F0-2	ALPP	6.15975	0.356455	0.267495	1.33256	0.182675	0.985353
F3 vs F0-2	ALS2	1075.05	-0.131781	0.0849623	-1.55105	0.12089	0.91469
F3 vs F0-2	ALS2CL	295.607	-0.345847	0.360913	-0.958254	0.337934	1
F3 vs F0-2	ALX1	0.0554028	-0.463849	4.02294	-0.115301	0.908207	1
F3 vs F0-2	ALX3	0.388618	-1.02026	0.835494	-1.22114	0.222032	1
F3 vs F0-2	ALX4	0.141508	-0.787838	2.64454	-0.297911	0.765771	1
F3 vs F0-2	ALYREF	109.625	0.0241529	0.167403	0.14428	0.885279	1
F3 vs F0-2	AMACR	1644.49	-0.169617	0.209614	-0.809189	0.418407	1
F3 vs F0-2	AMBN	0.0907699	-0.38984	4.68161	-0.0832705	0.933636	1
F3 vs F0-2	AMBP	70007.4	0.0152075	0.17976	0.0845987	0.93258	1
F3 vs F0-2	AMBRA1	902.069	-0.0251394	0.0961168	-0.261551	0.793668	1
F3 vs F0-2	AMD1	770.799	0.161372	0.123525	1.30639	0.191421	0.994879
F3 vs F0-2	AMDHD1	1422.76	-0.148398	0.176643	-0.840105	0.400849	1
F3 vs F0-2	AMDHD2	278.766	-0.164803	0.41621	-0.39596	0.692134	1
F3 vs F0-2	AMELX	0	NA	NA	NA	NA	NA
F3 vs F0-2	AMELY	0.0313428	0.27583	4.95868	0.0556258	0.95564	NA
F3 vs F0-2	AMER1	614.177	-0.26093	0.141634	-1.84229	0.0654332	0.791197
F3 vs F0-2	AMER2	29.9726	-0.0594254	0.163262	-0.363988	0.715867	1
F3 vs F0-2	AMER3	16.8413	-0.217901	0.19303	-1.12885	0.258962	1
F3 vs F0-2	AMFR	2973.23	3.61146e-05	0.120051	0.000300828	0.99976	1
F3 vs F0-2	AMH	3.69295	-0.295916	0.659549	-0.448664	0.653674	1
F3 vs F0-2	AMHR2	7.6554	-0.397066	0.40605	-0.977876	0.328136	1
F3 vs F0-2	AMIGO1	156.011	-0.16849	0.152678	-1.10356	0.269783	1
F3 vs F0-2	AMIGO2	120.898	0.21885	0.144262	1.51704	0.129258	0.93203
F3 vs F0-2	AMIGO3	16.4197	0.0275187	0.734596	0.037461	0.970117	1
F3 vs F0-2	AMMECR1	313.29	0.0975288	0.105909	0.92087	0.357118	1
F3 vs F0-2	AMMECR1L	783.912	-0.0937011	0.0636379	-1.47241	0.14091	0.94497
F3 vs F0-2	AMN	696.973	-0.316998	0.538422	-0.588754	0.556027	1
F3 vs F0-2	AMN1	103.091	0.101807	0.0938697	1.08456	0.278118	1
F3 vs F0-2	AMOT	327.605	-0.141094	0.119646	-1.17926	0.238294	1
F3 vs F0-2	AMOTL1	2241.92	-0.134616	0.131774	-1.02156	0.306987	1
F3 vs F0-2	AMOTL2	1023.02	-0.0374149	0.176309	-0.212213	0.831941	1
F3 vs F0-2	AMPD1	19.1571	0.658018	0.615888	1.06841	0.285338	1
F3 vs F0-2	AMPD2	696.323	-0.139035	0.283325	-0.490726	0.62362	1
F3 vs F0-2	AMPD3	136.633	0.175782	0.166933	1.05301	0.292338	1
F3 vs F0-2	AMPH	16.0049	-0.557096	0.238696	-2.33391	0.0196003	0.545771
F3 vs F0-2	AMT	513.132	-0.159135	0.182527	-0.871843	0.383294	1
F3 vs F0-2	AMTN	0	NA	NA	NA	NA	NA
F3 vs F0-2	AMY1A	6.09312	0.0034318	0.321302	0.0106809	0.991478	1
F3 vs F0-2	AMY1B	6.09312	0.0034318	0.321302	0.0106809	0.991478	1
F3 vs F0-2	AMY1C	0.0113918	-0.167888	4.95882	-0.0338564	0.972992	NA
F3 vs F0-2	AMY2A	0.798471	0.314056	1.01034	0.310841	0.755921	1
F3 vs F0-2	AMY2B	371.89	-0.140209	0.169576	-0.826822	0.408338	1
F3 vs F0-2	AMZ1	68.1213	-0.77438	0.243111	-3.18529	0.00144608	0.155871
F3 vs F0-2	AMZ2	427.861	-0.0105918	0.0662931	-0.159772	0.87306	1
F3 vs F0-2	ANAPC1	850.687	-0.0695623	0.0749191	-0.928499	0.353149	1
F3 vs F0-2	ANAPC10	62.2782	0.0106593	0.138597	0.0769089	0.938696	1
F3 vs F0-2	ANAPC11	219.49	-0.0905974	0.204881	-0.442195	0.658348	1
F3 vs F0-2	ANAPC13	380.688	0.0166837	0.112507	0.14829	0.882114	1
F3 vs F0-2	ANAPC15	236.98	-0.119181	0.0861028	-1.38417	0.166306	0.972084
F3 vs F0-2	ANAPC16	802.693	-0.138916	0.0680178	-2.04234	0.0411174	0.697855
F3 vs F0-2	ANAPC2	504.493	-0.0828088	0.322325	-0.256911	0.797247	1
F3 vs F0-2	ANAPC4	265.879	-0.00800844	0.106011	-0.0755438	0.939782	1
F3 vs F0-2	ANAPC5	725.325	-0.0631503	0.124528	-0.507117	0.612073	1
F3 vs F0-2	ANAPC7	165.094	0.120733	0.161875	0.745845	0.455761	1
F3 vs F0-2	ANG	6628.82	-0.124625	0.18433	-0.6761	0.498977	1
F3 vs F0-2	ANGEL1	1149.08	-0.136513	0.0978299	-1.39541	0.162892	0.968036
F3 vs F0-2	ANGEL2	429.496	-0.0320009	0.0728807	-0.439085	0.6606	1
F3 vs F0-2	ANGPT1	82.5946	0.482543	0.230964	2.08926	0.0366847	0.671126
F3 vs F0-2	ANGPT2	92.0482	-0.18483	0.214747	-0.860689	0.38941	1
F3 vs F0-2	ANGPT4	54.3287	-0.0932201	0.161248	-0.578117	0.563185	1
F3 vs F0-2	ANGPTL1	310.957	0.125096	0.189616	0.659733	0.509425	1
F3 vs F0-2	ANGPTL2	450.203	0.154534	0.182928	0.84478	0.398234	1
F3 vs F0-2	ANGPTL3	8844.49	0.137632	0.181084	0.760043	0.447229	1
F3 vs F0-2	ANGPTL4	1702.54	0.513343	0.299361	1.7148	0.0863824	0.851599
F3 vs F0-2	ANGPTL5	0.078109	-0.907777	3.52774	-0.257325	0.796928	1
F3 vs F0-2	ANGPTL6	424.433	-0.273123	0.212644	-1.28441	0.198997	1
F3 vs F0-2	ANGPTL7	1.66324	0.174162	0.677665	0.257004	0.797176	1
F3 vs F0-2	ANGPTL8	391.325	-0.152766	0.323951	-0.471572	0.637233	1
F3 vs F0-2	ANHX	0.101503	0.109187	4.1348	0.0264068	0.978933	1
F3 vs F0-2	ANK1	17.8878	0.160983	0.412784	0.389993	0.696542	1
F3 vs F0-2	ANK2	246.774	0.264615	0.216496	1.22226	0.221609	1
F3 vs F0-2	ANK3	1573.5	0.215664	0.178267	1.20978	0.226363	1
F3 vs F0-2	ANKAR	131.602	-0.207565	0.177945	-1.16645	0.243432	1
F3 vs F0-2	ANKDD1A	34.5269	0.0228842	0.328772	0.069605	0.944508	1
F3 vs F0-2	ANKDD1B	16.0772	-0.20623	0.239987	-0.85934	0.390153	1
F3 vs F0-2	ANKEF1	365.947	0.0354145	0.0962093	0.368098	0.7128	1
F3 vs F0-2	ANKFN1	10.1987	0.245671	0.297161	0.826727	0.408392	1
F3 vs F0-2	ANKFY1	2001.77	-0.0704719	0.0712096	-0.98964	0.32235	1
F3 vs F0-2	ANKH	1614.94	0.0554801	0.10439	0.531471	0.595093	1
F3 vs F0-2	ANKHD1	2854.16	-0.0804581	0.0920441	-0.874125	0.38205	1
F3 vs F0-2	ANKHD1-EIF4EBP3	999.31	-0.146738	0.186453	-0.786996	0.431284	1
F3 vs F0-2	ANKIB1	860.378	-0.026735	0.0719177	-0.371744	0.710083	1
F3 vs F0-2	ANKK1	10.212	-0.549177	0.309404	-1.77495	0.0759059	0.82273
F3 vs F0-2	ANKLE1	221.981	0.00993339	0.131267	0.0756733	0.939679	1
F3 vs F0-2	ANKLE2	590.838	0.0255717	0.122367	0.208976	0.834467	1
F3 vs F0-2	ANKMY1	246.765	-0.104223	0.162529	-0.641261	0.521353	1
F3 vs F0-2	ANKMY2	210.003	0.0110647	0.105368	0.10501	0.916368	1
F3 vs F0-2	ANKRA2	161.186	0.0164307	0.104242	0.15762	0.874756	1
F3 vs F0-2	ANKRD1	40.4341	-0.0282305	0.404835	-0.0697335	0.944406	1
F3 vs F0-2	ANKRD10	1147.51	-0.0362271	0.0921466	-0.393146	0.694211	1
F3 vs F0-2	ANKRD11	1799.97	0.0185424	0.190625	0.0972716	0.922511	1
F3 vs F0-2	ANKRD12	1533.07	-0.0612672	0.110422	-0.554847	0.578999	1
F3 vs F0-2	ANKRD13A	422.048	0.174566	0.176953	0.986511	0.323883	1
F3 vs F0-2	ANKRD13B	13.9168	-0.105596	0.522991	-0.201907	0.839989	1
F3 vs F0-2	ANKRD13C	501.756	-0.061452	0.0612979	-1.00251	0.316095	1
F3 vs F0-2	ANKRD13D	4.96203	1.2009	1.81923	0.660114	0.509181	1
F3 vs F0-2	ANKRD16	158.195	-0.147081	0.121961	-1.20597	0.22783	1
F3 vs F0-2	ANKRD17	3476.93	0.0246014	0.0751076	0.327549	0.743253	1
F3 vs F0-2	ANKRD18A	189.933	0.390132	0.289568	1.34729	0.177887	0.977989
F3 vs F0-2	ANKRD18B	21.3307	-0.292137	0.271662	-1.07537	0.28221	1
F3 vs F0-2	ANKRD2	5.42947	-1.10846	0.632618	-1.75218	0.0797424	0.836006
F3 vs F0-2	ANKRD20A1	70.6999	0.0025973	0.30367	0.00855304	0.993176	1
F3 vs F0-2	ANKRD20A2P	4.89081	-0.0510075	0.64287	-0.0793434	0.936759	1
F3 vs F0-2	ANKRD20A3P	13.4576	0.0400668	0.262415	0.152685	0.878647	1
F3 vs F0-2	ANKRD20A4P	19.6191	0.0419743	0.38099	0.110172	0.912273	1
F3 vs F0-2	ANKRD22	81.3594	0.555072	0.241495	2.29848	0.0215344	0.556442
F3 vs F0-2	ANKRD23	47.3525	-0.480562	0.442161	-1.08685	0.277104	1
F3 vs F0-2	ANKRD24	164.815	-0.119511	0.273598	-0.436811	0.662248	1
F3 vs F0-2	ANKRD26	225.09	-0.0833657	0.181641	-0.458959	0.646264	1
F3 vs F0-2	ANKRD27	374.462	-0.134149	0.0870436	-1.54117	0.123276	0.919479
F3 vs F0-2	ANKRD28	802.031	-0.0417171	0.121653	-0.342919	0.73166	1
F3 vs F0-2	ANKRD29	79.3876	0.282283	0.197213	1.43136	0.152328	0.955295
F3 vs F0-2	ANKRD30A	0.679279	-0.179132	0.794775	-0.225387	0.821678	1
F3 vs F0-2	ANKRD30B	0.0702263	0.118604	4.33982	0.0273294	0.978197	1
F3 vs F0-2	ANKRD30BL	0.0242348	0.0262666	4.95877	0.00529699	0.995774	NA
F3 vs F0-2	ANKRD31	14.9764	-0.506074	0.315857	-1.60223	0.109105	0.895822
F3 vs F0-2	ANKRD33	0.498693	-0.390087	2.32349	-0.167889	0.866671	1
F3 vs F0-2	ANKRD33B	177.965	-0.208039	0.22243	-0.9353	0.349634	1
F3 vs F0-2	ANKRD34A	41.7779	0.276765	0.290155	0.953852	0.340159	1
F3 vs F0-2	ANKRD34B	0.619366	2.35485	0.851168	2.76662	0.00566413	0.335136
F3 vs F0-2	ANKRD34C	36.4387	-0.16456	0.220442	-0.7465	0.455365	1
F3 vs F0-2	ANKRD35	15.5315	-0.231953	0.305123	-0.760193	0.447139	1
F3 vs F0-2	ANKRD36	720.069	0.0965295	0.17538	0.550402	0.582043	1
F3 vs F0-2	ANKRD36B	348.689	-0.00938121	0.206789	-0.0453661	0.963816	1
F3 vs F0-2	ANKRD36C	342.002	0.232769	0.215003	1.08263	0.278974	1
F3 vs F0-2	ANKRD37	52.6823	0.700589	0.316383	2.21437	0.0268032	0.596213
F3 vs F0-2	ANKRD39	66.8718	0.090498	0.199156	0.454409	0.649535	1
F3 vs F0-2	ANKRD40	850.699	-0.0466902	0.0609373	-0.766201	0.443557	1
F3 vs F0-2	ANKRD40CL	147.014	-0.116467	0.252712	-0.46087	0.644892	1
F3 vs F0-2	ANKRD42	196.656	0.0167118	0.080264	0.208211	0.835065	1
F3 vs F0-2	ANKRD44	1077.37	0.211133	0.114363	1.84617	0.064868	0.788792
F3 vs F0-2	ANKRD45	13.1066	-0.136648	0.220418	-0.619948	0.535292	1
F3 vs F0-2	ANKRD46	566.587	-0.0239301	0.114602	-0.20881	0.834596	1
F3 vs F0-2	ANKRD49	158.784	0.0615867	0.105773	0.582255	0.560395	1
F3 vs F0-2	ANKRD50	837.968	0.063994	0.101958	0.627652	0.530232	1
F3 vs F0-2	ANKRD52	1127.16	-0.20377	0.128582	-1.58475	0.113024	0.899736
F3 vs F0-2	ANKRD53	15.996	0.182521	0.341139	0.535034	0.592626	1
F3 vs F0-2	ANKRD54	134.165	-0.122744	0.286765	-0.428031	0.668629	1
F3 vs F0-2	ANKRD55	40.9374	-0.262674	0.25125	-1.04547	0.295806	1
F3 vs F0-2	ANKRD6	219.441	0.0720911	0.1044	0.690528	0.489862	1
F3 vs F0-2	ANKRD60	0.0599744	0.0445069	3.60349	0.012351	0.990146	1
F3 vs F0-2	ANKRD61	2.08014	0.304155	0.426371	0.713356	0.475625	1
F3 vs F0-2	ANKRD62	1.0244	0.170642	1.56212	0.109238	0.913014	1
F3 vs F0-2	ANKRD63	0.817425	-0.371748	0.631227	-0.588929	0.555909	1
F3 vs F0-2	ANKRD65	30.7805	0.334532	0.304189	1.09975	0.271441	1
F3 vs F0-2	ANKRD66	0.0754566	0.672816	2.9779	0.225937	0.821251	1
F3 vs F0-2	ANKRD7	0.431982	-0.701955	1.60698	-0.436816	0.662245	1
F3 vs F0-2	ANKRD9	412.006	-0.130967	0.181982	-0.719672	0.471727	1
F3 vs F0-2	ANKS1A	1690.42	-0.239178	0.110843	-2.1578	0.0309432	0.633061
F3 vs F0-2	ANKS1B	87.5528	0.369486	0.308734	1.19678	0.231393	1
F3 vs F0-2	ANKS3	27.7789	-0.222703	0.312973	-0.711572	0.47673	1
F3 vs F0-2	ANKS4B	600.09	-0.104948	0.114139	-0.919473	0.357848	1
F3 vs F0-2	ANKS6	212.515	0.128167	0.147088	0.871361	0.383557	1
F3 vs F0-2	ANKUB1	16.3294	-0.123206	0.181446	-0.679022	0.497124	1
F3 vs F0-2	ANKZF1	144.857	-0.131875	0.202374	-0.651641	0.514633	1
F3 vs F0-2	ANLN	41.4948	0.276393	0.298349	0.926409	0.354234	1
F3 vs F0-2	ANO1	3653.04	-0.165336	0.177647	-0.930699	0.35201	1
F3 vs F0-2	ANO10	319.617	-0.0243808	0.087011	-0.280204	0.779321	1
F3 vs F0-2	ANO2	60.6966	0.733561	0.333955	2.19658	0.0280501	0.606504
F3 vs F0-2	ANO3	109.715	-0.318608	0.194459	-1.63843	0.101332	0.877257
F3 vs F0-2	ANO4	3.43582	0.619926	0.698985	0.886895	0.375135	1
F3 vs F0-2	ANO5	217.569	-0.0760275	0.13788	-0.551404	0.581357	1
F3 vs F0-2	ANO6	3339.79	-0.104788	0.109635	-0.955795	0.339176	1
F3 vs F0-2	ANO7	0.859009	-0.154127	0.957242	-0.161011	0.872085	1
F3 vs F0-2	ANO8	281.545	-0.0876698	0.223207	-0.392773	0.694487	1
F3 vs F0-2	ANO9	34.8983	0.489917	0.454801	1.07721	0.281386	1
F3 vs F0-2	ANOS1	158.531	0.39279	0.249248	1.5759	0.115049	0.90017
F3 vs F0-2	ANP32A	614.38	0.0264609	0.115754	0.228596	0.819183	1
F3 vs F0-2	ANP32B	562.619	0.0652486	0.123084	0.530115	0.596032	1
F3 vs F0-2	ANP32D	0.722276	-0.958526	0.782646	-1.22472	0.220679	1
F3 vs F0-2	ANP32E	566.759	0.000162825	0.109157	0.00149166	0.99881	1
F3 vs F0-2	ANPEP	11423.6	-0.130672	0.168559	-0.775233	0.438202	1
F3 vs F0-2	ANTKMT	84.1086	0.226381	0.363455	0.622858	0.533378	1
F3 vs F0-2	ANTXR1	1168.75	0.530632	0.227213	2.3354	0.0195227	0.545771
F3 vs F0-2	ANTXR2	1164.72	0.105316	0.082969	1.26934	0.204319	1
F3 vs F0-2	ANTXRL	0.284831	-0.932917	1.10489	-0.844349	0.398474	1
F3 vs F0-2	ANXA1	418.405	0.657458	0.241922	2.71764	0.00657484	0.353759
F3 vs F0-2	ANXA10	2.34019	0.111557	0.620676	0.179734	0.857361	1
F3 vs F0-2	ANXA11	1641.23	0.00811137	0.11848	0.0684617	0.945418	1
F3 vs F0-2	ANXA13	166.725	0.553809	0.251181	2.20482	0.0274669	0.601833
F3 vs F0-2	ANXA2	2152.87	0.442857	0.218039	2.03109	0.0422455	0.703344
F3 vs F0-2	ANXA2R	37.2514	0.258291	0.192556	1.34138	0.179797	0.982269
F3 vs F0-2	ANXA3	84.0607	0.384753	0.25704	1.49686	0.13443	0.937492
F3 vs F0-2	ANXA4	1793.12	0.333992	0.173704	1.92277	0.054509	0.757704
F3 vs F0-2	ANXA5	2023.47	0.391256	0.147999	2.64364	0.00820198	0.386263
F3 vs F0-2	ANXA6	3559.41	-0.075681	0.155533	-0.48659	0.626549	1
F3 vs F0-2	ANXA7	1643.42	0.087807	0.0906555	0.968579	0.332755	1
F3 vs F0-2	ANXA8	173.732	0.445692	0.283894	1.56992	0.116433	0.902181
F3 vs F0-2	ANXA8L1	76.3986	0.731758	0.317919	2.30171	0.0213513	0.554956
F3 vs F0-2	ANXA9	342.727	-0.285247	0.143859	-1.98282	0.0473877	0.723199
F3 vs F0-2	AOAH	471.496	0.350992	0.15996	2.19425	0.0282173	0.607552
F3 vs F0-2	AOC1	138.339	-0.0723679	0.4588	-0.157733	0.874667	1
F3 vs F0-2	AOC2	98.0964	-0.0174842	0.172355	-0.101443	0.919199	1
F3 vs F0-2	AOC3	756.875	-0.183312	0.145416	-1.2606	0.207453	1
F3 vs F0-2	AOPEP	887.757	-0.145758	0.142167	-1.02526	0.305241	1
F3 vs F0-2	AOX1	26876.7	-0.145251	0.184929	-0.785443	0.432194	1
F3 vs F0-2	AP000295.1	6.64693	0.219773	0.922434	0.238254	0.811684	1
F3 vs F0-2	AP000311.1	30.0107	0.0803192	0.220225	0.364714	0.715325	1
F3 vs F0-2	AP000349.1	0.214753	-0.405799	1.69732	-0.239082	0.811042	1
F3 vs F0-2	AP000350.13	0.507075	-0.713184	1.90944	-0.373503	0.708774	1
F3 vs F0-2	AP000350.4	0.507075	-0.713184	1.90944	-0.373503	0.708774	1
F3 vs F0-2	AP000351.3	0.0363606	-0.24187	4.95882	-0.0487757	0.961098	NA
F3 vs F0-2	AP000351.7	0	NA	NA	NA	NA	NA
F3 vs F0-2	AP000471.1	1.17277	-0.342937	0.552247	-0.620984	0.53461	1
F3 vs F0-2	AP000721.1	0.00904792	-0.167888	4.95882	-0.0338564	0.972992	NA
F3 vs F0-2	AP000781.2	24.8628	-0.108463	0.361994	-0.299626	0.764462	1
F3 vs F0-2	AP000812.3	1.88553	-0.285494	0.7313	-0.390392	0.696247	1
F3 vs F0-2	AP000812.4	2.80842	-0.823455	1.09542	-0.751724	0.452217	1
F3 vs F0-2	AP001054.1	15.9944	-0.160799	0.361638	-0.444642	0.656578	1
F3 vs F0-2	AP001267.5	288.107	0.0195189	0.170198	0.114684	0.908696	1
F3 vs F0-2	AP001273.2	54.9032	0.166982	0.310308	0.538119	0.590495	1
F3 vs F0-2	AP001453.3	33.3095	-0.127616	0.378364	-0.337285	0.735902	1
F3 vs F0-2	AP001458.2	0.979647	2.13906	2.22706	0.960485	0.336811	1
F3 vs F0-2	AP001781.2	2.51114	1.51263	1.06663	1.41813	0.156152	0.958196
F3 vs F0-2	AP002495.1	101.309	-0.0822954	0.127409	-0.645914	0.518335	1
F3 vs F0-2	AP002512.3	64.6911	-0.126972	0.152123	-0.834668	0.403904	1
F3 vs F0-2	AP002748.5	31.796	-0.787753	0.949699	-0.829477	0.406834	1
F3 vs F0-2	AP003108.2	2.18016	0.352659	0.634425	0.555872	0.578298	1
F3 vs F0-2	AP003419.1	80.3799	-0.243555	0.556361	-0.437765	0.661556	1
F3 vs F0-2	AP006285.3	122.648	-0.131302	0.129793	-1.01163	0.311717	1
F3 vs F0-2	AP006621.6	28.4247	-0.131626	0.229731	-0.572955	0.566675	1
F3 vs F0-2	AP1AR	416.03	-0.00780943	0.108948	-0.0716804	0.942856	1
F3 vs F0-2	AP1B1	1756.97	-0.0149801	0.163119	-0.0918354	0.926829	1
F3 vs F0-2	AP1G1	2992.38	0.0167269	0.0720737	0.232081	0.816475	1
F3 vs F0-2	AP1G2	221.344	0.0580188	0.207682	0.279363	0.779966	1
F3 vs F0-2	AP1M1	1430.68	-0.11207	0.107315	-1.0443	0.296344	1
F3 vs F0-2	AP1M2	31.0623	0.781029	0.351109	2.22446	0.0261173	0.591735
F3 vs F0-2	AP1S1	316.55	0.0380562	0.125458	0.303338	0.761632	1
F3 vs F0-2	AP1S2	239.911	0.0214536	0.149578	0.143428	0.885952	1
F3 vs F0-2	AP1S3	198.02	-0.0206437	0.117457	-0.175755	0.860486	1
F3 vs F0-2	AP2A1	1542.65	0.0260015	0.193815	0.134156	0.893279	1
F3 vs F0-2	AP2A2	1016.8	-0.216587	0.149092	-1.4527	0.146306	0.948819
F3 vs F0-2	AP2B1	2198.85	-0.0155452	0.0798229	-0.194746	0.845592	1
F3 vs F0-2	AP2M1	1638.7	0.0456381	0.117697	0.38776	0.698194	1
F3 vs F0-2	AP2S1	444.219	-0.0154548	0.135528	-0.114034	0.909211	1
F3 vs F0-2	AP3B1	739.852	0.103196	0.0858919	1.20146	0.229571	1
F3 vs F0-2	AP3B2	221.004	-0.135012	0.130104	-1.03772	0.2994	1
F3 vs F0-2	AP3D1	2229.4	-0.060245	0.146543	-0.411107	0.680994	1
F3 vs F0-2	AP3M1	862.997	-0.00565731	0.0890583	-0.0635237	0.949349	1
F3 vs F0-2	AP3M2	165.218	0.0587999	0.133728	0.439698	0.660156	1
F3 vs F0-2	AP3S1	554.236	0.115522	0.100494	1.14954	0.250335	1
F3 vs F0-2	AP3S2	1024.3	-0.175128	0.0976554	-1.79332	0.0729211	0.810626
F3 vs F0-2	AP4B1	143.032	0.0537448	0.130407	0.412132	0.680243	1
F3 vs F0-2	AP4E1	338.424	0.0731389	0.0922609	0.79274	0.427929	1
F3 vs F0-2	AP4M1	98.6653	-0.0551562	0.181394	-0.304069	0.761076	1
F3 vs F0-2	AP4S1	375.211	-0.121461	0.102092	-1.18972	0.234156	1
F3 vs F0-2	AP5B1	684.295	-0.00945929	0.166181	-0.0569215	0.954608	1
F3 vs F0-2	AP5M1	1022.53	0.077423	0.10001	0.77415	0.438842	1
F3 vs F0-2	AP5S1	518.37	-0.0690503	0.0745328	-0.926441	0.354217	1
F3 vs F0-2	AP5Z1	164.682	0.0773144	0.424593	0.18209	0.855512	1
F3 vs F0-2	APAF1	628.037	0.0313828	0.0794236	0.395132	0.692746	1
F3 vs F0-2	APBA1	1855	-0.197459	0.19426	-1.01647	0.309405	1
F3 vs F0-2	APBA2	71.2758	0.193399	0.20785	0.930473	0.352126	1
F3 vs F0-2	APBA3	153.96	-0.0993518	0.366135	-0.271353	0.786119	1
F3 vs F0-2	APBB1	143.959	0.151439	0.245122	0.617811	0.5367	1
F3 vs F0-2	APBB1IP	639.835	0.22141	0.136821	1.61824	0.10561	0.889343
F3 vs F0-2	APBB2	1477.82	-0.0695721	0.0811655	-0.857164	0.391354	1
F3 vs F0-2	APBB3	30.9062	-0.35379	0.491002	-0.720546	0.471189	1
F3 vs F0-2	APC	1063.42	-0.0493167	0.106301	-0.463935	0.642694	1
F3 vs F0-2	APC2	3.93408	0.167986	0.455267	0.368984	0.71214	1
F3 vs F0-2	APCDD1	111.741	-0.309702	0.291421	-1.06273	0.287904	1
F3 vs F0-2	APCDD1L	0.859339	-0.0600837	1.31616	-0.0456508	0.963589	1
F3 vs F0-2	APCS	13359.7	-0.0249372	0.184156	-0.135413	0.892285	1
F3 vs F0-2	APEH	1276.45	-0.0472583	0.159064	-0.297103	0.766388	1
F3 vs F0-2	APELA	34.771	-0.033701	0.165165	-0.204045	0.838318	1
F3 vs F0-2	APEX1	741.249	0.0484084	0.113502	0.426496	0.669746	1
F3 vs F0-2	APEX2	262.631	0.061942	0.114197	0.542415	0.587533	1
F3 vs F0-2	APH1A	2036.18	-0.102973	0.131432	-0.783469	0.433352	1
F3 vs F0-2	APH1B	202.332	0.272568	0.148519	1.83524	0.06647	0.794144
F3 vs F0-2	API5	1598.65	-0.0237425	0.0948409	-0.25034	0.802324	1
F3 vs F0-2	APIP	142.757	0.24926	0.160818	1.54996	0.121152	0.91469
F3 vs F0-2	APLF	114.287	-0.0493991	0.167241	-0.295377	0.767706	1
F3 vs F0-2	APLN	26.4466	0.877041	0.423323	2.0718	0.0382838	0.680001
F3 vs F0-2	APLNR	632.023	-0.16587	0.231968	-0.715055	0.474575	1
F3 vs F0-2	APLP1	15.315	0.327129	0.326953	1.00054	0.31705	1
F3 vs F0-2	APLP2	8852.88	-0.0417266	0.094558	-0.441281	0.65901	1
F3 vs F0-2	APMAP	5585.45	0.261974	0.130814	2.00264	0.0452162	0.710762
F3 vs F0-2	APOA1	78121.4	0.263754	0.239677	1.10046	0.271133	1
F3 vs F0-2	APOA2	55748.7	0.036078	0.174009	0.207334	0.835749	1
F3 vs F0-2	APOA4	536.876	0.0810847	0.513332	0.157958	0.87449	1
F3 vs F0-2	APOA5	6409.3	-0.222571	0.247108	-0.900702	0.367747	1
F3 vs F0-2	APOB	468803	0.0108587	0.151398	0.0717225	0.942823	1
F3 vs F0-2	APOBEC1	0	NA	NA	NA	NA	NA
F3 vs F0-2	APOBEC2	1.89698	-4.70942	1.66722	-2.82471	0.0047323	0.305703
F3 vs F0-2	APOBEC3A	21.1936	-0.219025	0.196792	-1.11298	0.265718	1
F3 vs F0-2	APOBEC3B	17.7717	0.420498	0.302958	1.38797	0.165145	0.970437
F3 vs F0-2	APOBEC3C	406.25	0.456595	0.186065	2.45396	0.0141293	0.487242
F3 vs F0-2	APOBEC3D	136.602	0.0851722	0.153619	0.554438	0.579279	1
F3 vs F0-2	APOBEC3F	366.405	-0.00266931	0.0984122	-0.0271238	0.978361	1
F3 vs F0-2	APOBEC3G	89.6859	0.482674	0.215487	2.23992	0.025096	0.58611
F3 vs F0-2	APOBEC3H	12.1269	0.567469	0.285731	1.98603	0.0470304	0.722421
F3 vs F0-2	APOBEC4	0.0718269	-0.0296578	2.96933	-0.00998807	0.992031	1
F3 vs F0-2	APOBR	75.1835	0.0353879	0.197006	0.179629	0.857444	1
F3 vs F0-2	APOC1	20286.3	0.175558	0.230099	0.76297	0.445481	1
F3 vs F0-2	APOC2	21452.2	0.130821	0.206807	0.632574	0.527012	1
F3 vs F0-2	APOC3	32327.4	0.0562062	0.184422	0.304769	0.760542	1
F3 vs F0-2	APOC4	1495.88	0.115874	0.21279	0.544548	0.586065	1
F3 vs F0-2	APOC4-APOC2	1237.06	-0.654818	0.454195	-1.44171	0.149383	0.95169
F3 vs F0-2	APOD	49.8033	-0.131043	0.285979	-0.458225	0.646791	1
F3 vs F0-2	APOE	48677	0.200977	0.309893	0.648539	0.516637	1
F3 vs F0-2	APOF	3746.27	0.00199265	0.21518	0.00926037	0.992611	1
F3 vs F0-2	APOH	74054.1	0.0731785	0.183566	0.39865	0.690151	1
F3 vs F0-2	APOL1	3127.72	0.00974422	0.133427	0.0730301	0.941782	1
F3 vs F0-2	APOL2	1326.96	0.126745	0.105352	1.20306	0.228953	1
F3 vs F0-2	APOL3	593.632	0.453633	0.210967	2.15026	0.031535	0.637358
F3 vs F0-2	APOL4	45.9719	0.221183	0.367398	0.602025	0.547158	1
F3 vs F0-2	APOL5	6.07611	0.128408	0.626354	0.205009	0.837565	1
F3 vs F0-2	APOL6	7797.11	0.0107519	0.115818	0.0928344	0.926035	1
F3 vs F0-2	APOLD1	1122.7	1.58147	0.311724	5.07329	3.90987e-07	0.000526799
F3 vs F0-2	APOM	2040.08	0.0336175	0.172892	0.194443	0.845829	1
F3 vs F0-2	APOO	84.1566	0.0895521	0.112579	0.795463	0.426344	1
F3 vs F0-2	APOOL	1390.89	-0.000616542	0.0940341	-0.00655658	0.994769	1
F3 vs F0-2	APP	7902.09	-0.002709	0.0994265	-0.0272463	0.978263	1
F3 vs F0-2	APPBP2	769.779	-0.0395945	0.0889541	-0.445112	0.656239	1
F3 vs F0-2	APPL1	813.158	0.0104056	0.0948225	0.109738	0.912617	1
F3 vs F0-2	APPL2	643.66	0.142216	0.0919699	1.54633	0.122024	0.917206
F3 vs F0-2	APRT	535.871	0.0419313	0.255664	0.164009	0.869724	1
F3 vs F0-2	APTX	76.4223	0.0626542	0.245391	0.255324	0.798473	1
F3 vs F0-2	AQP1	2261.9	0.688563	0.295392	2.33102	0.0197525	0.546005
F3 vs F0-2	AQP10	0.370671	0.641796	1.07546	0.596766	0.550664	1
F3 vs F0-2	AQP11	226.189	-0.346036	0.191918	-1.80304	0.0713812	0.806266
F3 vs F0-2	AQP12A	0	NA	NA	NA	NA	NA
F3 vs F0-2	AQP12B	0	NA	NA	NA	NA	NA
F3 vs F0-2	AQP2	0.0556199	-0.41762	4.95877	-0.0842185	0.932883	1
F3 vs F0-2	AQP3	1315.37	-0.114974	0.178868	-0.642785	0.520363	1
F3 vs F0-2	AQP4	76.5518	-0.0611662	0.199261	-0.306966	0.758869	1
F3 vs F0-2	AQP5	0.545239	-0.0759277	0.981968	-0.077322	0.938367	1
F3 vs F0-2	AQP6	10.0502	-0.389404	0.238665	-1.63159	0.102765	0.879516
F3 vs F0-2	AQP7	470.979	-0.268037	0.170603	-1.57112	0.116155	0.902181
F3 vs F0-2	AQP8	3.69524	0.54349	0.592559	0.917191	0.359043	1
F3 vs F0-2	AQP9	9387.09	-0.070186	0.180378	-0.389106	0.697198	1
F3 vs F0-2	AQR	575.092	-0.0465546	0.0899156	-0.517758	0.604627	1
F3 vs F0-2	AR	5590.25	-0.165532	0.17142	-0.965652	0.334218	1
F3 vs F0-2	ARAF	1464.96	-0.0841743	0.156612	-0.537472	0.590942	1
F3 vs F0-2	ARAP1	1585.36	-0.106662	0.20134	-0.52976	0.596278	1
F3 vs F0-2	ARAP2	961.448	0.191494	0.128681	1.48813	0.136718	0.938251
F3 vs F0-2	ARAP3	314.437	-0.139396	0.173333	-0.804213	0.421274	1
F3 vs F0-2	ARC	13.5962	0.804186	0.580818	1.38458	0.166182	0.972084
F3 vs F0-2	ARCN1	2567.99	0.0787864	0.091677	0.859391	0.390125	1
F3 vs F0-2	AREG	50.8583	2.77451	0.571451	4.8552	1.20268e-06	0.00103119
F3 vs F0-2	AREL1	474.442	-0.0629869	0.161981	-0.388852	0.697385	1
F3 vs F0-2	ARF1	3579.48	0.0253494	0.132422	0.191429	0.84819	1
F3 vs F0-2	ARF3	1935.69	0.108598	0.111189	0.976698	0.328719	1
F3 vs F0-2	ARF4	1867.29	0.269915	0.144636	1.86617	0.0620176	0.780315
F3 vs F0-2	ARF5	705.79	0.0114919	0.225959	0.0508582	0.959438	1
F3 vs F0-2	ARF6	1727.81	0.0849058	0.0743885	1.14138	0.25371	1
F3 vs F0-2	ARFGAP1	454.272	-0.036691	0.219455	-0.167191	0.867219	1
F3 vs F0-2	ARFGAP2	1203.37	-0.120679	0.11279	-1.06995	0.284641	1
F3 vs F0-2	ARFGAP3	1092.85	0.174118	0.119646	1.45528	0.145593	0.948819
F3 vs F0-2	ARFGEF1	2021.34	-0.0229038	0.0884849	-0.258845	0.795755	1
F3 vs F0-2	ARFGEF2	2943.54	-0.0301782	0.0575669	-0.524227	0.60012	1
F3 vs F0-2	ARFGEF3	194.485	0.174326	0.233576	0.746336	0.455464	1
F3 vs F0-2	ARFIP1	463.251	0.00309541	0.0854278	0.0362342	0.971096	1
F3 vs F0-2	ARFIP2	375.248	-0.0871926	0.121369	-0.718411	0.472504	1
F3 vs F0-2	ARFRP1	182.629	-0.0408352	0.201983	-0.202172	0.839783	1
F3 vs F0-2	ARG1	7537.28	0.114652	0.171343	0.669137	0.503408	1
F3 vs F0-2	ARG2	63.1055	1.04219	0.391255	2.66371	0.00772842	0.379639
F3 vs F0-2	ARGFX	292.882	-0.138342	0.141774	-0.975789	0.329169	1
F3 vs F0-2	ARGLU1	96.7247	-0.0648995	0.188094	-0.345038	0.730066	1
F3 vs F0-2	ARHGAP1	1594.1	-0.0287419	0.140265	-0.204912	0.837641	1
F3 vs F0-2	ARHGAP10	265.644	0.0449002	0.184053	0.243953	0.807267	1
F3 vs F0-2	ARHGAP11A	69.6154	0.192738	0.20228	0.95283	0.340676	1
F3 vs F0-2	ARHGAP11B	25.3471	-0.0477191	0.211505	-0.225617	0.821499	1
F3 vs F0-2	ARHGAP12	1312.48	-0.00800445	0.0833465	-0.0960382	0.92349	1
F3 vs F0-2	ARHGAP15	493.061	0.0692999	0.111801	0.619853	0.535355	1
F3 vs F0-2	ARHGAP17	302.793	0.0205596	0.124198	0.165539	0.86852	1
F3 vs F0-2	ARHGAP18	389.965	0.263591	0.144917	1.81892	0.0689238	0.802593
F3 vs F0-2	ARHGAP19	202.967	-0.166865	0.146989	-1.13522	0.256282	1
F3 vs F0-2	ARHGAP20	108.014	-0.0183364	0.154191	-0.11892	0.905339	1
F3 vs F0-2	ARHGAP21	1222.46	-0.074499	0.0917267	-0.812184	0.416686	1
F3 vs F0-2	ARHGAP22	18.9636	0.244592	0.34841	0.702023	0.482665	1
F3 vs F0-2	ARHGAP23	503.624	0.0607629	0.199168	0.305083	0.760303	1
F3 vs F0-2	ARHGAP24	293.563	-0.0164779	0.154643	-0.106555	0.915142	1
F3 vs F0-2	ARHGAP25	244.209	0.115454	0.151094	0.764122	0.444794	1
F3 vs F0-2	ARHGAP26	973.841	-0.161096	0.107709	-1.49566	0.134743	0.937492
F3 vs F0-2	ARHGAP27	388.008	0.0655475	0.217076	0.301957	0.762685	1
F3 vs F0-2	ARHGAP28	280.636	0.0127183	0.123	0.103401	0.917644	1
F3 vs F0-2	ARHGAP29	1581.75	-0.107413	0.0990544	-1.08438	0.278197	1
F3 vs F0-2	ARHGAP30	323.829	0.161704	0.188193	0.859243	0.390207	1
F3 vs F0-2	ARHGAP31	812.843	0.0463284	0.10013	0.462683	0.643592	1
F3 vs F0-2	ARHGAP32	1324.98	-0.180799	0.120554	-1.49973	0.133684	0.937492
F3 vs F0-2	ARHGAP33	94.2007	-0.252871	0.316669	-0.798533	0.424561	1
F3 vs F0-2	ARHGAP35	4269	-0.217043	0.0817292	-2.65564	0.00791588	0.384829
F3 vs F0-2	ARHGAP36	0.128103	0.0262428	4.52287	0.00580225	0.995371	1
F3 vs F0-2	ARHGAP39	85.275	-0.157483	0.275761	-0.571084	0.567943	1
F3 vs F0-2	ARHGAP4	352.505	0.116517	0.292744	0.398017	0.690618	1
F3 vs F0-2	ARHGAP40	10.1903	0.953579	0.646807	1.47429	0.140404	0.944524
F3 vs F0-2	ARHGAP42	1021.89	-0.0826684	0.0780186	-1.0596	0.289327	1
F3 vs F0-2	ARHGAP44	58.861	-0.130941	0.283253	-0.462274	0.643885	1
F3 vs F0-2	ARHGAP45	580.19	0.106425	0.305269	0.348626	0.72737	1
F3 vs F0-2	ARHGAP5	2766.12	-0.0511685	0.0994318	-0.514609	0.606826	1
F3 vs F0-2	ARHGAP6	79.8596	-0.035593	0.196508	-0.181127	0.856268	1
F3 vs F0-2	ARHGAP8	26.548	-0.027911	0.292024	-0.0955777	0.923856	1
F3 vs F0-2	ARHGAP9	122.354	0.161372	0.172498	0.935498	0.349532	1
F3 vs F0-2	ARHGDIA	2952.01	0.0415916	0.231376	0.179757	0.857343	1
F3 vs F0-2	ARHGDIB	963.393	0.268385	0.166644	1.61053	0.107282	0.892842
F3 vs F0-2	ARHGDIG	1.10762	0.884862	0.761736	1.16164	0.245382	1
F3 vs F0-2	ARHGEF1	771.383	0.0280155	0.309992	0.0903749	0.927989	1
F3 vs F0-2	ARHGEF10	159.999	0.275944	0.248191	1.11182	0.266214	1
F3 vs F0-2	ARHGEF10L	4513.35	-0.168524	0.248518	-0.678118	0.497697	1
F3 vs F0-2	ARHGEF11	1112.65	-0.0903028	0.100283	-0.900482	0.367864	1
F3 vs F0-2	ARHGEF12	8893.85	-0.0923503	0.0726994	-1.2703	0.203976	1
F3 vs F0-2	ARHGEF15	207.273	-0.124145	0.180712	-0.686976	0.492098	1
F3 vs F0-2	ARHGEF16	226.061	0.264811	0.293818	0.901276	0.367441	1
F3 vs F0-2	ARHGEF17	959.506	-0.0952392	0.23658	-0.402566	0.687267	1
F3 vs F0-2	ARHGEF18	855.059	0.0168245	0.203077	0.0828479	0.933972	1
F3 vs F0-2	ARHGEF19	27.4959	-0.382801	0.355128	-1.07792	0.281068	1
F3 vs F0-2	ARHGEF2	562.252	0.139882	0.154708	0.90417	0.365905	1
F3 vs F0-2	ARHGEF25	112.899	0.0788358	0.193527	0.407363	0.683742	1
F3 vs F0-2	ARHGEF26	2865.12	-0.0125983	0.172617	-0.0729844	0.941818	1
F3 vs F0-2	ARHGEF28	698.061	-0.171189	0.1476	-1.15982	0.246123	1
F3 vs F0-2	ARHGEF3	235.71	0.483897	0.165471	2.92437	0.00345156	0.26359
F3 vs F0-2	ARHGEF33	16.088	-0.217987	0.223967	-0.973301	0.330404	1
F3 vs F0-2	ARHGEF35	187.026	0.210541	0.193178	1.08988	0.275767	1
F3 vs F0-2	ARHGEF37	198.508	-0.108513	0.209057	-0.519061	0.603718	1
F3 vs F0-2	ARHGEF38	35.6502	0.0876591	0.312026	0.280935	0.77876	1
F3 vs F0-2	ARHGEF39	38.9971	-0.236306	0.176932	-1.33557	0.181689	0.984881
F3 vs F0-2	ARHGEF4	15.0318	-0.760818	0.559732	-1.35925	0.174066	0.976045
F3 vs F0-2	ARHGEF40	1100.68	-0.302908	0.169934	-1.78251	0.0746665	0.816957
F3 vs F0-2	ARHGEF5	707.361	0.0986748	0.134841	0.731786	0.464299	1
F3 vs F0-2	ARHGEF6	591.35	0.0977411	0.122694	0.796625	0.425669	1
F3 vs F0-2	ARHGEF7	1852.85	0.00522478	0.0789586	0.0661711	0.947242	1
F3 vs F0-2	ARHGEF9	414.769	-0.0415362	0.0775389	-0.535683	0.592178	1
F3 vs F0-2	ARID1A	2570.19	-0.0313791	0.0833782	-0.376347	0.706659	1
F3 vs F0-2	ARID1B	2362.21	-0.0598511	0.0660202	-0.906558	0.364641	1
F3 vs F0-2	ARID2	1054.75	-0.0201241	0.085004	-0.236743	0.812856	1
F3 vs F0-2	ARID3A	170.959	-0.126376	0.173729	-0.727428	0.466964	1
F3 vs F0-2	ARID3B	376.39	0.215042	0.202613	1.06134	0.288533	1
F3 vs F0-2	ARID3C	184.606	-0.159077	0.236185	-0.673524	0.500614	1
F3 vs F0-2	ARID4A	828.655	-0.121708	0.136319	-0.892814	0.371957	1
F3 vs F0-2	ARID4B	523.452	0.129142	0.12794	1.00939	0.312788	1
F3 vs F0-2	ARID5A	312.169	0.177511	0.282797	0.627699	0.530201	1
F3 vs F0-2	ARID5B	1124.76	0.486863	0.17476	2.7859	0.00533792	0.330129
F3 vs F0-2	ARIH1	1586.15	-0.0270922	0.0738734	-0.366738	0.713814	1
F3 vs F0-2	ARIH2	732.96	-0.0618977	0.0618017	-1.00155	0.316559	1
F3 vs F0-2	ARL1	1103.89	0.0555154	0.109525	0.506874	0.612243	1
F3 vs F0-2	ARL10	531.035	-0.172844	0.117118	-1.47581	0.139996	0.943646
F3 vs F0-2	ARL11	67.1077	-0.100899	0.121213	-0.832414	0.405175	1
F3 vs F0-2	ARL13A	0.104127	0.118662	4.95868	0.0239302	0.980908	1
F3 vs F0-2	ARL13B	60.5974	0.00957457	0.287067	0.0333531	0.973393	1
F3 vs F0-2	ARL14	7.83144	0.634178	0.541817	1.17046	0.241814	1
F3 vs F0-2	ARL14EP	293.527	-0.0386929	0.0905783	-0.427177	0.669251	1
F3 vs F0-2	ARL14EPL	0.273855	-0.231962	1.32492	-0.175077	0.861019	1
F3 vs F0-2	ARL15	398.004	0.254463	0.12312	2.06679	0.0387541	0.684395
F3 vs F0-2	ARL16	68.8367	-0.0683357	0.156692	-0.436116	0.662752	1
F3 vs F0-2	ARL17A	795.627	-0.126204	0.174495	-0.723253	0.469525	1
F3 vs F0-2	ARL17B	409.634	0.0707845	0.197027	0.359263	0.719398	1
F3 vs F0-2	ARL2	109.977	0.0289909	0.234294	0.123737	0.901523	1
F3 vs F0-2	ARL2BP	481.033	0.0491721	0.0958867	0.512815	0.608081	1
F3 vs F0-2	ARL3	123.783	-0.0688249	0.101616	-0.677304	0.498213	1
F3 vs F0-2	ARL4A	211.691	0.257761	0.151394	1.70258	0.0886462	0.858287
F3 vs F0-2	ARL4C	543.667	0.247256	0.160287	1.54258	0.122933	0.919479
F3 vs F0-2	ARL4D	274.024	-0.0694175	0.271029	-0.256126	0.797854	1
F3 vs F0-2	ARL5A	1117.19	0.0149636	0.101734	0.147086	0.883064	1
F3 vs F0-2	ARL5B	2517.89	0.343948	0.183923	1.87007	0.0614746	0.780112
F3 vs F0-2	ARL5C	0.184083	0.153887	2.06546	0.0745049	0.940609	1
F3 vs F0-2	ARL6	76.7702	-0.0640031	0.134485	-0.475912	0.634137	1
F3 vs F0-2	ARL6IP1	4605.19	0.00628035	0.12842	0.0489049	0.960995	1
F3 vs F0-2	ARL6IP4	369.115	0.0777983	0.219729	0.354064	0.723291	1
F3 vs F0-2	ARL6IP5	950.338	0.0311129	0.115203	0.27007	0.787106	1
F3 vs F0-2	ARL6IP6	228.189	-0.0501597	0.102259	-0.490517	0.623768	1
F3 vs F0-2	ARL8A	607.428	0.110994	0.117394	0.945478	0.344415	1
F3 vs F0-2	ARL8B	993.046	0.056288	0.0874399	0.643734	0.519748	1
F3 vs F0-2	ARL9	27.7056	0.178515	0.339831	0.525307	0.59937	1
F3 vs F0-2	ARMC1	531.847	-0.0158745	0.0847639	-0.187279	0.851442	1
F3 vs F0-2	ARMC10	339.944	-0.0233427	0.0821802	-0.284043	0.776378	1
F3 vs F0-2	ARMC12	24.8542	-0.0538047	0.303809	-0.1771	0.85943	1
F3 vs F0-2	ARMC2	75.901	0.0684531	0.139103	0.492105	0.622645	1
F3 vs F0-2	ARMC3	1.56667	0.901312	0.960639	0.938242	0.34812	1
F3 vs F0-2	ARMC4	12.9639	0.986679	0.35598	2.77173	0.00557595	0.335136
F3 vs F0-2	ARMC5	463.096	-0.107141	0.260903	-0.410655	0.681326	1
F3 vs F0-2	ARMC6	751.03	-0.227556	0.229285	-0.992457	0.320975	1
F3 vs F0-2	ARMC7	135.729	-0.0412789	0.16083	-0.256661	0.79744	1
F3 vs F0-2	ARMC8	498.671	0.0901993	0.0822552	1.09658	0.272826	1
F3 vs F0-2	ARMC9	336.019	-0.107985	0.111839	-0.965534	0.334277	1
F3 vs F0-2	ARMCX1	75.8827	0.0785048	0.153411	0.511728	0.608841	1
F3 vs F0-2	ARMCX2	93.1952	0.153339	0.159712	0.960096	0.337007	1
F3 vs F0-2	ARMCX3	602.345	0.154975	0.107196	1.44572	0.148257	0.949921
F3 vs F0-2	ARMCX4	105.674	0.05277	0.122618	0.430362	0.666933	1
F3 vs F0-2	ARMCX5	224.377	0.0087216	0.0871575	0.100067	0.920291	1
F3 vs F0-2	ARMCX5-GPRASP2	34.7786	-0.427324	0.398586	-1.0721	0.283676	1
F3 vs F0-2	ARMCX6	82.0593	0.0265914	0.1667	0.159517	0.873262	1
F3 vs F0-2	ARMH1	54.9648	-0.290975	0.2104	-1.38296	0.166677	0.972084
F3 vs F0-2	ARMH2	0.912113	0.854591	0.896464	0.953291	0.340443	1
F3 vs F0-2	ARMH3	692.759	-0.056301	0.0595403	-0.945596	0.344355	1
F3 vs F0-2	ARMH4	60.0227	-0.118283	0.190352	-0.62139	0.534343	1
F3 vs F0-2	ARMS2	0.253637	0.721147	1.02361	0.704516	0.481111	1
F3 vs F0-2	ARMT1	434.368	-0.0596779	0.112447	-0.530719	0.595614	1
F3 vs F0-2	ARNT	1909.84	-0.10456	0.0752069	-1.39029	0.16444	0.96902
F3 vs F0-2	ARNT2	116.44	-0.172715	0.237298	-0.727839	0.466712	1
F3 vs F0-2	ARNTL	129.476	0.200412	0.283331	0.707341	0.479355	1
F3 vs F0-2	ARNTL2	360.856	0.217543	0.197198	1.10317	0.269955	1
F3 vs F0-2	ARPC1A	777.719	-0.0276244	0.110917	-0.249054	0.803319	1
F3 vs F0-2	ARPC1B	533.746	0.0799005	0.237694	0.336149	0.736758	1
F3 vs F0-2	ARPC2	972.197	0.198273	0.125725	1.57705	0.114785	0.90017
F3 vs F0-2	ARPC3	664.072	0.309761	0.132798	2.33257	0.0196705	0.545771
F3 vs F0-2	ARPC4	1045.58	-0.000214123	0.121908	-0.00175642	0.998599	1
F3 vs F0-2	ARPC4-TTLL3	3.34383	-0.600912	0.503346	-1.19383	0.232543	1
F3 vs F0-2	ARPC5	605.496	0.0595127	0.0832247	0.715084	0.474557	1
F3 vs F0-2	ARPC5L	195.204	0.206614	0.109515	1.88662	0.0592113	0.773641
F3 vs F0-2	ARPIN	714.295	-0.152938	0.0713011	-2.14497	0.0319556	0.640865
F3 vs F0-2	ARPIN-AP3S2	361.863	-0.157264	0.1361	-1.15551	0.247883	1
F3 vs F0-2	ARPP19	2426.21	0.0789477	0.0890261	0.886793	0.37519	1
F3 vs F0-2	ARPP21	47.4056	0.176975	0.386462	0.457936	0.646998	1
F3 vs F0-2	ARR3	0.112503	-0.611811	4.06411	-0.15054	0.880339	1
F3 vs F0-2	ARRB1	931.873	-0.0871641	0.13867	-0.628572	0.52963	1
F3 vs F0-2	ARRB2	452.933	0.158121	0.133698	1.18267	0.236939	1
F3 vs F0-2	ARRDC1	235.949	-0.0642047	0.295982	-0.216921	0.82827	1
F3 vs F0-2	ARRDC2	824.679	0.268706	0.254247	1.05687	0.29057	1
F3 vs F0-2	ARRDC3	3230.66	-0.253026	0.223816	-1.13051	0.258262	1
F3 vs F0-2	ARRDC4	981.276	0.268558	0.170751	1.57281	0.115764	0.902181
F3 vs F0-2	ARRDC5	29.0295	0.141062	0.191508	0.736584	0.461376	1
F3 vs F0-2	ARSA	956.487	-0.0501184	0.200758	-0.249646	0.802861	1
F3 vs F0-2	ARSB	783.424	-0.127576	0.105811	-1.20569	0.227936	1
F3 vs F0-2	ARSD	1984.56	-0.259026	0.142961	-1.81187	0.0700068	0.802593
F3 vs F0-2	ARSF	35.2177	-0.294676	0.296239	-0.994724	0.319871	1
F3 vs F0-2	ARSG	147.618	-0.166097	0.114253	-1.45376	0.146014	0.948819
F3 vs F0-2	ARSH	0.202748	0.00547337	1.8734	0.00292163	0.997669	1
F3 vs F0-2	ARSI	11.8426	-0.414435	0.305185	-1.35798	0.17447	0.977278
F3 vs F0-2	ARSJ	81.0002	0.190678	0.176334	1.08134	0.279545	1
F3 vs F0-2	ARSK	142.696	-0.125788	0.130593	-0.963207	0.335443	1
F3 vs F0-2	ARSL	1496.21	-0.0645047	0.220528	-0.292502	0.769903	1
F3 vs F0-2	ART1	0.599256	-0.768609	1.38497	-0.554966	0.578918	1
F3 vs F0-2	ART3	0.973926	-0.201884	0.951675	-0.212135	0.832001	1
F3 vs F0-2	ART4	1774.04	-0.076477	0.136194	-0.561532	0.574435	1
F3 vs F0-2	ART5	3.60839	-2.00063	0.604593	-3.30906	0.00093611	0.118509
F3 vs F0-2	ARTN	7.70797	0.20091	0.384972	0.521884	0.601751	1
F3 vs F0-2	ARV1	202.998	-0.0230134	0.0969898	-0.237277	0.812442	1
F3 vs F0-2	ARVCF	230.367	-0.252693	0.357346	-0.707138	0.479481	1
F3 vs F0-2	ARX	7.49476	-0.459608	0.305981	-1.50208	0.133076	0.937492
F3 vs F0-2	AS3MT	660.535	0.190172	0.182359	1.04284	0.297022	1
F3 vs F0-2	ASAH1	685.905	0.0664609	0.157688	0.421471	0.673412	1
F3 vs F0-2	ASAH2	133.339	0.165611	0.23049	0.718519	0.472437	1
F3 vs F0-2	ASAH2B	265.214	-0.130064	0.125823	-1.03371	0.301272	1
F3 vs F0-2	ASAP1	894.779	0.196645	0.123553	1.59158	0.111478	0.899736
F3 vs F0-2	ASAP2	348.464	-0.0915171	0.115943	-0.789329	0.42992	1
F3 vs F0-2	ASAP3	267.476	-0.349504	0.156609	-2.23171	0.0256344	0.587536
F3 vs F0-2	ASB1	474.908	-0.0709896	0.131764	-0.538761	0.590052	1
F3 vs F0-2	ASB10	0.473509	-0.418888	2.84473	-0.14725	0.882934	1
F3 vs F0-2	ASB11	5.01578	0.679638	0.332552	2.0437	0.0409831	0.69676
F3 vs F0-2	ASB12	2.49084	-0.875697	0.567817	-1.54222	0.123021	0.919479
F3 vs F0-2	ASB13	771.768	-0.1131	0.382559	-0.295641	0.767505	1
F3 vs F0-2	ASB14	0.698683	-0.436164	1.12861	-0.386462	0.699154	1
F3 vs F0-2	ASB15	1.24098	-0.743339	1.03257	-0.71989	0.471592	1
F3 vs F0-2	ASB16	2.28912	-0.307694	1.43399	-0.214572	0.830101	1
F3 vs F0-2	ASB17	0.00412565	0	4.95882	0	1	NA
F3 vs F0-2	ASB18	0.416231	-1.13541	1.18468	-0.958408	0.337857	1
F3 vs F0-2	ASB2	23.6501	-0.486641	0.463231	-1.05054	0.293472	1
F3 vs F0-2	ASB3	863.548	-0.121184	0.129345	-0.936904	0.348808	1
F3 vs F0-2	ASB4	92.9463	-0.140378	0.168586	-0.832683	0.405023	1
F3 vs F0-2	ASB5	2.17805	-0.709317	1.34473	-0.527481	0.59786	1
F3 vs F0-2	ASB6	317.074	-0.136312	0.131071	-1.03998	0.298348	1
F3 vs F0-2	ASB7	437.287	0.0097288	0.0618665	0.157255	0.875044	1
F3 vs F0-2	ASB8	537.161	-0.0369301	0.08389	-0.440221	0.659777	1
F3 vs F0-2	ASB9	151.112	-0.31804	0.224801	-1.41476	0.157139	0.959017
F3 vs F0-2	ASCC1	275.452	-0.00732583	0.136434	-0.0536952	0.957178	1
F3 vs F0-2	ASCC2	582.285	-0.0162912	0.124621	-0.130726	0.895992	1
F3 vs F0-2	ASCC3	1979.03	0.162859	0.104642	1.55634	0.119627	0.912272
F3 vs F0-2	ASCL1	49.3749	0.223092	0.668269	0.333836	0.738503	1
F3 vs F0-2	ASCL2	12.0437	-0.110675	0.35888	-0.308391	0.757785	1
F3 vs F0-2	ASCL3	0.0284347	0.312828	4.95865	0.0630873	0.949697	NA
F3 vs F0-2	ASCL4	0.300968	0.60822	1.06517	0.571007	0.567995	1
F3 vs F0-2	ASCL5	0.215713	0.448668	1.65779	0.270642	0.786666	1
F3 vs F0-2	ASDURF	10.5645	0.633705	0.644425	0.983365	0.325428	1
F3 vs F0-2	ASF1A	213.828	0.0463423	0.10702	0.433023	0.664998	1
F3 vs F0-2	ASF1B	23.3179	0.0639194	0.280426	0.227937	0.819695	1
F3 vs F0-2	ASGR1	5525.72	-0.0222121	0.186779	-0.118922	0.905337	1
F3 vs F0-2	ASGR2	5671.9	0.0971177	0.164966	0.588714	0.556053	1
F3 vs F0-2	ASH1L	1385.73	-0.0822139	0.11585	-0.70966	0.477915	1
F3 vs F0-2	ASH2L	464.876	-0.0747805	0.103844	-0.720121	0.471451	1
F3 vs F0-2	ASIC1	5.26061	-0.486358	0.575174	-0.845584	0.397785	1
F3 vs F0-2	ASIC2	5.12635	1.32795	0.697188	1.90472	0.0568168	0.766867
F3 vs F0-2	ASIC3	26.1024	-0.22077	0.351664	-0.627788	0.530143	1
F3 vs F0-2	ASIC4	0.127942	-0.121754	4.02351	-0.0302605	0.975859	1
F3 vs F0-2	ASIC5	0.186641	-0.113929	2.18577	-0.0521228	0.958431	1
F3 vs F0-2	ASIP	6.9214	0.436638	0.378723	1.15292	0.248942	1
F3 vs F0-2	ASL	3544.65	0.0895452	0.239487	0.373904	0.708476	1
F3 vs F0-2	ASMT	5.43149	-0.524678	0.400981	-1.30849	0.190708	0.994349
F3 vs F0-2	ASMTL	519.281	-0.123066	0.176212	-0.698394	0.484931	1
F3 vs F0-2	ASNS	83.7517	0.389374	0.19627	1.98387	0.0472706	0.723028
F3 vs F0-2	ASNSD1	501.702	-0.0527457	0.0981848	-0.537208	0.591124	1
F3 vs F0-2	ASPA	689.45	-0.0477218	0.134977	-0.353554	0.723673	1
F3 vs F0-2	ASPDH	1015.6	0.0402973	0.261675	0.153998	0.877611	1
F3 vs F0-2	ASPG	2085.73	-0.534691	0.32741	-1.63309	0.102449	0.879516
F3 vs F0-2	ASPH	2783.28	0.075641	0.0967368	0.781925	0.434259	1
F3 vs F0-2	ASPHD1	10.8872	0.772079	0.514343	1.5011	0.133331	0.937492
F3 vs F0-2	ASPHD2	17.7378	0.14306	0.288053	0.496645	0.61944	1
F3 vs F0-2	ASPM	177.923	0.0310017	0.235635	0.131567	0.895327	1
F3 vs F0-2	ASPN	830.203	0.287475	0.192372	1.49437	0.135079	0.937492
F3 vs F0-2	ASPRV1	28.7105	-0.229411	0.158325	-1.44899	0.147341	0.949864
F3 vs F0-2	ASPSCR1	580.474	-0.213621	0.250429	-0.85302	0.393648	1
F3 vs F0-2	ASRGL1	93.7186	-0.0835771	0.125515	-0.665874	0.505491	1
F3 vs F0-2	ASS1	23846.2	0.122654	0.229494	0.534455	0.593027	1
F3 vs F0-2	ASTE1	113.598	-0.183223	0.165222	-1.10895	0.267452	1
F3 vs F0-2	ASTL	3.91049	1.39841	0.671275	2.08321	0.0372319	0.672765
F3 vs F0-2	ASTN1	23.5177	-0.100178	0.276159	-0.362756	0.716787	1
F3 vs F0-2	ASTN2	2021.71	-0.174778	0.12553	-1.39232	0.163825	0.968975
F3 vs F0-2	ASXL1	1542.54	-0.216011	0.107625	-2.00707	0.0447421	0.708936
F3 vs F0-2	ASXL2	1562.1	0.00303194	0.0720134	0.0421024	0.966417	1
F3 vs F0-2	ASXL3	50.9855	-0.757303	0.253399	-2.98857	0.00280283	0.237084
F3 vs F0-2	ASZ1	0.019428	-0.241869	4.95882	-0.0487755	0.961098	NA
F3 vs F0-2	ATAD1	1099.74	0.0883493	0.0893241	0.989088	0.32262	1
F3 vs F0-2	ATAD2	616.876	0.236406	0.218453	1.08218	0.279173	1
F3 vs F0-2	ATAD2B	931.886	0.0398121	0.0878831	0.453012	0.65054	1
F3 vs F0-2	ATAD3A	164.352	-0.112829	0.298225	-0.378335	0.705182	1
F3 vs F0-2	ATAD3B	43.8966	0.292053	0.44078	0.662584	0.507597	1
F3 vs F0-2	ATAD3C	106.167	-0.37425	0.208595	-1.79414	0.0727905	0.810626
F3 vs F0-2	ATAD5	141.868	-0.0319452	0.140232	-0.227803	0.819799	1
F3 vs F0-2	ATAT1	158.69	-0.233195	0.13976	-1.66854	0.0952088	0.872558
F3 vs F0-2	ATCAY	55.4203	-0.0518212	0.14566	-0.355768	0.722015	1
F3 vs F0-2	ATE1	864.826	-0.0177826	0.101779	-0.174719	0.861301	1
F3 vs F0-2	ATF1	215.408	0.0750891	0.105771	0.709921	0.477753	1
F3 vs F0-2	ATF2	975.376	-0.0518335	0.0809974	-0.639941	0.522211	1
F3 vs F0-2	ATF3	625.225	1.3498	0.364076	3.70746	0.000209346	0.0438766
F3 vs F0-2	ATF4	2483.2	-0.00512621	0.0861698	-0.0594896	0.952562	1
F3 vs F0-2	ATF5	14621.9	-0.0459726	0.239677	-0.191811	0.847891	1
F3 vs F0-2	ATF6	2988.57	0.148393	0.104486	1.42022	0.155544	0.957865
F3 vs F0-2	ATF6B	862.532	-0.046375	0.143526	-0.323113	0.74661	1
F3 vs F0-2	ATF7	1485.2	-0.153758	0.0797879	-1.92708	0.0539699	0.75634
F3 vs F0-2	ATF7-NPFF	18.6904	-0.535552	0.65631	-0.816005	0.414498	1
F3 vs F0-2	ATF7IP	2512.13	-0.0581333	0.0912032	-0.637405	0.523861	1
F3 vs F0-2	ATF7IP2	458.151	-0.173385	0.15385	-1.12698	0.259753	1
F3 vs F0-2	ATG10	212.514	-0.0417181	0.0924995	-0.451008	0.651983	1
F3 vs F0-2	ATG101	242.299	0.0715893	0.145996	0.490351	0.623885	1
F3 vs F0-2	ATG12	506.26	0.020698	0.0853237	0.242582	0.808329	1
F3 vs F0-2	ATG13	1246.73	-0.0252869	0.0858397	-0.294583	0.768313	1
F3 vs F0-2	ATG14	278.364	-0.0297776	0.130943	-0.227409	0.820106	1
F3 vs F0-2	ATG16L1	338.466	0.144081	0.127673	1.12851	0.259103	1
F3 vs F0-2	ATG16L2	220.676	-0.099217	0.137908	-0.719445	0.471867	1
F3 vs F0-2	ATG2A	2443.14	0.160356	0.254362	0.630426	0.528416	1
F3 vs F0-2	ATG2B	2313.18	-0.0780073	0.093553	-0.83383	0.404377	1
F3 vs F0-2	ATG3	327.757	0.0861749	0.0902004	0.955372	0.33939	1
F3 vs F0-2	ATG4A	207.439	0.168269	0.148604	1.13233	0.257495	1
F3 vs F0-2	ATG4B	219.394	-0.0891073	0.200364	-0.444728	0.656516	1
F3 vs F0-2	ATG4C	199.265	-0.031948	0.101163	-0.315808	0.752148	1
F3 vs F0-2	ATG4D	105.047	-0.0155093	0.358165	-0.0433022	0.965461	1
F3 vs F0-2	ATG5	266.585	-0.0469323	0.114656	-0.409332	0.682296	1
F3 vs F0-2	ATG7	500.132	-0.0017561	0.0745788	-0.023547	0.981214	1
F3 vs F0-2	ATG9A	1219.87	-0.133462	0.172364	-0.774304	0.438751	1
F3 vs F0-2	ATG9B	2.23347	0.284426	0.604579	0.470453	0.638032	1
F3 vs F0-2	ATIC	595.362	0.0376699	0.122519	0.307463	0.758491	1
F3 vs F0-2	ATL1	5.9517	-0.0922023	0.478085	-0.192858	0.84707	1
F3 vs F0-2	ATL2	1247.09	-0.0438764	0.0824881	-0.531912	0.594787	1
F3 vs F0-2	ATL3	2386.71	0.056133	0.0902366	0.622065	0.533899	1
F3 vs F0-2	ATM	2837.96	-0.0105602	0.100015	-0.105586	0.915911	1
F3 vs F0-2	ATMIN	854.473	-0.0242532	0.0760294	-0.318998	0.749728	1
F3 vs F0-2	ATN1	1470.72	-0.0050451	0.183016	-0.0275664	0.978008	1
F3 vs F0-2	ATOH1	0	NA	NA	NA	NA	NA
F3 vs F0-2	ATOH7	21.0046	-0.401195	0.33327	-1.20381	0.228661	1
F3 vs F0-2	ATOH8	609.009	-0.0488086	0.315231	-0.154834	0.876952	1
F3 vs F0-2	ATOX1	498.473	-0.0232504	0.0857709	-0.271075	0.786333	1
F3 vs F0-2	ATP10A	75.244	0.280525	0.291957	0.960842	0.336632	1
F3 vs F0-2	ATP10B	12.6955	0.0125975	0.61881	0.0203575	0.983758	1
F3 vs F0-2	ATP10D	498.617	0.166673	0.106375	1.56684	0.117152	0.903659
F3 vs F0-2	ATP11A	1951.79	-0.0733786	0.087077	-0.842687	0.399403	1
F3 vs F0-2	ATP11B	1644.56	0.13261	0.0966461	1.37212	0.170025	0.973938
F3 vs F0-2	ATP11C	2152.04	-0.227663	0.151698	-1.50077	0.133416	0.937492
F3 vs F0-2	ATP12A	3.46147	1.26416	0.909646	1.38972	0.164613	0.969434
F3 vs F0-2	ATP13A1	788.901	0.037158	0.201841	0.184095	0.853939	1
F3 vs F0-2	ATP13A2	301.348	0.0472455	0.275216	0.171667	0.863699	1
F3 vs F0-2	ATP13A3	5960.84	-0.0446731	0.0953514	-0.46851	0.63942	1
F3 vs F0-2	ATP13A4	139.619	-0.0640384	0.262955	-0.243533	0.807592	1
F3 vs F0-2	ATP13A5	6.88821	-0.429327	0.292836	-1.4661	0.142621	0.946358
F3 vs F0-2	ATP1A1	6011.46	0.1599	0.135186	1.18281	0.236883	1
F3 vs F0-2	ATP1A2	73.2038	-0.473459	0.344963	-1.37249	0.16991	0.973938
F3 vs F0-2	ATP1A3	2.27188	-0.0993822	0.943033	-0.105386	0.91607	1
F3 vs F0-2	ATP1A4	0.118576	0.072081	2.68792	0.0268166	0.978606	1
F3 vs F0-2	ATP1B1	3810.92	0.302245	0.104943	2.88008	0.00397568	0.281587
F3 vs F0-2	ATP1B2	172.89	-0.0049944	0.156606	-0.0318915	0.974559	1
F3 vs F0-2	ATP1B3	441.068	1.01916	0.276744	3.68267	0.000230805	0.0473226
F3 vs F0-2	ATP1B4	70.6222	-0.570637	0.255394	-2.23434	0.0254608	0.586576
F3 vs F0-2	ATP23	95.9305	-0.0642772	0.332776	-0.193155	0.846838	1
F3 vs F0-2	ATP2A1	47.1133	-1.11169	0.344241	-3.2294	0.00124049	0.142713
F3 vs F0-2	ATP2A2	3781.4	-0.131468	0.108337	-1.21351	0.224935	1
F3 vs F0-2	ATP2A3	418.462	0.120829	0.284297	0.42501	0.67083	1
F3 vs F0-2	ATP2B1	1012.28	0.0130717	0.104415	0.125189	0.900374	1
F3 vs F0-2	ATP2B2	2142.03	-0.0443894	0.159791	-0.277796	0.781169	1
F3 vs F0-2	ATP2B3	1.93155	0.6464	0.649333	0.995483	0.319502	1
F3 vs F0-2	ATP2B4	2842.51	0.329581	0.169816	1.94082	0.0522807	0.751655
F3 vs F0-2	ATP2C1	848.861	-0.0270496	0.0671795	-0.402646	0.687209	1
F3 vs F0-2	ATP2C2	6.52525	-0.66707	0.828574	-0.805083	0.420772	1
F3 vs F0-2	ATP4A	0.577374	0.198909	1.32099	0.150575	0.880311	1
F3 vs F0-2	ATP4B	0.134679	0.330492	2.64357	0.125017	0.90051	1
F3 vs F0-2	ATP5F1A	5248.17	0.057518	0.120772	0.476252	0.633895	1
F3 vs F0-2	ATP5F1B	6599.94	0.126437	0.162512	0.77802	0.436557	1
F3 vs F0-2	ATP5F1C	1814.85	0.0930027	0.126069	0.737714	0.460688	1
F3 vs F0-2	ATP5F1D	845.061	-0.0395674	0.381475	-0.103722	0.91739	1
F3 vs F0-2	ATP5F1E	709.8	0.00864025	0.114775	0.0752802	0.939992	1
F3 vs F0-2	ATP5IF1	500.902	-0.157418	0.136131	-1.15638	0.247527	1
F3 vs F0-2	ATP5MC1	391.023	0.181346	0.169122	1.07228	0.283596	1
F3 vs F0-2	ATP5MC2	1422.37	-0.0192506	0.130457	-0.147563	0.882688	1
F3 vs F0-2	ATP5MC3	1803.43	0.148549	0.140638	1.05625	0.290853	1
F3 vs F0-2	ATP5MD	515.791	0.0354137	0.154238	0.229605	0.818399	1
F3 vs F0-2	ATP5ME	149.836	0.0177949	0.248419	0.0716324	0.942894	1
F3 vs F0-2	ATP5MF	586.93	0.191526	0.162017	1.18214	0.237152	1
F3 vs F0-2	ATP5MF-PTCD1	73.8988	0.0191993	0.358411	0.0535677	0.95728	1
F3 vs F0-2	ATP5MG	421.375	0.138962	0.158419	0.877177	0.380391	1
F3 vs F0-2	ATP5MGL	61.5604	0.0299875	0.175256	0.171107	0.864139	1
F3 vs F0-2	ATP5MPL	384.509	-0.0140035	0.106748	-0.131183	0.89563	1
F3 vs F0-2	ATP5PB	411.491	-0.0399116	0.152832	-0.261148	0.793979	1
F3 vs F0-2	ATP5PD	876.572	0.0591872	0.129806	0.455965	0.648415	1
F3 vs F0-2	ATP5PF	430.331	0.0581212	0.180493	0.322013	0.747443	1
F3 vs F0-2	ATP5PO	880.673	0.0872599	0.133232	0.654948	0.512501	1
F3 vs F0-2	ATP6AP1	759.453	0.177078	0.195711	0.904794	0.365574	1
F3 vs F0-2	ATP6AP1L	1.29682	-0.766434	1.28253	-0.597594	0.550111	1
F3 vs F0-2	ATP6AP2	1047.74	0.128146	0.135794	0.943678	0.345334	1
F3 vs F0-2	ATP6V0A1	1174.91	0.0142303	0.113749	0.125102	0.900443	1
F3 vs F0-2	ATP6V0A2	461.404	-0.00746526	0.0629644	-0.118563	0.905621	1
F3 vs F0-2	ATP6V0A4	0.100857	-0.546749	2.89652	-0.188761	0.85028	1
F3 vs F0-2	ATP6V0B	666.897	0.243713	0.164468	1.48183	0.138386	0.939706
F3 vs F0-2	ATP6V0C	1517.42	0.118189	0.195145	0.605647	0.544749	1
F3 vs F0-2	ATP6V0D1	697.448	0.121101	0.179787	0.67358	0.500578	1
F3 vs F0-2	ATP6V0D2	42.5016	-0.123548	0.182177	-0.678178	0.497659	1
F3 vs F0-2	ATP6V0E1	800.652	0.0412652	0.129437	0.318805	0.749875	1
F3 vs F0-2	ATP6V0E2	1150.22	-0.213135	0.207883	-1.02527	0.305238	1
F3 vs F0-2	ATP6V1A	1801.62	0.0972105	0.0946614	1.02693	0.304454	1
F3 vs F0-2	ATP6V1B1	2.97851	0.928372	0.735914	1.26152	0.207121	1
F3 vs F0-2	ATP6V1B2	1056.29	0.0275387	0.0943536	0.291867	0.770388	1
F3 vs F0-2	ATP6V1C1	1139.83	0.078438	0.076502	1.02531	0.305219	1
F3 vs F0-2	ATP6V1C2	4.61994	-0.345151	0.324959	-1.06214	0.288174	1
F3 vs F0-2	ATP6V1D	327.463	0.0661386	0.111466	0.593354	0.552945	1
F3 vs F0-2	ATP6V1E1	603.318	0.187273	0.0952667	1.96578	0.0493242	0.734914
F3 vs F0-2	ATP6V1E2	20.4909	0.0552705	0.154838	0.356956	0.721125	1
F3 vs F0-2	ATP6V1F	305.055	0.187628	0.143237	1.30991	0.190225	0.994349
F3 vs F0-2	ATP6V1FNB	11.9108	-0.302092	0.241362	-1.25161	0.210711	1
F3 vs F0-2	ATP6V1G1	590.041	0.176862	0.110972	1.59375	0.110993	0.898847
F3 vs F0-2	ATP6V1G2	7.68643	0.28417	0.271847	1.04533	0.295869	1
F3 vs F0-2	ATP6V1G3	0.0153423	-0.31585	4.95882	-0.0636946	0.949213	NA
F3 vs F0-2	ATP6V1H	249.71	0.0314914	0.114612	0.274764	0.783497	1
F3 vs F0-2	ATP7A	367.383	-0.0271353	0.0878722	-0.308804	0.75747	1
F3 vs F0-2	ATP7B	1279.43	-0.22206	0.146956	-1.51106	0.130772	0.932501
F3 vs F0-2	ATP8A1	388.674	0.0646675	0.170474	0.379339	0.704436	1
F3 vs F0-2	ATP8A2	13.1293	0.744735	0.342185	2.17641	0.0295247	0.620183
F3 vs F0-2	ATP8B1	491.605	0.0580863	0.159996	0.363049	0.716568	1
F3 vs F0-2	ATP8B2	568.452	0.203309	0.17437	1.16596	0.24363	1
F3 vs F0-2	ATP8B3	23.6407	-1.11504	0.403921	-2.76054	0.00577062	0.335136
F3 vs F0-2	ATP8B4	159.843	-0.161281	0.176468	-0.913937	0.36075	1
F3 vs F0-2	ATP9A	1718.03	0.037874	0.0931642	0.406529	0.684354	1
F3 vs F0-2	ATP9B	1483.73	-0.0784569	0.150899	-0.519929	0.603113	1
F3 vs F0-2	ATPAF1	936.798	-0.0953018	0.104712	-0.910135	0.362751	1
F3 vs F0-2	ATPAF2	146.35	-0.205781	0.157331	-1.30795	0.190891	0.994349
F3 vs F0-2	ATPSCKMT	207.673	-0.1586	0.0977257	-1.62291	0.104608	0.884059
F3 vs F0-2	ATR	260.902	0.0959895	0.370264	0.259246	0.795445	1
F3 vs F0-2	ATRAID	599.331	-0.00361311	0.120594	-0.029961	0.976098	1
F3 vs F0-2	ATRIP	102.985	-0.237156	0.135128	-1.75505	0.079251	0.83423
F3 vs F0-2	ATRN	5904.44	-0.000330675	0.113092	-0.00292395	0.997667	1
F3 vs F0-2	ATRNL1	100.846	-0.321982	0.195253	-1.64905	0.0991375	0.877257
F3 vs F0-2	ATRX	1407.9	-0.0231015	0.115539	-0.199946	0.841523	1
F3 vs F0-2	ATXN1	1676.69	-0.0795599	0.0649411	-1.22511	0.220534	1
F3 vs F0-2	ATXN10	1020.53	-0.0564561	0.0665118	-0.848814	0.395985	1
F3 vs F0-2	ATXN1L	1232.6	-0.0911302	0.0704901	-1.29281	0.196077	1
F3 vs F0-2	ATXN2	886.359	-0.0846947	0.0832244	-1.01767	0.308837	1
F3 vs F0-2	ATXN2L	1753.17	-0.0471633	0.123037	-0.383327	0.701477	1
F3 vs F0-2	ATXN3	672.155	-0.0572669	0.0907715	-0.630891	0.528112	1
F3 vs F0-2	ATXN3L	0	NA	NA	NA	NA	NA
F3 vs F0-2	ATXN7	1291.24	-0.0427416	0.0895279	-0.477411	0.63307	1
F3 vs F0-2	ATXN7L1	558.836	-0.022348	0.163964	-0.136298	0.891585	1
F3 vs F0-2	ATXN7L2	17.1098	-0.321921	0.493577	-0.652221	0.514259	1
F3 vs F0-2	ATXN7L3	745.615	-0.148595	0.134661	-1.10347	0.269822	1
F3 vs F0-2	ATXN7L3B	1531.84	-0.104302	0.0833256	-1.25174	0.210663	1
F3 vs F0-2	AUH	329.304	0.0539959	0.0896375	0.602381	0.546921	1
F3 vs F0-2	AUNIP	27.968	-0.261535	0.190607	-1.37212	0.170027	0.973938
F3 vs F0-2	AUP1	1006.21	0.0485118	0.188105	0.257897	0.796486	1
F3 vs F0-2	AURKA	78.0594	0.603324	0.209829	2.87531	0.00403629	0.281987
F3 vs F0-2	AURKAIP1	489.105	0.0389538	0.252097	0.154519	0.877201	1
F3 vs F0-2	AURKB	10.3284	0.458494	0.316832	1.44712	0.147863	0.949864
F3 vs F0-2	AURKC	16.8728	-0.257191	0.23971	-1.07292	0.283306	1
F3 vs F0-2	AUTS2	1579.27	-0.134721	0.138422	-0.973264	0.330422	1
F3 vs F0-2	AVEN	90.1321	0.155369	0.127658	1.21708	0.223575	1
F3 vs F0-2	AVIL	90.2345	-0.204891	0.237875	-0.86134	0.389051	1
F3 vs F0-2	AVL9	950.767	-0.0524715	0.0568317	-0.923277	0.355863	1
F3 vs F0-2	AVP	0.380343	1.84792	1.20503	1.53351	0.12515	0.924109
F3 vs F0-2	AVPI1	335.868	0.209599	0.189901	1.10373	0.269711	1
F3 vs F0-2	AVPR1A	1454.18	0.271618	0.395296	0.687125	0.492004	1
F3 vs F0-2	AVPR1B	0.565758	0.518911	0.809653	0.640905	0.521584	1
F3 vs F0-2	AVPR2	2.8024	-0.575051	0.705725	-0.814837	0.415166	1
F3 vs F0-2	AWAT1	0.123927	0.0257191	2.08216	0.0123521	0.990145	1
F3 vs F0-2	AWAT2	2.84766	2.54943	0.923386	2.76096	0.00576317	0.335136
F3 vs F0-2	AXDND1	2.23047	1.47604	0.706555	2.08907	0.0367015	0.671126
F3 vs F0-2	AXIN1	346.698	-0.0357128	0.171485	-0.208256	0.835029	1
F3 vs F0-2	AXIN2	196.527	-0.156721	0.215233	-0.728143	0.466526	1
F3 vs F0-2	AXL	1324.07	0.0593191	0.165188	0.359101	0.71952	1
F3 vs F0-2	AZGP1	15177.7	-0.182703	0.18612	-0.981643	0.326276	1
F3 vs F0-2	AZI2	256.17	-0.0431773	0.09616	-0.449015	0.653421	1
F3 vs F0-2	AZIN1	2217.46	0.0560217	0.104628	0.535438	0.592347	1
F3 vs F0-2	AZIN2	30.0917	-0.17542	0.166679	-1.05244	0.292596	1
F3 vs F0-2	AZU1	13.3371	0.169145	0.3213	0.526439	0.598583	1
F3 vs F0-2	B2M	23406	0.298911	0.191993	1.55689	0.119497	0.912212
F3 vs F0-2	B3GALNT1	38.8499	0.18378	0.210896	0.871423	0.383523	1
F3 vs F0-2	B3GALNT2	371.788	0.0797627	0.0948134	0.841259	0.400203	1
F3 vs F0-2	B3GALT1	40.3866	0.00213589	0.162336	0.0131572	0.989502	1
F3 vs F0-2	B3GALT2	25.488	0.60076	0.26457	2.27071	0.0231647	0.572682
F3 vs F0-2	B3GALT4	50.7331	0.0493583	0.255885	0.192892	0.847043	1
F3 vs F0-2	B3GALT5	230.011	-0.0439939	0.206962	-0.21257	0.831662	1
F3 vs F0-2	B3GALT6	260.232	-0.0277012	0.1537	-0.180229	0.856973	1
F3 vs F0-2	B3GAT1	415.282	0.380252	0.25617	1.48437	0.137711	0.938517
F3 vs F0-2	B3GAT2	6.53205	-0.1859	0.233493	-0.796169	0.425934	1
F3 vs F0-2	B3GAT3	301.988	-0.148183	0.243669	-0.60813	0.543101	1
F3 vs F0-2	B3GLCT	167.676	-0.157766	0.0919958	-1.71493	0.0863579	0.851599
F3 vs F0-2	B3GNT10	29.9854	-0.00157392	0.146686	-0.0107298	0.991439	1
F3 vs F0-2	B3GNT2	431.995	-0.0737519	0.0857398	-0.860182	0.389689	1
F3 vs F0-2	B3GNT3	184.583	0.417062	0.326255	1.27833	0.201132	1
F3 vs F0-2	B3GNT4	11.4332	-0.0889522	0.20486	-0.43421	0.664136	1
F3 vs F0-2	B3GNT5	172.304	1.05806	0.290325	3.64439	0.000268028	0.0526647
F3 vs F0-2	B3GNT6	5.82623	-0.296324	0.294753	-1.00533	0.314737	1
F3 vs F0-2	B3GNT7	171.225	-0.108728	0.217602	-0.499665	0.617311	1
F3 vs F0-2	B3GNT8	24.6139	-0.13274	0.214949	-0.617544	0.536876	1
F3 vs F0-2	B3GNT9	114.787	0.025251	0.185458	0.136155	0.891699	1
F3 vs F0-2	B3GNTL1	52.4088	-0.127142	0.197191	-0.644767	0.519078	1
F3 vs F0-2	B4GALNT1	14.6393	0.288843	0.333957	0.864911	0.387087	1
F3 vs F0-2	B4GALNT2	1332.47	-0.0390137	0.116799	-0.334025	0.73836	1
F3 vs F0-2	B4GALNT3	31.6545	0.132296	0.460495	0.287292	0.773889	1
F3 vs F0-2	B4GALNT4	13.4317	0.414032	0.453351	0.91327	0.361101	1
F3 vs F0-2	B4GALT1	5378.75	0.135516	0.105803	1.28084	0.200251	1
F3 vs F0-2	B4GALT2	477.729	-0.0667079	0.215366	-0.309743	0.756757	1
F3 vs F0-2	B4GALT3	230.773	0.138647	0.14391	0.963433	0.33533	1
F3 vs F0-2	B4GALT4	494.426	0.0975962	0.0792537	1.23144	0.218158	1
F3 vs F0-2	B4GALT5	1241.68	-0.0111552	0.119267	-0.093532	0.925481	1
F3 vs F0-2	B4GALT6	63.118	-0.23433	0.131352	-1.78398	0.0744269	0.816257
F3 vs F0-2	B4GALT7	197.158	-0.0542851	0.201376	-0.26957	0.787491	1
F3 vs F0-2	B4GAT1	287.92	-0.162164	0.14502	-1.11821	0.263477	1
F3 vs F0-2	B9D1	106.564	0.204005	0.142933	1.42727	0.153501	0.955295
F3 vs F0-2	B9D2	18.5106	-0.028741	0.275414	-0.104356	0.916887	1
F3 vs F0-2	BAALC	47.4434	-0.244132	0.24525	-0.995443	0.319521	1
F3 vs F0-2	BAAT	31360.7	-0.0111498	0.16183	-0.068898	0.945071	1
F3 vs F0-2	BABAM1	458.816	-0.0610064	0.12168	-0.501369	0.616111	1
F3 vs F0-2	BABAM2	532.68	0.107137	0.105732	1.01329	0.310924	1
F3 vs F0-2	BACE1	1488.75	-0.0220524	0.0898924	-0.24532	0.806209	1
F3 vs F0-2	BACE2	424.879	0.285161	0.213543	1.33538	0.181751	0.984881
F3 vs F0-2	BACH1	1800.74	0.0841606	0.104472	0.80558	0.420485	1
F3 vs F0-2	BACH2	342.37	-0.165497	0.182485	-0.906905	0.364457	1
F3 vs F0-2	BAD	277.187	-0.0507541	0.261838	-0.193838	0.846303	1
F3 vs F0-2	BAG1	382.497	0.0240581	0.114732	0.20969	0.83391	1
F3 vs F0-2	BAG2	283.731	-0.176327	0.093964	-1.87654	0.0605811	0.777923
F3 vs F0-2	BAG3	947.858	0.663705	0.321701	2.06311	0.0391023	0.685854
F3 vs F0-2	BAG4	908.757	-0.0673442	0.0916631	-0.734692	0.462527	1
F3 vs F0-2	BAG5	575.483	0.00528959	0.0774044	0.0683371	0.945517	1
F3 vs F0-2	BAG6	3365.49	-0.0338375	0.156702	-0.215935	0.829038	1
F3 vs F0-2	BAHCC1	591.812	-0.170623	0.259963	-0.656338	0.511607	1
F3 vs F0-2	BAHD1	583.731	-0.107978	0.1557	-0.693499	0.487996	1
F3 vs F0-2	BAIAP2	1082.6	0.00992657	0.195506	0.0507736	0.959506	1
F3 vs F0-2	BAIAP2L1	927.505	0.00922114	0.0996641	0.0925221	0.926283	1
F3 vs F0-2	BAIAP2L2	92.9194	-0.0949554	0.383861	-0.247369	0.804622	1
F3 vs F0-2	BAIAP3	263.675	-0.198628	0.271607	-0.731307	0.464592	1
F3 vs F0-2	BAK1	206.972	0.203817	0.169461	1.20273	0.229079	1
F3 vs F0-2	BAMBI	240.833	0.257512	0.202509	1.27161	0.203512	1
F3 vs F0-2	BANF1	618.704	0.0430571	0.111446	0.386348	0.699239	1
F3 vs F0-2	BANF2	0.123068	0.145887	2.34333	0.0622563	0.950359	1
F3 vs F0-2	BANK1	38.4786	0.516069	0.382391	1.34958	0.17715	0.977278
F3 vs F0-2	BANP	407.187	-0.10089	0.18785	-0.53708	0.591212	1
F3 vs F0-2	BAP1	1035.35	-0.170092	0.156086	-1.08973	0.275832	1
F3 vs F0-2	BARD1	92.2273	0.290333	0.184804	1.57103	0.116175	0.902181
F3 vs F0-2	BARHL1	0.0744538	-0.315892	3.89506	-0.0811007	0.935362	1
F3 vs F0-2	BARHL2	0.0134934	-0.121695	4.95877	-0.0245414	0.980421	NA
F3 vs F0-2	BARX1	2.73621	-0.336681	0.475543	-0.707992	0.47895	1
F3 vs F0-2	BARX2	15.5212	-0.144462	0.220826	-0.65419	0.51299	1
F3 vs F0-2	BASP1	212.914	0.236652	0.168327	1.40591	0.159751	0.962125
F3 vs F0-2	BATF	28.8016	0.611155	0.411511	1.48515	0.137505	0.938517
F3 vs F0-2	BATF2	87.2639	-0.00402187	0.245936	-0.0163533	0.986953	1
F3 vs F0-2	BATF3	4.73603	-0.782147	0.660921	-1.18342	0.236643	1
F3 vs F0-2	BAX	218.347	0.273959	0.146838	1.86573	0.0620797	0.780315
F3 vs F0-2	BAZ1A	818.44	0.11962	0.145987	0.819389	0.412565	1
F3 vs F0-2	BAZ1B	1567.77	0.0189935	0.0825612	0.230053	0.81805	1
F3 vs F0-2	BAZ2A	2696.79	-0.114314	0.0844797	-1.35316	0.176006	0.977278
F3 vs F0-2	BAZ2B	1664.54	-0.0601468	0.136479	-0.440702	0.659428	1
F3 vs F0-2	BBC3	81.4004	0.162092	0.378981	0.427706	0.668865	1
F3 vs F0-2	BBIP1	173.708	0.0164439	0.118364	0.138926	0.889508	1
F3 vs F0-2	BBOF1	36.5289	0.301711	0.182837	1.65016	0.0989105	0.877257
F3 vs F0-2	BBOX1	444.308	-0.375927	0.323414	-1.16237	0.245084	1
F3 vs F0-2	BBS1	269.081	0.0307454	0.18746	0.164011	0.869723	1
F3 vs F0-2	BBS10	310.663	-0.0397573	0.108164	-0.367566	0.713197	1
F3 vs F0-2	BBS12	39.8556	-0.00827877	0.175726	-0.0471119	0.962424	1
F3 vs F0-2	BBS2	288.189	0.0704009	0.112915	0.623486	0.532965	1
F3 vs F0-2	BBS4	179.311	-0.0385307	0.124785	-0.308776	0.757492	1
F3 vs F0-2	BBS5	175.043	-0.102722	0.146713	-0.700156	0.48383	1
F3 vs F0-2	BBS7	95.6277	-0.029391	0.133614	-0.21997	0.825894	1
F3 vs F0-2	BBS9	248.871	-0.0597638	0.123511	-0.483872	0.628476	1
F3 vs F0-2	BBX	1282.31	0.0255422	0.095213	0.268264	0.788496	1
F3 vs F0-2	BCAM	1068.33	0.201908	0.276237	0.730923	0.464826	1
F3 vs F0-2	BCAN	0.597899	-0.209259	1.19014	-0.175827	0.86043	1
F3 vs F0-2	BCAP29	466.947	0.00527683	0.121395	0.0434682	0.965328	1
F3 vs F0-2	BCAP31	1306.01	0.0389521	0.136395	0.285584	0.775197	1
F3 vs F0-2	BCAR1	987.1	0.0818274	0.283994	0.288131	0.773247	1
F3 vs F0-2	BCAR3	297.294	0.00172865	0.138732	0.0124603	0.990058	1
F3 vs F0-2	BCAS1	28.4269	-0.22709	0.196918	-1.15322	0.248821	1
F3 vs F0-2	BCAS2	297.906	0.181283	0.121818	1.48815	0.136713	0.938251
F3 vs F0-2	BCAS3	638.878	-0.00643541	0.079806	-0.0806382	0.93573	1
F3 vs F0-2	BCAS4	286.095	-0.0155155	0.122469	-0.126689	0.899187	1
F3 vs F0-2	BCAT1	281.375	0.246501	0.18243	1.35121	0.176627	0.977278
F3 vs F0-2	BCAT2	156.373	-0.344347	0.227509	-1.51356	0.130138	0.932501
F3 vs F0-2	BCCIP	360.296	0.0462323	0.110121	0.419831	0.674609	1
F3 vs F0-2	BCDIN3D	141.643	-0.0812553	0.0901638	-0.901196	0.367484	1
F3 vs F0-2	BCHE	1465.41	-0.373339	0.260738	-1.43186	0.152184	0.955295
F3 vs F0-2	BCKDHA	1124.23	0.024908	0.201631	0.123533	0.901685	1
F3 vs F0-2	BCKDHB	1435.54	-0.158541	0.121517	-1.30468	0.192001	0.994879
F3 vs F0-2	BCKDK	1005.31	-0.0313132	0.179169	-0.174769	0.861261	1
F3 vs F0-2	BCL10	394.368	0.0877138	0.0784513	1.11807	0.263538	1
F3 vs F0-2	BCL11A	160.823	0.167973	0.18927	0.887482	0.374819	1
F3 vs F0-2	BCL11B	224.155	0.479839	0.23062	2.08065	0.0374658	0.673539
F3 vs F0-2	BCL2	655.537	0.370592	0.186457	1.98755	0.0468615	0.722179
F3 vs F0-2	BCL2A1	23.0887	0.555583	0.311611	1.78294	0.0745964	0.816957
F3 vs F0-2	BCL2L1	1399.98	0.178098	0.150357	1.1845	0.236217	1
F3 vs F0-2	BCL2L10	58.3451	-0.0709433	0.255441	-0.277728	0.781221	1
F3 vs F0-2	BCL2L11	784.99	-0.0204095	0.113773	-0.179389	0.857633	1
F3 vs F0-2	BCL2L12	90.162	0.0580095	0.187281	0.309746	0.756754	1
F3 vs F0-2	BCL2L13	775.887	-0.0941557	0.087779	-1.07265	0.28343	1
F3 vs F0-2	BCL2L14	24.3703	0.405691	0.229512	1.76762	0.0771244	0.825183
F3 vs F0-2	BCL2L15	9.14856	0.351162	0.358205	0.980337	0.32692	1
F3 vs F0-2	BCL2L2	513.71	-0.205877	0.0825002	-2.49547	0.012579	0.462528
F3 vs F0-2	BCL2L2-PABPN1	257.648	-0.0576771	0.179984	-0.320457	0.748622	1
F3 vs F0-2	BCL3	621.977	-0.103498	0.228116	-0.453709	0.650038	1
F3 vs F0-2	BCL6	1393.9	0.207834	0.154123	1.3485	0.177499	0.977278
F3 vs F0-2	BCL6B	169.396	-0.0719304	0.156741	-0.458913	0.646296	1
F3 vs F0-2	BCL7A	357.37	0.0137084	0.0851111	0.161065	0.872042	1
F3 vs F0-2	BCL7B	269.061	0.0683596	0.1758	0.388849	0.697388	1
F3 vs F0-2	BCL7C	250.402	-0.0964705	0.137387	-0.702182	0.482565	1
F3 vs F0-2	BCL9	295.505	0.00821755	0.105678	0.0777602	0.938019	1
F3 vs F0-2	BCL9L	1533.14	-0.129396	0.223358	-0.57932	0.562373	1
F3 vs F0-2	BCLAF1	1975.11	-0.00419304	0.103431	-0.0405394	0.967663	1
F3 vs F0-2	BCLAF3	422.198	-0.058484	0.122473	-0.477527	0.632987	1
F3 vs F0-2	BCO1	17.0204	-0.0844047	0.327794	-0.257493	0.796798	1
[truncated: 57,950 more rows]
