# Supplementary material for: Integrative proteo-transcriptomic characterization of advanced fibrosis in chronic liver disease across etiologies
Source: Cell Rep Med. 2025 Jan 30;6(2):101935. doi: 10.1016/j.xcrm.2025.101935 (PMC11866494; doi:10.1016/j.xcrm.2025.101935)
Supplement: Data S2. Gene set enrichment analysis of differentially expressed genes, related to Figures 2C, 2D, S1D, S2, and S6 [file mmc3.xlsx]

## Sheet: Sheet1
Category Description	pathway	pval	padj	log2err	ES	NES	size	leadingEdge	comparison
KEGG	2-Oxocarboxylic acid metabolism	0.638116	0.727408	0.0701132	-0.261015	-0.87493	33	DHTKD1, AADAT, BCAT2, NAGS, BCKDHB, DBT, IDH1	F3 vs F0-2
KEGG	ABC transporters	0.410431	0.54921	0.0972151	-0.28945	-1.02925	45	ABCC9, ABCG4, ABCG5, ABCC11, ABCG2, ABCA5, ABCA6, ABCG8, ABCC2, ABCC10, ABCB10, ABCC3, ABCA8, ABCA4, ABCB6, ABCC6	F3 vs F0-2
KEGG	AMPK signaling pathway	0.622705	0.719665	0.0592219	0.229264	0.92265	120	PPARGC1A, IRS2, FOXO1, CPT1A, LEPR, PFKFB3, PFKFB2, PIK3R3, CFTR, CCND1, HMGCR, PPP2CB, PPP2CA, PRKAA2, CREB3L1, FOXO3, PCK1, IGF1, PPP2R5E	F3 vs F0-2
KEGG	ATP-dependent chromatin remodeling	0.983361	0.992274	0.0380056	0.168959	0.676295	115	MACROH2A2, H2AW, SMARCA5, MEAF6, H2AC13, CHD3, MACROH2A1, MORF4L1, ACTG1, MORF4L2, MBD2, PBRM1, ACTB, H2AC17, DPF1, SS18, H2AC15, BAZ1A, H2AC4, EPC2, H2AC14, H2AC8, CHD4, SMARCE1, H2AC12, PHF6, H2AJ, HDAC1, H2AZ1, UCHL5, MTA2, H2AB1, GATAD2A, RBBP7	F3 vs F0-2
KEGG	Adherens junction	0.655462	0.742117	0.0571259	0.232416	0.902901	93	PTPN1, SNAI2, FYN, LEF1, SNAI1, IQGAP1, RAC2, MYL12A, CDC42, ACTG1, PTPN6, RHOA, RAP1B, CTNNA1, NLK, CDH1, PDCD10, ACTB, MYL12B, ACTN1, RAP1A, MYL9, WAS, HEG1, SRC	F3 vs F0-2
KEGG	Adipocytokine signaling pathway	0.321492	0.453073	0.0972151	0.29088	1.07092	68	PPARGC1A, IRS2, CPT1A, LEPR, SOCS3, PRKCQ, NFKBIA, ACSL4, STAT3, PRKAA2, PCK1, ACSL3, CHUK	F3 vs F0-2
KEGG	Adrenergic signaling in cardiomyocytes	0.00376003	0.01328	0.431708	-0.324603	-1.42741	153	ATP2A1, CAMK2A, PRKCA, ADCY1, CACNG4, TNNC1, ATP1B4, CACNB2, CACNG5, PPP1R1A, PPP2R2D, ADCY9, CALM1, ADCY2, CACNA2D2, ADCY6, SCN5A, ADRA1B, ADCY5, CAMK2G, SCN1B, MYL3, BVES, PLN, ACTC1, CACNA1S, CAMK2D, ATP1A2, RAPGEF4, MYH7, ATP2A2, AKT2, TNNT2, CALM3, CACNA2D3, RPS6KA5, GNAI1, PPP1CC, PLCB3, MYL2	F3 vs F0-2
KEGG	Alanine, aspartate and glutamate metabolism	0.266544	0.419391	0.111011	0.343703	1.12335	37	ADSS2, GLS, GOT1, ASNS, GFPT2, GLUD2, GFPT1, GPT2	F3 vs F0-2
KEGG	Aldosterone synthesis and secretion	0.22549	0.394313	0.143759	-0.276744	-1.13363	98	PDE2A, CAMK2A, PRKCA, ADCY1, ATP1B4, NPR1, ADCY9, CALM1, ADCY2, ADCY6, ADCY5, CAMK2G, CAMK1D, ITPR2, CACNA1H, CACNA1S, CAMK2D, ATP1A2	F3 vs F0-2
KEGG	Aldosterone-regulated sodium reabsorption	0.0551471	0.131565	0.261664	0.433728	1.41758	37	ATP1B3, SGK1, ATP1B1, NEDD4L, PIK3R3, PRKCB, IGF1, FXYD2, KRAS, ATP1A1, KCNJ1, PRKCG	F3 vs F0-2
KEGG	Amino sugar and nucleotide sugar metabolism	0.57754	0.67922	0.0659816	0.267783	0.935922	49	HKDC1, UXS1, GFPT2, GPI, HK1, GFPT1, NANS, GMDS, HEXB, GNPNAT1, HK2, PGM2, CYB5R2, GCK, GFUS, PMM2, PGM3, UGP2	F3 vs F0-2
KEGG	Aminoacyl-tRNA biosynthesis	0.121429	0.24432	0.169571	0.373575	1.27127	44	WARS1, NARS1, TARS1, IARS1, MARS2, EARS2, QRSL1, DARS1, PSTK, AARS1, SARS1, LARS1, TARS3, GARS1	F3 vs F0-2
KEGG	Antifolate resistance	0.573055	0.676326	0.0694481	0.301191	0.936122	30	IL6, FOLR1, TYMS, ABCC4, IL1B, CHUK, TNF, NFKB1, ABCC1, GART, DHFR2	F3 vs F0-2
KEGG	Antigen processing and presentation	8.13537e-08	1.1814e-06	0.704976	0.584633	2.20459	78	IFNG, HSPA6, HSPA1B, HSPA2, CD8A, HSPA5, HLA-DPA1, HLA-DRA, HLA-DPB1, KLRC4, HLA-DQB1, HLA-DOA, KLRC3, CD74, HLA-DQA1, HLA-DMA, B2M, CD8B, HSPA4, CTSS, NFYB, HLA-DMB, HLA-DOB, HSPA1A, TAP2, HLA-F, CALR, KIR2DL1, HLA-DRB5, RFX5, CANX, KLRD1, KIR2DL3, HLA-DQA2, KLRC1, HLA-G, TNF, HSPA1L, HLA-DRB1, HLA-DRB3, HSP90AA1, PSME3, HLA-C, PDIA3, IFI30, CTSB, HLA-B, RFXANK, TAPBP, CIITA, CD8B2	F3 vs F0-2
KEGG	Apelin signaling pathway	0.267213	0.419391	0.103576	0.267755	1.10117	139	CCN2, PLAT, PPARGC1A, SPP1, EGR1, MAP1LC3B, SERPINE1, GNA13, ITPR1, PIK3CG, JAG1, APLN, MAP1LC3B2, GNGT2, CCND1, BECN1, ACTA2, KLF2, GNB5, PRKAA2, PLCB4, CALM2, KRAS, GNG12, GNG8	F3 vs F0-2
KEGG	Apoptosis	3.1221e-06	2.54337e-05	0.627257	0.463787	1.89556	135	FOS, JUN, GADD45B, CYCS, CAPN2, IL3RA, PMAIP1, GADD45G, BIRC3, ITPR1, TNFRSF10A, MCL1, BCL2, PIK3R3, TUBA3E, BAX, NFKBIA, ERN1, BCL2A1, TUBA3D, NTRK1, CTSW, CASP8, PTPN13, TUBA4A, KRAS, ACTG1, CTSS, BAK1, BCL2L1, FASLG, GZMB, TNFRSF10B, CHUK, DIABLO, CTSK, PRF1, LMNA, ACTB, PARP1	F3 vs F0-2
KEGG	Apoptosis - multiple species	0.0310774	0.0786352	0.352488	0.483363	1.52733	32	CYCS, PMAIP1, BIRC3, BCL2, BAX, BECN1, CASP8, BAK1, BCL2L1, DIABLO	F3 vs F0-2
KEGG	Arachidonic acid metabolism	0.542725	0.642802	0.0824344	-0.250207	-0.942737	61	CYP2C19, PLAAT3, CYP4F3, ZADH2, PLA2G4F, CYP2U1, ALOX15	F3 vs F0-2
KEGG	Arginine and proline metabolism	0.942857	0.963041	0.0431902	0.199556	0.699844	50	ARG2, GOT1, ODC1, P4HA1, SAT1, AMD1, CKMT1A, ALDH1B1, PYCR2, CKMT2, LAP3, ARG1, GOT2, ALDH18A1, PYCR1	F3 vs F0-2
KEGG	Arginine biosynthesis	0.279197	0.420081	0.107554	0.389326	1.14325	22	ARG2, GLS, GOT1, GLUD2, GPT2, OTC, ARG1, GOT2, ASS1	F3 vs F0-2
KEGG	Ascorbate and aldarate metabolism	0.162105	0.307632	0.158514	-0.382085	-1.24537	30	UGT2A2, UGT1A3, UGT2A1, ALDH2, UGT1A10, UGT1A5, UGT2B28, UGT1A8, UGDH, UGT2B7, RGN, UGT2B11	F3 vs F0-2
KEGG	Autophagy - animal	0.197138	0.357849	0.121543	0.269362	1.13554	165	DDIT4, IRS2, GABARAPL1, MAP1LC3B, ITPR1, MAP1LC3B2, BCL2, PIK3R3, PRKCQ, PPP2CB, BECN1, ERN1, IGBP1, GORASP2, PPP2CA, SUPT20H, WIPI1, PRKAA2, RAB1A, C9orf72, TAX1BP1, RAB39B, VMP1, KRAS, HIF1A, LAMP1, UBC, BCL2L1, TBK1, ATG4A, ATG16L1, RRAGA, PRKACA	F3 vs F0-2
KEGG	Autophagy - other	0.158287	0.302468	0.15017	0.393864	1.24453	32	GABARAPL1, PPP2CB, BECN1, IGBP1, PPP2CA, WIPI1, ATG4A, ATG16L1, ATG3, GABARAPL2	F3 vs F0-2
KEGG	Axon guidance	0.112698	0.233797	0.165657	0.283419	1.20823	181	CXCR4, EPHA3, TRPC4, WNT4, FYN, SEMA3D, PPP3CC, ITGB1, PAK3, SSH2, EPHA6, PIK3R3, SEMA4D, SEMA3C, SEMA3E, RAC2, FZD3, ROBO1, MYL12A, DCC, ROBO2, NCK1, SLIT2, EPHA4, SEMA3A, EPHA2, RYK, PLXNC1, CDC42, DPYSL2, KRAS, RHOA, CFL1, SEMA4A, TRPC6, NEO1, SRGAP3, BOC, EFNA3, SRGAP1, PAK2, UNC5A, SEMA3G, EFNA5, ABLIM3, MYL12B, MYL9, NTNG2, PLCG2, EPHA8, L1CAM, NFATC4, SRC, SLIT3, TRPC1, PLXNB3, UNC5C, SEMA…	F3 vs F0-2
KEGG	B cell receptor signaling pathway	0.00528616	0.0176558	0.407018	0.413589	1.57286	82	FOS, JUN, PPP3CC, DAPP1, PIK3R3, RAC2, NFKBIA, SYK, PRKCB, BTK, LYN, BANK1, KRAS, CD72, INPP5D, PTPN6, CHUK, BCL10, LILRA6, VAV3, BLK, CARD11, PLCG2, VAV1, LILRB2, CD79A, NFKB1, PPP3CB, GRB2, LILRB3, LILRA4, RAC1	F3 vs F0-2
KEGG	Basal transcription factors	0.449198	0.58152	0.0787114	0.291882	0.999412	45	CCNH, GTF2B, GTF2E2, TAF13, GTF2F2, GTF2E1, GTF2A1, GTF2H2, CDK7, GTF2A1L, MNAT1, TAF15, TAF2	F3 vs F0-2
KEGG	Base excision repair	0.520362	0.630097	0.0835991	-0.271212	-0.956468	44	MUTYH, POLE, OGG1, POLE4, POLL, LIG3, RFC5	F3 vs F0-2
KEGG	Bile secretion	0.252475	0.413366	0.135741	-0.278412	-1.1185	89	SLCO1A2, ADCY1, ATP1B4, UGT2A2, ADCY9, ADCY2, ADCY6, KCNN2, ADCY5, ABCG5, UGT1A3, UGT2A1, ATP1A2, ABCG2, UGT1A10, ABCG8, SLCO1B3, ABCC2, SLC22A7, UGT1A5, NR1H4, RXRA, ABCC3, SLC9A3, UGT2B28, SLC22A1	F3 vs F0-2
KEGG	Biosynthesis of amino acids	0.08	0.184276	0.208955	0.349391	1.30372	74	ARG2, GOT1, ASNS, CTH, TKTL1, RPIA, SDSL, SDS, PGK1, BCAT1, ACO2, PFKP, PGAM4, IDH3A, GPT2, PYCR2, ENO1, PGAM1, TPI1, IDH3B, OTC, GAPDH, RPE, ARG1, TKT, GOT2, RPEL1, ALDH18A1, PYCR1, ENO2, ASS1, MAT2B	F3 vs F0-2
KEGG	Biosynthesis of cofactors	0.472973	0.590189	0.0992333	-0.22523	-0.990425	153	UMPS, KYNU, UGT2A2, PDXK, CTPS2, CPOX, LIPT1, VKORC1L1, BCAT2, MMAB, UGT1A3, UGT2A1, ALDH2, NMNAT1, UGT1A10, AK9, NME6, GPHN, AK2, PANK2, DHFR, PPCDC, FECH, ADSL, UGT1A5, AK4, AFMID, CAD, NME4, DHODH, PNPO, UGT2B28, NADK, MOCS2, CMPK2, UGT1A8, COQ3, UGDH, ALAD, MPI, LIPT2, MOCS1, UGT2B7, COQ5, UROS, IDO2, NMNAT3, NFS1, RGN, CTPS1, GMPPB, PSAT1, UGT2B11, NME1-NME2, MAT1A	F3 vs F0-2
KEGG	Biosynthesis of nucleotide sugars	0.222426	0.391002	0.123257	0.355245	1.16107	37	HKDC1, UXS1, GFPT2, GPI, HK1, GFPT1, NANS, GMDS, GNPNAT1, HK2, PGM2, GCK, GFUS, PMM2, PGM3, UGP2	F3 vs F0-2
KEGG	Biosynthesis of unsaturated fatty acids	0.244275	0.407939	0.119348	0.383973	1.16597	27	ELOVL5, ELOVL7, ELOVL1, ACOT4, HACD4, SCD, ELOVL2, HSD17B4, FADS1, HSD17B12, ELOVL4, FADS2, ACOT7	F3 vs F0-2
KEGG	Butanoate metabolism	0.471374	0.590189	0.0797706	0.324745	0.986123	27	ACSM1, OXCT2, OXCT1, HMGCS1, HADHA	F3 vs F0-2
KEGG	C-type lectin receptor signaling pathway	0.000114513	0.000631999	0.538434	0.45468	1.77521	104	CCL17, EGR2, PTGS2, IL6, JUN, EGR3, NLRP3, IL10, IL2, ITPR1, PPP3CC, CASP1, PIK3R3, CLEC4D, NFKBIA, STAT1, IL23A, SYK, CASP8, CALM2, IL1B, KRAS, FCER1G, LSP1, RHOA, PLK3, CHUK, BCL10, CYLD, IKBKE, MDM2, PLCG2, IRF1, NFATC4, SRC, TNF, NFKB1, PPP3CB, MRAS	F3 vs F0-2
KEGG	Calcium signaling pathway	0.000964932	0.00397885	0.477271	-0.306025	-1.4376	252	TRDN, EGF, ATP2A1, PTGER3, TNNC2, CAMK2A, PPP3CA, PRKCA, ADCY1, CASQ1, TACR2, NFATC3, DRD1, TNNC1, PLCD4, MYLK2, GRM1, ADCY9, CALM1, MYLK, P2RX3, FGF17, ADCY2, MYLK4, ERBB3, ADRA1B, PHKG1, CAMK2G, NOS1, HRC, FGF5, GNA14, CAMK1D, SLN, ITPR2, TPCN2, MET, ADRB3, RYR1, HTR2A, TPCN1, PLN, CACNA1H, CACNA1S, CHRM3, CAMK2D, TBXA2R, KDR, ATP2A2, TACR1, FGFR4, FGF22	F3 vs F0-2
KEGG	Carbohydrate digestion and absorption	0.0217344	0.0580743	0.352488	0.461966	1.59459	46	ATP1B3, SLC5A1, ATP1B1, HKDC1, PIK3R3, MGAM2, PLCB4, PRKCB, FXYD2, HK1, ATP1A1	F3 vs F0-2
KEGG	Carbon metabolism	0.0981697	0.210184	0.183024	0.31839	1.27442	115	HKDC1, GOT1, ME1, PGD, TKTL1, RPIA, DLST, SDSL, GPI, SDS, PGK1, ACSS1, ACO2, GLUD2, HK1, PFKP, PGAM4, G6PD, IDH3A, MDH1, GPT2, PDHB, HK2, PCCB, FBP1, ACAT2, SUCLG1, ENO1, DLD, GLDC, SUCLG2, PGAM1, TPI1, IDH3B, GAPDH, RPE, TKT, GOT2, GCK, RPEL1	F3 vs F0-2
KEGG	Cardiac muscle contraction	0.0113502	0.0344634	0.38073	-0.367195	-1.47165	83	TRDN, ATP2A1, CACNG4, TNNC1, ATP1B4, CACNB2, CACNG5, CACNA2D2, HRC, COX7A1, MYL3, ACTC1, CACNA1S, ATP1A2, SLC9A7, COX6A2, MYH7, ATP2A2, TNNT2, CACNA2D3, CASQ2, MYL2	F3 vs F0-2
KEGG	Cell adhesion molecules	8.28553e-05	0.000494173	0.538434	0.418124	1.75491	156	NRXN3, CD40LG, VCAN, CTLA4, CD2, ICOS, ITGAV, NRXN1, PTPRC, CD8A, ITGB1, CNTN2, HLA-DPA1, NFASC, HLA-DRA, CLDN10, SELL, HLA-DPB1, CD6, HLA-DQB1, HLA-DOA, IGSF11, PECAM1, HLA-DQA1, JAM3, CD58, ITGA8, HLA-DMA, CD28, CLDN7, CD226, CD8B, ITGA6, ITGA4, NLGN1, CD274, NRXN2, SELPLG, ICAM1, VTCN1, VSIR, TIGIT, HLA-DMB, ICAM2, HLA-DOB, SDC4, CD86, CDH15, NEO1, CDH1, ITGB8, HLA-F, NRCAM, ITGB2, HLA-DRB5, N…	F3 vs F0-2
KEGG	Cell cycle	0.000241251	0.00115111	0.518848	0.389341	1.63584	157	MYC, GADD45B, CDKN1A, E2F3, CDKN2A, GADD45G, CCNH, RB1, YWHAH, TGFB2, YWHAZ, WEE1, CCND1, PPP2CB, ESCO2, PPP2CA, CCNB1, AURKB, CCNB2, CCNE2, TTK, YWHAG, PPP2R5E, CUL1, CDC27, CDC7, CDKN2B, WAPL, CCND2, E2F5, CCNE1, CCNA2, CDC14A, RAD21, CDK7, SKP1, TICRR, YWHAB, BUB1B, TGFB1, MDM2, PTTG1, FBXO5, CDK1, CCNB3, BUB1, DDX11, RBX1, TGFB3, PCNA, CDC14B, STAG2, YWHAQ, MAD2L1, ANAPC7	F3 vs F0-2
KEGG	Cellular senescence	0.00417669	0.0142348	0.407018	0.364511	1.52989	156	IL6, MYC, GADD45B, CDKN1A, CAPN2, E2F3, CDKN2A, GADD45G, RB1, SERPINE1, FOXO1, CXCL8, ITPR1, PPP3CC, TGFB2, PIK3R3, CCND1, CCNB1, VDAC1, CCNB2, CALM2, FOXO3, CCNE2, KRAS, HIPK1, LIN37, CDKN2B, ZFP36L2, PPP1CB, HIPK3, ETS1, VDAC2, CCND2, E2F5, CCNE1, CCNA2, VDAC3, TGFB1, MDM2, HLA-F, CDK1, CCNB3, TGFB3, NBN	F3 vs F0-2
KEGG	Chemokine signaling pathway	8.53951e-06	6.33821e-05	0.593325	0.417869	1.79223	190	CXCR4, CCL17, ITK, CXCR6, CCR6, PF4V1, CCL20, CXCL13, CXCL8, CCR2, PIK3CG, XCL2, CCL5, CCL2, CCL4, DOCK2, GNGT2, PIK3R3, CXCL1, CCR5, CXCL6, RAC2, NFKBIA, STAT3, STAT1, CXCR1, CCL19, GNB5, PREX1, PLCB4, PRKCB, CXCL9, CDC42, CCR4, FGR, FOXO3, LYN, KRAS, GNG12, GNG8, CXCL3, CCL3, ARRB2, CCL25, RHOA, XCL1, RAP1B, GNG5, GNG2, CHUK, CCL21, JAK3, GSK3A, PRKACA, VAV3, CCR8, CCL4L2, RAP1A, GNAQ, PLCG2, V…	F3 vs F0-2
KEGG	Cholesterol metabolism	0.613757	0.714267	0.0625237	0.259023	0.913536	51	LDLR, ANGPTL4, VDAC1, MYLIP, VDAC2, CYP7A1, VAPA, APOA1, VDAC3, NPC1, NPC2, NCEH1, PLTP, APOC1, ANGPTL3, OSBPL5, APOE, APOC2, TSPO	F3 vs F0-2
KEGG	Cholinergic synapse	0.171149	0.319351	0.166934	-0.271501	-1.14689	113	CHRNB2, GNG3, CAMK2A, PRKCA, ADCY1, KCNJ12, ADCY9, ADCY2, ADCY6, ADCY5, GNG7, CAMK2G, ITPR2, GNG4, CACNA1S, CHRM3, CAMK2D, KCNQ4, KCNQ5, KCNJ3, KCNJ14	F3 vs F0-2
KEGG	Circadian entrainment	0.218137	0.385939	0.146416	-0.278799	-1.13954	97	GNG3, PER3, CAMK2A, PRKCA, ADCY1, ADCY9, CALM1, ADCY2, ADCY6, ADCY5, GNG7, CAMK2G, NOS1, RYR1, CACNA1H, GNG4, CAMK2D, PER2	F3 vs F0-2
KEGG	Circadian rhythm	0.526998	0.630886	0.08042	-0.278995	-0.937965	34	PER3, BTRC, PRKAB2, PRKAG2, PER2, DBP, NR1D2, CRY2	F3 vs F0-2
KEGG	Citrate cycle (TCA cycle)	0.0512334	0.124905	0.276501	0.463168	1.43956	30	DLST, ACLY, PCK1, ACO2, IDH3A, MDH1, PDHB, SUCLG1, DLD, SUCLG2, IDH3B, MDH2, SDHD, FH, SDHA, OGDH, ACO1, PC	F3 vs F0-2
KEGG	Collecting duct acid secretion	0.0763359	0.177057	0.224966	0.458283	1.39162	27	CLCNKB, ATP6V1E1, ATP6V1G1, ATP6V1F, ATP6V1B1, ATP6V1G2, ATP6V1A, ATP6V1C1, ATP6V0D1, SLC4A1, ATP6V0C, ATP6V1D	F3 vs F0-2
KEGG	Complement and coagulation cascades	1.89978e-05	0.000129495	0.57561	0.512279	1.9636	86	A2M, PLAT, F3, CD55, VWF, SERPINE1, F13A1, C7, BDKRB2, C5AR1, THBD, PLAUR, SERPINA1, MBL2, BDKRB1, FGA, PROCR, FGB, CD46, FGG, CD59, CR1, PLAU, F2R, C1QB, C3AR1, ITGB2, C4BPB, ITGAX, SERPINE2, F5, SERPING1, ITGAM, F10, CFH	F3 vs F0-2
KEGG	Cortisol synthesis and secretion	0.667826	0.751023	0.057853	0.242106	0.888126	65	NR4A1, CYP11B1, ITPR1, CYP11A1, LDLR, CACNA1I, CACNA1C, PLCB4, CREB3L1	F3 vs F0-2
KEGG	Cysteine and methionine metabolism	0.190476	0.351486	0.131458	0.335466	1.18314	51	GOT1, LDHB, GCLM, CTH, APIP, SDSL, SDS, DNMT1, BCAT1, AMD1, ENOPH1, MDH1, TAT, KYAT3, LACC1, CDO1, GOT2, AHCYL1, MDH2	F3 vs F0-2
KEGG	Cytokine-cytokine receptor interaction	3.45257e-13	5.76579e-11	0.932595	0.469701	2.10778	289	CXCR4, IL7R, OSM, CD40LG, CCL17, IFNG, IL6, EDA2R, IL2RA, IL18RAP, CXCR6, TNFSF8, OSMR, GDF15, IL3RA, IL1RL1, TNFSF9, CSF2RA, ACKR3, IL32, IFNGR1, TNFRSF10D, IL10, CCR6, PF4V1, IL18, CCL20, IL12RB2, CXCL13, IL2, CXCL8, CCR2, IL2RG, XCL2, LEPR, CCL5, TNFRSF10A, CCL2, CCL4, TGFB2, IL23R, TNFRSF17, CXCL1, TNFRSF10C, CCR5, CXCL6, IL15RA, TNFRSF11B, CXCR1, EPO, TNFSF13B, CCL19, TNFRSF21, BMP5, CD27, I…	F3 vs F0-2
KEGG	Cytosolic DNA-sensing pathway	9.29739e-05	0.000535401	0.538434	0.504972	1.86229	69	IL6, NLRP3, AIM2, MLKL, RIPK3, IL18, CCL5, CASP1, CCL4, NFKBIA, ZBP1, MEFV, CGAS, CASP8, IL1B, POLR3K, TBK1, CHUK, IKBKE, CCL4L2, POLR2K, DNASE2B, CXCL10, POLR3C	F3 vs F0-2
KEGG	DNA replication	0.4163	0.552168	0.0946646	-0.297507	-1.00977	36	RNASEH2C, POLE, PRIM2, POLE4, RFC5, DNA2, POLA2, POLE3, RNASEH1, LIG1, MCM7, POLE2, POLD2, MCM2	F3 vs F0-2
KEGG	Dopaminergic synapse	0.476667	0.590189	0.0721798	0.243	0.99106	132	FOS, KIF5A, ITPR1, PPP3CC, GNGT2, KIF5B, CACNA1C, PPP2CB, GNAL, KIF5C, PPP2CA, GNB5, PLCB4, PRKCB, CREB3L1, CALM2, GNG12, PPP2R5E, GNG8, ARRB2, GRIA3, PPP1CB, GNG5, GNG2, GSK3A, PRKCG, CREB5, PRKACA	F3 vs F0-2
KEGG	ECM-receptor interaction	0.000305515	0.00141725	0.498493	0.466093	1.80767	89	THBS1, COL4A3, ITGA2, SPP1, COL4A1, ITGAV, LAMB1, VWF, FREM2, LAMA2, THBS2, ITGB1, COL4A4, COL4A2, CD44, NPNT, ITGA2B, LAMC3, ITGA8, LAMA1, COL1A2, COL1A1, ITGA6, ITGA4, LAMC2, COMP, SDC4, DAG1, GP1BB, ITGB8	F3 vs F0-2
KEGG	EGFR tyrosine kinase inhibitor resistance	0.237931	0.407533	0.114267	0.299965	1.13047	79	IL6, PDGFD, BCL2, PIK3R3, BAX, TGFA, STAT3, EIF4E1B, HGF, PDGFRA, PRKCB, FOXO3, NRG2, IGF1, KRAS, BCL2L1, NRG1	F3 vs F0-2
KEGG	Efferocytosis	0.00779407	0.0247926	0.407018	0.350259	1.45896	150	THBS1, PTGS2, SGK1, CH25H, ARG2, DUSP2, ITGAV, IL10, PTGER2, DUSP5, CPT1A, PTGER4, ATP8A2, SIRPA, MERTK, ODC1, RAB5A, EPO, SLC16A1, PECAM1, HAVCR2, DUSP4, ATP11B, CD24, HIF1A, XKR4, DUSP8, XKR7, TMEM30A, PTPN6, S1PR1, GPR132, ADGRB1, SIGLEC10, ANO9, ADAM9, GULP1, TGFB1, P2RY12, RAB5C, CALR, C1QB, ADAM10, ANO4, ITGB5, RAB7B, SIRPG	F3 vs F0-2
KEGG	Endocrine and other factor-regulated calcium reabsorption	0.379613	0.519635	0.0870516	0.293328	1.0387	53	ATP1B3, ATP1B1, VDR, BDKRB2, ATP2B4, PLCB4, PRKCB, FXYD2, ATP1A1, PRKCG, PRKACA, ATP2B3, DNM3, GNAQ, RAB11A	F3 vs F0-2
KEGG	Endocrine resistance	0.0575296	0.136276	0.245042	0.334094	1.30296	96	FOS, JUN, HBEGF, CDKN1A, E2F3, CDKN2A, RB1, JAG1, BCL2, PIK3R3, MMP2, BAX, CCND1, NCOA3, IGF1, KRAS	F3 vs F0-2
KEGG	Endocytosis	0.00541498	0.0176794	0.407018	0.31592	1.40161	250	CXCR4, HSPA6, IL2RA, WIPF3, DNAJC6, KIF5A, CHMP1B, HSPA1B, ARPC3, NEDD4L, WIPF1, IL2RG, LDLR, FOLR1, KIF5B, ARPC5L, SH3KBP1, CCR5, ARF4, PIP5K1B, PIP5K1A, CAPZA1, RAB5A, CXCR1, KIF5C, EHD4, VPS4B, ACTR2, ASAP1, ARPC2, PDGFRA, SMAP2, ARAP2, TFRC, ARFGAP3, ACTR3, CDC42, CHMP4B, CYTH2, RAB31, TSG101, WASHC2A, ACAP1, WASHC4, ZFYVE16, CAPZB, VPS37A, ARRB2, PDCD6IP, RHOA, ARF6, CHMP5, HSPA1A, ACAP2, RA…	F3 vs F0-2
KEGG	ErbB signaling pathway	0.319588	0.453073	0.0956031	0.282715	1.07786	84	AREG, JUN, MYC, HBEGF, CDKN1A, PAK3, PIK3R3, TGFA, NCK1, ERBB4, PRKCB, NRG2, KRAS, NRG1, PRKCG, PAK2, MAP2K4, PLCG2, BTC, SRC, CRK, GRB2, NRG4, EREG, NCK2, NRG3, MAPK10, CBL	F3 vs F0-2
KEGG	Estrogen signaling pathway	0.00860786	0.0271229	0.38073	0.352261	1.44155	136	GABBR2, HSPA6, FOS, JUN, KRT23, HBEGF, HSPA1B, ITPR1, KRT17, BCL2, PIK3R3, HSP90B1, MMP2, KRT18, TGFA, KRT19, NCOA3, PLCB4, KRT26, CREB3L1, CALM2, KRAS, FKBP5, KRT40	F3 vs F0-2
KEGG	Ether lipid metabolism	0.101786	0.215167	0.186433	0.370799	1.30039	50	ENPP2, PLA2G4E, PLA2G2A, PLPP2, PAFAH1B2, PLB1, PLPP1, LPCAT2, PLA2G4A, CEPT1, LPCAT1, PLA2G2D, PLA2G4C, PLD4	F3 vs F0-2
KEGG	Fanconi anemia pathway	0.0210495	0.0571589	0.352488	-0.389002	-1.42593	54	FAN1, ATRIP, REV1, RAD51C, FANCL, PMS2, TOP3A, FANCG, PALB2, FAAP100, BRCA1, FANCC, SLX1B, SLX4, FANCA, RAD51, POLH, TELO2, BRIP1, POLN, REV3L, ERCC4	F3 vs F0-2
KEGG	Fat digestion and absorption	0.719711	0.790735	0.0561767	0.254668	0.852498	41	PLA2G2A, PLPP2, FABP1, PLPP1, APOA1, ACAT2, PLA2G2D	F3 vs F0-2
KEGG	Fatty acid biosynthesis	0.420719	0.553229	0.0916795	-0.364222	-1.02322	18	ACACB, CBR4, ACACA, HTD2, OLAH, MCAT, ACSF3	F3 vs F0-2
KEGG	Fatty acid degradation	0.993166	0.995305	0.0519512	-0.175734	-0.615099	43	CYP2U1, ACADSB, GCDH, ALDH2, ECHS1, ACADL, ADH5, ADH1B, ADH6, ACADS, HADH, ACAA2, ACAT1, ACOX3, CPT1B, ECI2	F3 vs F0-2
KEGG	Fatty acid elongation	0.477099	0.590189	0.0791317	0.322822	0.980281	27	ELOVL5, ELOVL7, HADHA, ELOVL1, PPT1, ACOT4, HACD4, HADHB, ELOVL2, HSD17B12, ELOVL4, ACOT7	F3 vs F0-2
KEGG	Fatty acid metabolism	0.801739	0.849643	0.049391	0.228248	0.817974	57	CPT1A, ELOVL5, ACSL4, ELOVL7, ACSL3, HADHA, ELOVL1, PPT1, CPT2, HACD4, HADHB, ACAT2, ACSL1, SCD, OXSM, ELOVL2, HSD17B4, ACSL6, FADS1, HSD17B12, ELOVL4, FADS2	F3 vs F0-2
KEGG	Fc epsilon RI signaling pathway	0.0149081	0.043678	0.38073	0.409844	1.50508	67	FCER1A, PLA2G4E, ALOX5AP, LCP2, FYN, PIK3R3, RAC2, SYK, BTK, CSF2, PLA2G4A, LYN, KRAS, FCER1G, INPP5D, VAV3, MAP2K4, MS4A2, PLCG2, VAV1, PLA2G4C, TNF	F3 vs F0-2
KEGG	Fc gamma R-mediated phagocytosis	0.00542054	0.0176794	0.407018	0.400777	1.56302	96	PLA2G4E, PTPRC, ARPC3, PLPP2, PIK3R3, FCGR2A, ARPC5L, RAC2, PIP5K1B, PIP5K1A, PLPP1, ACTR2, ASAP1, MARCKS, ARPC2, SYK, PRKCB, ACTR3, CDC42, FCGR1A, PLA2G4A, LYN, FCGR3A, INPP5D, GSN, CFL1, ARF6, PRKCG, VAV3, SPHK1, PLCG2, VAV1, WAS, PLA2G4C, CRK, LIMK1, ARPC5, VASP, HCK, LIMK2, RAC1	F3 vs F0-2
KEGG	Ferroptosis	0.0112394	0.0344401	0.38073	0.480744	1.60929	41	MAP1LC3B, MAP1LC3B2, GCLM, ACSL4, PRNP, TF, SAT1, TFRC, ACSL3, VDAC2, FTH1, VDAC3, CP, SLC7A11, CYBB, ACSL1, NCOA4, PCBP1, SLC40A1	F3 vs F0-2
KEGG	Focal adhesion	0.000115425	0.000631999	0.538434	0.382714	1.64906	202	THBS1, JUN, EMP1, COL4A3, ITGA2, CAPN2, SPP1, COL4A1, ITGAV, LAMB1, VWF, LAMA2, BIRC3, THBS2, FYN, ITGB1, COL4A4, PDGFD, FLT1, PAK3, COL4A2, BCL2, PIK3R3, ITGA2B, RAC2, CCND1, PIP5K1B, PIP5K1A, MYL12A, LAMC3, HGF, ITGA8, PDGFRA, LAMA1, COL1A2, COL1A1, PRKCB, PARVG, PPP1R12A, CDC42, ITGA6, ITGA4, LAMC2, IGF1, ACTG1, PPP1CB, RHOA, ZYX, RAP1B, CCND2, VEGFC, COMP, PRKCG, PGF, ITGB8, PAK2, VAV3, ACTB,…	F3 vs F0-2
KEGG	Folate biosynthesis	0.493724	0.604043	0.0822055	-0.308099	-0.975522	27	PCBD2, GPHN, MOCOS, DHFR, PCBD1, TPH2, MOCS2, MOCS1	F3 vs F0-2
KEGG	FoxO signaling pathway	0.0155066	0.0446484	0.38073	0.347821	1.41728	130	IL7R, IL6, SGK1, GADD45B, CDKN1A, GADD45G, IRS2, IL10, GABARAPL1, FOXO1, HOMER1, TGFB2, PIK3R3, CCND1, PLK2, STAT3, KLF2, CCNB1, PRKAA2, FOXO6, CCNB2, FOXO3, BCL6, PCK1, IGF1, KRAS, CDKN2B, FASLG, PLK3, S1PR1, STK4, CHUK, CCND2, NLK, USP7, TGFB1, MDM2, CCNB3	F3 vs F0-2
KEGG	Fructose and mannose metabolism	0.263451	0.419391	0.112379	0.351274	1.12335	34	HKDC1, PFKFB3, PFKFB2, TIGAR, HK1, AKR1B1, PFKP, GMDS, PFKFB4, HK2, FBP1, TPI1	F3 vs F0-2
KEGG	GABAergic synapse	0.104452	0.219415	0.179782	0.323675	1.24353	88	GABRB3, GABBR2, SLC38A1, SLC6A11, SLC38A2, GABARAPL1, GLS, GABRB2, GNGT2, CACNA1C, PLCL1, SLC38A5, GNB5, SLC12A5, PRKCB, GNG12, GNG8, GABRD, GNG5, GNG2, PRKCG, PRKACA, NSF	F3 vs F0-2
KEGG	Galactose metabolism	0.20794	0.375415	0.130106	0.371455	1.16294	31	HKDC1, MGAM2, B4GALT1, HK1, AKR1B1, PFKP, GLA, HK2, MGAM, PGM2, GCK, UGP2, G6PC3, GLB1	F3 vs F0-2
KEGG	Gap junction	0.320574	0.453073	0.116234	-0.26767	-1.08018	88	EGF, PRKCA, ADCY1, DRD1, GRM1, ADCY9, ADCY2, ADCY6, TUBB, TUBB1, ADCY5, ITPR2, HTR2A, RAF1, GRM5, TUBA8, TUBB2A, GNAI1, PLCB3, PDGFB	F3 vs F0-2
KEGG	Gastric acid secretion	0.0837321	0.191551	0.24134	-0.335847	-1.31036	76	CAMK2A, PRKCA, ADCY1, ATP1B4, MYLK2, ADCY9, CALM1, MYLK, ADCY2, MYLK4, ADCY6, ADCY5, CAMK2G, ITPR2, CHRM3, CAMK2D, ATP1A2	F3 vs F0-2
KEGG	Glucagon signaling pathway	0.0287432	0.0740719	0.352488	-0.314801	-1.31493	105	PYGM, PGAM2, CAMK2A, PPP3CA, SIK2, CALM1, ADCY2, PRKAB2, PFKM, PRKAG2, PHKG1, PFKFB1, CAMK2G, ACACB, ITPR2, FBP2, GYS1, CAMK2D, SIRT1, EP300, AKT2, PPP4R3B, ACACA, PPARA, CALM3, PLCB3, CREBBP	F3 vs F0-2
KEGG	Glutamatergic synapse	0.475874	0.590189	0.0721798	0.245649	0.983262	115	SLC38A1, SLC38A2, PLA2G4E, ITPR1, GLS, PPP3CC, HOMER1, GNGT2, CACNA1C, SLC1A3, GNB5, GRIN3A, SLC1A7, PLCB4, PRKCB, PLA2G4A, GNG12, GNG8, DLGAP1, GRIA3, GNG5, GNG2, PRKCG, PRKACA, GRIN2D, GNAQ, SLC17A7, TRPC1, PLA2G4C, GNB1, GRM2, SLC1A2, PPP3CB, GNB4, PLCB2, SHANK1, GNB3, GRIA2	F3 vs F0-2
KEGG	Glutathione metabolism	0.0032358	0.0119384	0.431708	0.480564	1.72024	56	CHAC1, RRM2, GPX3, GPX7, RRM2B, GCLM, ODC1, PGD, CHAC2, GPX2, GSTA4, GSTP1, GSTM5, G6PD, GPX8, GGT6, GSR, LAP3, GSTM3, MGST3, GGCT, LANCL1, TXNDC12, GSTO1, GGT5, GGT1, GSTA1	F3 vs F0-2
KEGG	Glycerolipid metabolism	0.411085	0.54921	0.0982123	-0.270328	-1.01855	61	MOGAT1, DGKB, AGPAT5, DGAT2, PNPLA3, GPAT2, GLYCTK, AGPAT3, GPAM, ALDH2	F3 vs F0-2
KEGG	Glycerophospholipid metabolism	0.806397	0.849643	0.0476387	0.215442	0.843426	98	GPAT3, PLA2G4E, PLA2G2A, PLPP2, GPCPD1, DGKA, LPIN2, PLB1, PLPP1, LPCAT2, GPD2, PLA2G4A, PLA1A	F3 vs F0-2
KEGG	Glycine, serine and threonine metabolism	0.474501	0.590189	0.0875697	-0.285478	-0.978413	39	PGAM2, PSPH, SRR, GLYCTK, GNMT, MAOA, AOC3, SARDH	F3 vs F0-2
KEGG	Glycolysis / Gluconeogenesis	0.25784	0.416031	0.109684	0.306284	1.12405	66	HKDC1, LDHB, BPGM, GPI, PGK1, PCK1, ACSS1, HK1, PFKP, PGAM4, ALDH1B1, PDHB, HK2, FBP1, ENO1, DLD, PGAM1, ALDH3B1, TPI1, GAPDH, PGM2, GCK, ADH1C, ENO2, ADPGK, G6PC3	F3 vs F0-2
KEGG	Glycosaminoglycan biosynthesis - chondroitin sulfate / dermatan sulfate	0.021977	0.0582565	0.352488	0.560565	1.6382	21	CSGALNACT2, CHSY1, CHST11, DSEL, CHSY3, UST, XYLT1, DSE, CHST3	F3 vs F0-2
KEGG	Glycosaminoglycan biosynthesis - heparan sulfate / heparin	0.287879	0.425449	0.116739	-0.366633	-1.1104	24	EXTL1, NDST1, EXTL3, HS3ST2, HS3ST5, HS2ST1, EXTL2, NDST2, HS3ST3B1, HS3ST3A1, B3GAT3, EXT2	F3 vs F0-2
KEGG	Glycosaminoglycan degradation	0.932773	0.955663	0.0511148	-0.225571	-0.64792	19	HGSNAT, ARSB, SGSH, HYAL4	F3 vs F0-2
KEGG	Glycosphingolipid biosynthesis - ganglio series	0.464646	0.590189	0.0835991	-0.361375	-0.974043	15	ST3GAL1, ST3GAL2	F3 vs F0-2
KEGG	Glycosphingolipid biosynthesis - globo and isoglobo series	0.780392	0.830446	0.0561767	0.288671	0.782544	16	A3GALT2, GLA, HEXB, FUT2, B3GALNT1, ST8SIA1	F3 vs F0-2
KEGG	Glycosphingolipid biosynthesis - lacto and neolacto series	0.218391	0.385939	0.127505	0.382519	1.17147	28	B3GNT5, B3GALT2, B4GALT1, B3GNT3, B4GALT4, B4GALT3, FUT2, B3GALNT1, FUT3, ST8SIA1, FUT4	F3 vs F0-2
KEGG	Glycosylphosphatidylinositol (GPI)-anchor biosynthesis	0.418259	0.552168	0.0922597	-0.327768	-1.02222	26	PIGV, MPPE1, PIGM, PIGG, PIGH, PIGZ	F3 vs F0-2
KEGG	Glyoxylate and dicarboxylate metabolism	0.988615	0.99457	0.0438002	0.179158	0.556837	30	ACSS1, ACO2, MDH1, PCCB, ACAT2, DLD, GLDC, MDH2, SHMT1, ACSS2, PCCA	F3 vs F0-2
KEGG	GnRH secretion	0.153043	0.297189	0.147331	0.332821	1.21929	64	GABBR2, TRPC4, SPP1, KCNN3, ITPR1, CACNA1I, PIK3R3, CACNA1C, HCN2, PLCB4, PRKCB, KRAS, ARRB2, KISS1R	F3 vs F0-2
KEGG	GnRH signaling pathway	0.506112	0.61694	0.0894367	-0.239778	-0.973819	92	CAMK2A, PRKCA, ADCY1, ADCY9, CALM1, ADCY2, ADCY6, MAP3K4, ADCY5, PLA2G4F, CAMK2G, ITPR2, CACNA1S, CAMK2D	F3 vs F0-2
KEGG	Growth hormone synthesis, secretion and action	0.63773	0.727408	0.0580984	0.226292	0.910688	120	FOS, SOCS2, IRS2, JUNB, ITPR1, SOCS3, PIK3R3, CACNA1C, STAT3, STAT1, PLCB4, PRKCB, CREB3L1, IGF1, KRAS, MAP3K1, PRKCG, CREB5, PRKACA, MAP2K4, GNAQ, PLCG2, MRAP2, GH1	F3 vs F0-2
KEGG	HIF-1 signaling pathway	0.00262571	0.00996577	0.431708	0.405603	1.61041	109	EGLN3, IFNG, IL6, TIMP1, CDKN1A, PDK1, HKDC1, IFNGR1, SERPINE1, EGLN1, PFKFB3, LDHB, FLT1, ANGPT1, BCL2, PIK3R3, STAT3, TF, EPO, EIF4E1B, PRKCB, TFRC, PGK1, IGF1, HIF1A, HK1, PFKP, IFNGR2, PRKCG, PDHB	F3 vs F0-2
KEGG	Hedgehog signaling pathway	0.778547	0.830446	0.0504983	0.232501	0.832266	56	BCL2, EFCAB7, CCND1, CSNK1A1, EVC2, CUL1, EVC, ARRB2, KIF3A, CCND2, GLI3, PRKACA, BOC	F3 vs F0-2
KEGG	Hematopoietic cell lineage	6.6034e-07	6.30153e-06	0.659444	0.530601	2.07723	98	IL7R, IL6, IL2RA, ITGA2, CD2, IL3RA, CSF2RA, CD55, CD8A, CD3E, HLA-DPA1, CD3D, CD9, HLA-DRA, CD44, HLA-DPB1, ITGA2B, CD1B, HLA-DQB1, HLA-DOA, KIT, EPO, CD5, HLA-DQA1, HLA-DMA, MS4A1, FLT3, TFRC, CD1E, CSF2, CD8B, FCGR1A, ITGA6, ITGA4, IL7, IL1B, CD24, CSF3R, HLA-DMB, HLA-DOB, CD59, GP1BB, CD3G, CR1, ITGA3, CD1C, CD38, HLA-DRB5, IL1R1, HLA-DQA2, IL5RA, TNF, CD33, HLA-DRB1, HLA-DRB3, ITGAM	F3 vs F0-2
KEGG	Hippo signaling pathway	0.0914826	0.205068	0.184706	0.296867	1.24598	156	AREG, MYC, CCN2, TP53BP2, WNT16, SERPINE1, WNT4, BIRC3, SNAI2, LEF1, YAP1, YWHAH, TGFB2, YWHAZ, FZD3, CCND1, PPP2CB, PPP2CA, BMP5, FRMD6, ID2, DLG3, YWHAG, MOB1B, MOB1A, RASSF6, ACTG1, FZD6, PPP1CB, CCND2, CTNNA1, FZD2, CDH1, LATS2, YWHAB, WNT10A, TGFB1, ACTB, WNT2B, ITGB2, GLI2, TGFB3, WNT1	F3 vs F0-2
KEGG	Hippo signaling pathway - multiple species	0.874517	0.907108	0.0501934	0.235944	0.726245	29	YAP1, FRMD6, MOB1B, MOB1A, RASSF6, LATS2	F3 vs F0-2
KEGG	Histidine metabolism	0.394273	0.535314	0.0978773	-0.352236	-1.03957	22	CARNS1, MAOA, ALDH2, CNDP1, FTCD, AMDHD1, UROC1, CARNMT1	F3 vs F0-2
KEGG	Homologous recombination	0.806236	0.849643	0.0606404	-0.23424	-0.813678	41	RAD51C, RAD50, TOP3A, RAD52, ABRAXAS1, PALB2, RAD51D, BRCA1, RAD51, BRIP1, XRCC3, BABAM1, RAD54B, TOP3B, POLD2, SEM1, POLD1, RAD51B	F3 vs F0-2
KEGG	IL-17 signaling pathway	6.02058e-09	1.67573e-07	0.761461	0.586853	2.27525	92	FOSB, CCL17, IFNG, PTGS2, IL6, FOS, JUN, TNFAIP3, MUC5AC, CCL20, CXCL8, TRAF5, CCL2, LCN2, HSP90B1, JUND, CXCL1, CXCL6, NFKBIA, MAPK4, S100A9, MMP1, CASP8, CSF2, IL1B, CXCL3, TBK1, S100A8, CHUK, IL17RB, FOSL1, IL17RE, IKBKE, MAPK6	F3 vs F0-2
KEGG	Inflammatory mediator regulation of TRP channels	0.358586	0.50112	0.0878313	0.26726	1.04629	98	PLA2G4E, PTGER2, BDKRB2, PTGER4, ITPR1, F2RL1, PIK3R3, ASIC2, PRKCQ, NTRK1, PLCB4, BDKRB1, PRKCB, PLA2G4A, CALM2, IL1B, IGF1, PRKCH, PPP1CB, PRKCG, PRKACA, GNAQ, PLCG2, IL1R1	F3 vs F0-2
KEGG	Inositol phosphate metabolism	0.919721	0.951043	0.0432769	0.203905	0.759307	73	PIP4K2A, PIK3CG, PIP5K1B, PIP5K1A, MTMR6, INPP4B, PIK3C2A, PLCB4, PLCH2, INPP4A, INPP5D, SACM1L, PI4K2A, PLCG2, INPP1, ISYNA1, TPI1, INPP5F, ITPKC, PLCB2, PIP4K2C, MTMR2, PIP5KL1	F3 vs F0-2
KEGG	Insulin resistance	0.289384	0.425789	0.101351	0.276196	1.09017	107	IL6, PPARGC1A, PTPN1, IRS2, FOXO1, CPT1A, SOCS3, GFPT2, PIK3R3, PRKCQ, NFKBIA, STAT3, PRKAA2, PRKCB, CREB3L1, TRIB3, RPS6KA1, PCK1	F3 vs F0-2
KEGG	Insulin secretion	0.119048	0.240981	0.199915	-0.305522	-1.22849	86	CAMK2A, PRKCA, ADCY1, ATP1B4, KCNMB4, ADCY9, ADCY2, ADCY6, KCNN2, ADCY5, CAMK2G, KCNMA1, CACNA1S, CHRM3, CAMK2D, ATP1A2, KCNMB3, RAPGEF4, FFAR1	F3 vs F0-2
KEGG	Insulin signaling pathway	0.381546	0.520149	0.107554	-0.234789	-1.02133	136	PYGM, PPP1R3E, SLC2A4, CALM1, PRKAB2, PDPK1, PRKAG2, PHKG1, ACACB, FBP2, GYS1, INSR, PPP1R3C, PRKAR2A, MKNK1, MKNK2, INPP5A, CRKL, RAF1, AKT2, ACACA, TSC2, BRAF, PRKCZ, CALM3, SORBS1, ELK1, PPP1CC, PTPRF, GSK3B	F3 vs F0-2
KEGG	Intestinal immune network for IgA production	1.70695e-06	1.50032e-05	0.643552	0.636902	2.21204	47	CXCR4, CD40LG, IL6, ICOS, IL10, IL2, HLA-DPA1, HLA-DRA, HLA-DPB1, TNFRSF17, IL15RA, HLA-DQB1, HLA-DOA, TNFSF13B, HLA-DQA1, HLA-DMA, CD28, ITGA4, PIGR, CCL25, HLA-DMB, HLA-DOB, CD86, TGFB1, HLA-DRB5, CD80, HLA-DQA2	F3 vs F0-2
KEGG	JAK-STAT signaling pathway	2.95061e-05	0.000185944	0.57561	0.417605	1.75752	161	IL7R, OSM, IFNG, IL6, IL2RA, MYC, SOCS2, OSMR, CDKN1A, IL3RA, CSF2RA, IFNGR1, IL10, IL12RB2, IL2, IL2RG, LEPR, SOCS3, MCL1, IL23R, BCL2, PIK3R3, IL15RA, CCND1, STAT3, STAT1, SOCS4, EPO, PDGFRA, IFNW1, IL23A, CSF2, IL7, PTPN2, PTPN6, BCL2L1, CSF3R, CCND2, JAK3, IFNGR2	F3 vs F0-2
KEGG	Leukocyte transendothelial migration	0.0176969	0.0496702	0.352488	0.363999	1.45409	114	CXCR4, ITK, THY1, EZR, ITGB1, CLDN10, PIK3R3, RHOH, MMP2, RAC2, MYL12A, PECAM1, JAM3, MSN, CLDN7, PRKCB, CDC42, ITGA4, ACTG1, ICAM1, NCF2, RHOA, RAP1B, CTNNA1, PRKCG, VAV3, ACTB, MYL12B, ACTN1, RAP1A, MYL9, ITGB2, PLCG2, VAV1, ITGAL	F3 vs F0-2
KEGG	Linoleic acid metabolism	0.271579	0.419391	0.118815	-0.346327	-1.12882	30	CYP2C19, PLAAT3, PLA2G4F, ALOX15	F3 vs F0-2
KEGG	Lipoic acid metabolism	0.726236	0.795288	0.0580984	0.290124	0.826433	19	ACSM1, DLST, PDHB, DLD, GLDC, LIAS	F3 vs F0-2
KEGG	Long-term potentiation	0.0896552	0.20233	0.227987	-0.336327	-1.30672	67	CAMK2A, PPP3CA, PRKCA, ADCY1, PPP1R1A, GRM1, CALM1, CAMK2G, ITPR2, CAMK2D, EP300, RPS6KA2, RAF1, GRM5, BRAF, CALM3, PPP1CC, PLCB3, CREBBP	F3 vs F0-2
KEGG	Longevity regulating pathway	0.712871	0.78819	0.0718276	-0.220362	-0.885289	89	ADCY1, IGF1R, CAMKK2, ADCY9, ADCY2, ADCY6, PRKAB2, ADCY5, PRKAG2, ADIPOQ, INSR, SIRT1	F3 vs F0-2
KEGG	Longevity regulating pathway - multiple species	0.318707	0.453073	0.114267	-0.286076	-1.07788	61	ADCY1, IGF1R, ADCY9, ADCY2, EIF4EBP2, ADCY6, PRKAB2, ADCY5, PRKAG2, INSR, SIRT1, AKT2, SOD2, SOD1	F3 vs F0-2
KEGG	Lysine degradation	0.00660742	0.02122	0.407018	-0.409667	-1.56589	63	EZH1, NSD1, DHTKD1, AADAT, SMYD1, HYKK, SETD7, GCDH, KMT2A, SETDB2, ALDH2, BBOX1, SETDB1, PRDM9, PHYKPL, KMT2D, KMT2C, SETD1B, KMT5A, ECHS1, SETD2, KMT5B, DOT1L, AASS	F3 vs F0-2
KEGG	Lysosome	0.0966667	0.208301	0.184706	0.303629	1.23833	132	AP1M2, IDS, AGA, CD63, LITAF, NCOA7, CTSW, LAPTM4B, ATP6V0B, LAMP1, MANBA, CTSS, AP3B1, LAPTM5, CTSA, FUCA2, AP3S1, PPT1, LAMP3, NPC1, CTSK, GGA3, GLA, HEXB, NPC2, ATP6AP1, DNASE2B, SCARB2, ENTPD4, AP4E1, LAMP2, CTSG, CD164, GALNS, ATP6V0D1, TPP1, MFSD8, GALC, GNPTAB, ATP6V0C, CTSD, CTSB, NAPSA, CLTC, SMPD1, LAPTM4A, M6PR, CTSO, GNS, GLB1, MCOLN1, SUMF1, AP3M2, CLTA, ASAH1, AP4B1	F3 vs F0-2
KEGG	MAPK signaling pathway	0.00208835	0.00820598	0.431708	0.322859	1.45081	301	AREG, DUSP1, HSPA6, FOS, JUN, NR4A1, MYC, GADD45B, RASGRP1, PLA2G4E, RASGRF2, DUSP2, GADD45G, DUSP5, HSPA1B, FGF19, PPP3CC, PDGFD, FLT1, ANGPT1, MAP3K8, TGFB2, CACNA1I, JUND, RAC2, CACNA1C, TGFA, KIT, DUSP10, GDNF, IGF2, ERBB4, EPHA2, HGF, PDGFRA, NTRK1, MAP4K1, FLT3, PRKCB, CDC42, RASA2, DUSP4, RPS6KA1, PLA2G4A, FGF7, IL1B, IGF1, KRAS, GNG12, DUSP8, MAP3K1, FASLG, ARRB2, CACNA2D1, RET, RAP1B, NT…	F3 vs F0-2
KEGG	Mannose type O-glycan biosynthesis	0.755991	0.818234	0.0626618	-0.272457	-0.814853	23	POMK, ST3GAL3, LARGE2, B4GAT1, LARGE1, CRPPA, B3GAT2	F3 vs F0-2
KEGG	Maturity onset diabetes of the young	0.960452	0.975049	0.0447749	0.212015	0.639622	26	MNX1, PDX1, PAX4, HNF1B, GCK, HES1, MAFA	F3 vs F0-2
KEGG	Melanogenesis	0.268235	0.419391	0.127505	-0.263123	-1.09219	101	FZD4, CAMK2A, PRKCA, ADCY1, ADCY9, CALM1, ADCY2, ADCY6, FZD5, ADCY5, CAMK2G, WNT2, FZD9, CAMK2D, EP300, WNT7A, RAF1, CALM3, GNAI1, PLCB3, CREBBP, GSK3B, WNT3	F3 vs F0-2
KEGG	Mineral absorption	0.194004	0.35525	0.130106	0.323943	1.16651	60	ATP1B3, SLC5A1, ATP1B1, TRPV6, VDR, SLC34A2, ATP2B4, TF, HEPH, SLC6A19, FXYD2, ATP1A1, FTH1	F3 vs F0-2
KEGG	Mismatch repair	0.932462	0.955663	0.052805	-0.221459	-0.662328	23	MSH3, PMS2, RFC5	F3 vs F0-2
KEGG	Mitophagy - animal	0.00254768	0.00978074	0.431708	0.448128	1.66556	72	JUN, GABARAPL1, MAP1LC3B, MITF, BNIP3L, MAP1LC3B2, BECN1, TBC1D15, TAX1BP1, FOXO3, KRAS, HIF1A, UBC, BCL2L1, TBK1, FUNDC1, RAB7B, CITED2, RPS27A, GABARAPL2, SRC, RAB7A, EIF2AK3, OPTN, MRAS, TOMM7, MAPK10, NBR1, CSNK2A2, ATG9B, TFE3, SQSTM1, RRAS2, FIS1	F3 vs F0-2
KEGG	Motor proteins	0.461173	0.590189	0.0713053	0.231048	0.99092	189	MYH4, MYO7B, KIF5A, BICDL1, KIF20A, KIF5B, TUBA3E, KIF23, DYNC1I2, CAPZA1, DNAH5, MYL12A, TUBA3D, MYH11, ACTA2, KIF5C, MYO5A, DYNC1LI1, MYH10, KIFC1, DCTN6, DNAI3, DNAI4, TUBA4A, KIF14, KIF15, ACTG1, ACTG2, DNALI1, DNAH17, CAPZB, KIF3A, KIF18A, MYH15, ACTR1A, KIF2A, CENPE, ACTB, MYL12B, KIF4A, MYO6, DNAH9, DCTN4, KIFAP3, MYL9, DYNLT3, DYNLT1, MYH9, KIF20B, DNAH8, KIF21B, TPM1, MYL6	F3 vs F0-2
KEGG	Mucin type O-glycan biosynthesis	0.280961	0.420081	0.107972	0.344209	1.11275	35	GALNT17, C1GALT1C1L, GALNT12, B3GNT3, GALNT1, C1GALT1C1, GALNT7, GCNT1, GALNT4, GALNT8, GCNT4, GALNT6, ST6GALNAC3, POC1B-GALNT4, GALNT13, GALNT18, ST6GALNAC4	F3 vs F0-2
KEGG	N-Glycan biosynthesis	0.627417	0.720128	0.0613026	0.25521	0.903726	53	DPM1, TUSC3, MGAT4A, B4GALT1, FUT8, MGAT3, B4GALT3, ALG11, MAN1A1, ALG5, DOLK, STT3B, MOGS, RPN2, MGAT4C, RPN1, MAGT1, OSTC, MGAT5, ALG3, DDOST, ALG6, DAD1	F3 vs F0-2
KEGG	NF-kappa B signaling pathway	3.47953e-07	4.15058e-06	0.674963	0.53005	2.06783	102	CD40LG, PTGS2, EDA2R, GADD45B, TNFAIP3, GADD45G, BIRC3, CXCL8, TRAF5, CCL4, BCL2, PRKCQ, CXCL1, NFKBIA, BCL2A1, TNFSF13B, CCL19, SYK, PRKCB, LCK, BTK, LY96, LYN, IL1B, ICAM1, CXCL3, BCL2L1, CHUK, BCL10, CCL21, CYLD, PLAU, EDAR, PARP1, CCL4L2, CARD11, PLCG2, IL1R1	F3 vs F0-2
KEGG	NOD-like receptor signaling pathway	1.70202e-07	2.10546e-06	0.690132	0.457594	1.93643	175	IL6, JUN, TNFAIP3, IFI16, NLRP3, AIM2, RIPK3, GABARAPL1, MAP1LC3B, IL18, CASP4, BIRC3, ANTXR1, CXCL8, ITPR1, TRAF5, CCL5, CCL2, CASP1, GBP5, TXNIP, MAP1LC3B2, NLRP7, BCL2, CXCL1, GBP1, NFKBIA, RIPK2, STAT1, NAIP, MEFV, DNM1L, TXN, VDAC1, PLCB4, NAMPT, CASP8, GPSM3, IL1B, ANTXR2, CXCL3, BCL2L1, TBK1, RHOA, NLRP1, ATG16L1, VDAC2, CHUK	F3 vs F0-2
KEGG	Natural killer cell mediated cytotoxicity	0.000227708	0.00110224	0.518848	0.427586	1.73529	125	IFNG, IFNGR1, LCP2, FYN, PPP3CC, TNFRSF10A, PIK3R3, RAC2, KLRC3, CD48, ULBP2, KLRK1, SYK, PRKCB, CD247, LCK, CSF2, HCST, KRAS, LAT2, FCER1G, FCGR3A, ICAM1, PTPN6, FASLG, GZMB, TNFRSF10B, ICAM2, IFNGR2, PRKCG, VAV3, PRF1, KIR2DL1, ITGB2, PLCG2, VAV1, KLRD1, SH2D1A, KIR2DL3, KLRC1, ITGAL, FAS, HLA-G, TNF, NCR1, TYROBP, PPP3CB, RAET1G, HLA-C, GRB2	F3 vs F0-2
KEGG	Necroptosis	0.000458316	0.00206861	0.498493	0.388606	1.62861	153	IFNG, TNFAIP3, CAPN2, NLRP3, PLA2G4E, MLKL, IFNGR1, RIPK3, CHMP1B, BIRC3, TRAF5, TNFRSF10A, CASP1, MACROH2A2, BCL2, H2AW, BAX, ZBP1, STAT3, STAT1, DNM1L, VPS4B, VDAC1, H2AC13, CASP8, CHMP4B, MACROH2A1, PLA2G4A, IL1B, GLUD2, FASLG, TNFRSF10B, VDAC2, FTH1, CHMP5, JAK3, IFNGR2, CYLD, PPIA, VDAC3, PARP1, H2AC17, FAS, CHMP2B, CYBB, H2AC15, H2AC4, H2AC14, PLA2G4C, TNF, H2AC8, HSP90AA1, BIRC2	F3 vs F0-2
KEGG	Neuroactive ligand-receptor interaction	0.24602	0.40881	0.100991	0.236456	1.07893	362	GABRB3, CALCA, GABBR2, ADM, ADRB1, LPAR1, PTGER2, ADCYAP1, GZMA, BDKRB2, PTGER4, UCN2, LEPR, F2RL1, FSHR, FPR2, APLN, C5AR1, CYSLTR1, GABRB2, TAC3, S1PR3, NTS, P2RY14, ADRA2A, INSL3, SCTR, OPRK1, FPR1, GLRB, EDNRB, GRIN3A, AVP, BDKRB1, PRSS3, GLRA2, PTGDR, HRH2, TAC1, EDN2, GRID1, CALCRL, P2RY1, GRIA3, KISS1R, S1PR1, TRH, GABRD, NPBWR1, LPAR2, CRHR2, PYY, UCN, GRIN2D, F2R, GPR156, CCK, PATE2, HTR…	F3 vs F0-2
KEGG	Neurotrophin signaling pathway	0.470492	0.590189	0.0720033	0.245384	0.991676	119	JUN, BCL2, PIK3R3, BAX, NFKBIA, RIPK2, IRAK3, ARHGDIB, NTRK1, CDC42, RPS6KA1, CALM2, FOXO3, KRAS, MAP3K1, FASLG, RHOA, ARHGDIG, RAP1B, NTF3	F3 vs F0-2
KEGG	Neutrophil extracellular trap formation	7.59607e-08	1.17779e-06	0.704976	0.463146	1.98556	186	VWF, CASP4, TLR2, CASP1, FPR2, MACROH2A2, C5AR1, PIK3R3, H2AW, ITGA2B, FCGR2A, RAC2, H2BC8, TLR8, H2BC17, FPR1, H2BC14, H2BC3, MPO, VDAC1, PLCB4, H2AC13, SYK, PRKCB, H3C8, FGA, MACROH2A1, FCGR1A, H2BC9, H2BC10, HDAC9, FGB, ACTG1, SELPLG, FCGR3A, H3-3A, FGG, NCF2, H4C13, VDAC2, H3C2, PPIF, PRKCG, H4-16, VDAC3, CR1, H4C8, ACTB, H4C1, H3C7, H3-3B, H2BC5, H3C3, ITGB2, H2AC17, PLCG2, H2BC7, ITGAL, CYB…	F3 vs F0-2
KEGG	Nicotinate and nicotinamide metabolism	0.174672	0.324115	0.155242	-0.355287	-1.21621	37	NT5C1A, ENPP3, SIRT3, NMNAT1, SIRT1, NUDT12, NT5E, SIRT4, NADK, NNT, SIRT5, AOX1, BST1	F3 vs F0-2
KEGG	Nitrogen metabolism	0.114519	0.235968	0.188204	-0.486361	-1.34846	17	CA3, CA1, CA13, CA6, CA14	F3 vs F0-2
KEGG	Notch signaling pathway	0.410959	0.54921	0.0975449	-0.266116	-1.01151	62	HEY2, PSEN2, MAML3, NOTCH2, TLE2, SPEN, ATXN1L, EP300, ATXN1, DTX4, MAML1, CREBBP, NOTCH4, NUMB, NOTCH1, DTX2, DLL4, APH1A, CTBP1, MFNG	F3 vs F0-2
KEGG	Nucleocytoplasmic transport	0.588336	0.687134	0.0632191	0.236495	0.934026	108	KPNA2, THOC3, EEF1A2, NUP58, NUP93, NCBP2, TNPO1, KPNA1, UPF3A, SRRM1, EIF4A3, MAGOH, DDX19B, DDX19A, RANBP17, AHCTF1, KPNA3, SUMO2, RAN, THOC1, IPO11, KPNA4, RANBP2, SAP18, THOC7, SEH1L, NUP54, TMEM33, KPNA6	F3 vs F0-2
KEGG	Nucleotide excision repair	0.670455	0.751449	0.0706196	-0.233821	-0.893745	63	POLR2D, POLE, GTF2H4, POLE4, UVSSA, RFC5, GTF2H5, ERCC8, POLR2J3, ERCC2, POLR2J, POLR2E, POLR2J2, POLE3, BIVM-ERCC5, ERCC6, GTF2H1, ERCC4, LIG1, ERCC1, POLR2C, POLE2, GTF2H3	F3 vs F0-2
KEGG	Nucleotide metabolism	0.86052	0.89537	0.0603786	-0.202938	-0.815569	85	NT5C1A, ENPP3, CTPS2, NUDT16, TK2, AK9, NT5C3B, NME6, AK2, ADSL, NT5E, UCK1, AK4, NME4, NTPCR, DCTD, CMPK2, ADK, UCKL1, ASMTL, UCK2, ENTPD5	F3 vs F0-2
KEGG	Olfactory transduction	0.000180326	0.000943384	0.518848	-0.298351	-1.47193	374	OR2T33, PDE2A, CAMK2A, OR52B2, OR9A2, OR13C9, OR52K2, CALM1, OR2J3, OR14K1, OR8B8, OR10J1, GNG7, CAMK2G, OR2A25, OR6B1, OR10G4, OR52K1, OR4E2, OR7E24, OR13C3, OR51L1, CAMK2D, OR8H2, OR13C2, OR14J1, OR2G6, OR5A2, OR10A2, OR13C5, OR2A5, OR10H2, OR4F29, OR4F3, OR4F16, OR2A14, OR2T12, OR6S1, OR5H1, OR2AT4, OR9G1, OR3A3, OR4E1, OR2T6, CALM3, OR7C1, OR51B4, OR5P2, CNGA4, OR2M3, OR2AG2, OR56A4, OR9Q2, O…	F3 vs F0-2
KEGG	One carbon pool by folate	0.371115	0.514326	0.0905429	0.362024	1.04977	20	MTHFD2, MTHFD1L, TYMS, ALDH1L2	F3 vs F0-2
KEGG	Oocyte meiosis	0.375315	0.517997	0.10925	-0.239604	-1.0268	129	CAMK2A, PPP3CA, ADCY1, IGF1R, SPDYE5, SPDYE1, ANAPC16, ADCY9, CALM1, ADCY2, BTRC, ADCY6, PTTG2, ADCY5, CAMK2G, ITPR2, ANAPC15, CAMK2D	F3 vs F0-2
KEGG	Osteoclast differentiation	7.65665e-06	5.94726e-05	0.593325	0.448643	1.83281	133	FOSB, IFNG, FOS, JUN, IFNGR1, JUNB, LCP2, FYN, ITPR1, PPP3CC, SOCS3, MITF, SIRPA, TGFB2, FHL2, PIK3R3, FCGR2A, JUND, NFKBIA, TNFRSF11B, STAT1, SYK, LCK, FOSL2, BTK, FCGR1A, IL1B, FCGR3A, NCF2, CHUK, IFNGR2, FOSL1, CYLD, LILRA6, CTSK, TGFB1, CALCR, PLCG2, IL1R1, TREM2, SIRPG, OSCAR, TNF, SPI1, LILRB2, TYROBP, NFKB1, PPP3CB, GRB2, MAP3K7, CSF1R, LILRB3, LILRA4, RAC1, IRF9, MAPK10	F3 vs F0-2
KEGG	Other glycan degradation	0.780718	0.830446	0.0544556	0.281693	0.784249	18	AGA, MANBA, FUCA2, HEXB	F3 vs F0-2
KEGG	Other types of O-glycan biosynthesis	0.538324	0.639859	0.0694481	0.273243	0.943166	46	GALNT17, C1GALT1C1L, GALNT12, B4GALT1, GALNT1, C1GALT1C1, GALNT7, B4GALT3, OGT, GALNT4, GALNT8, GALNT6, COLGALT2, POC1B-GALNT4, GALNT13, EOGT, GALNT18	F3 vs F0-2
KEGG	Ovarian steroidogenesis	0.194643	0.35525	0.130777	0.335916	1.17806	50	PTGS2, PLA2G4E, HSD17B2, CYP11A1, FSHR, LDLR, CYP19A1, CYP1B1, PLA2G4A, IGF1	F3 vs F0-2
KEGG	Oxidative phosphorylation	0.0039813	0.0138516	0.407018	0.396627	1.5979	121	CYCS, ATP6V1E1, COX10, ATP6V1G1, ATP6V0B, ATP12A, PPA1, ATP6V1F, ATP6V1B1, NDUFA4L2, COX6B1, UQCRQ, NDUFC1, ATP5MF, ATP5MC1, ATP5MC3, ATP6V1G2, COX4I1, ATP6V1A, ATP6V1C1, NDUFA4, COX5A, ATP6AP1, NDUFA1, ATP5MG, UQCRH, COX7B, ATP5F1B, NDUFB4, ATP5F1C, NDUFA8, COX6C, ATP6V0D1, ATP5PO, COX7A2L, NDUFS6, NDUFA12, ATP6V0C, ATP6V1D, NDUFS2, UQCRC2, NDUFB6, UQCR11, ATP5F1A, SDHD, NDUFAB1, ATP5PD, UQCR10,…	F3 vs F0-2
KEGG	Oxytocin signaling pathway	0.0168708	0.047753	0.352488	-0.303801	-1.33103	154	CAMK2A, PPP3CA, PRKCA, ADCY1, NFATC3, CACNG4, CACNB2, MYLK2, CAMKK2, CACNG5, NPR1, EEF2K, KCNJ12, ADCY9, CALM1, MYLK, ADCY2, CACNA2D2, MYLK4, ADCY6, PRKAB2, ADCY5, PRKAG2, PLA2G4F, CAMK2G, CAMK1D, ITPR2, RYR1, CACNA1S, PPP1R12B, CAMK2D, KCNJ3, KCNJ14, RAF1, CALM3, CACNA2D3, NPR2, MYLK3, ELK1, GNAI1, PPP1CC, PLCB3	F3 vs F0-2
KEGG	PI3K-Akt signaling pathway	4.98517e-10	2.77508e-08	0.801216	0.420698	1.91088	352	AREG, IL7R, OSM, THBS1, IL6, SGK1, NR4A1, IL2RA, MYC, COL4A3, OSMR, CDKN1A, ITGA2, DDIT4, IL3RA, LPAR1, SPP1, COL4A1, ITGAV, LAMB1, VWF, LAMA2, FGF19, TLR2, IL2, THBS2, IL2RG, PIK3CG, ITGB1, COL4A4, PDGFD, MCL1, FLT1, ANGPT1, COL4A2, YWHAH, BCL2, GNGT2, PIK3R3, HSP90B1, ITGA2B, YWHAZ, TGFA, CCND1, PPP2CB, KIT, LAMC3, GDNF, EPO, IGF2, EIF4E1B, ERBB4, PPP2CA, EPHA2, HGF, GNB5, ITGA8, PDGFRA, LAMA1,…	F3 vs F0-2
KEGG	PPAR signaling pathway	0.166957	0.313278	0.140406	0.317563	1.18496	74	PLIN2, CPT1A, FABP1, GK, ME1, ACSL4, ANGPTL4, HMGCS1, FABP5, MMP1, PCK1, UBC, ACSL3, OLR1, CPT2, CYP7A1, APOA1, FABP4	F3 vs F0-2
KEGG	Pancreatic secretion	0.409556	0.54921	0.0813027	0.25983	1.01689	100	ATP1B3, ATP1B1, PLA2G2A, SLC12A2, CPA3, ITPR1, ATP2B4, CFTR, SCTR, PLCB4, PRSS3, PRKCB, FXYD2, ATP1A1, RHOA, RAP1B, PRKCG, ATP2B3, CCK, RAP1A, CD38, GNAQ, RAB11A, TRPC1, PLA2G2D	F3 vs F0-2
KEGG	Pantothenate and CoA biosynthesis	0.136564	0.269895	0.17822	-0.4411	-1.2849	21	ENPP3, UPB1, BCAT2, ALDH2, PANK2, DPYD, PPCDC	F3 vs F0-2
KEGG	Parathyroid hormone synthesis, secretion and action	0.0144741	0.0427819	0.38073	0.367585	1.44911	106	NR4A2, FOS, RUNX2, HBEGF, CDKN1A, EGR1, VDR, GNA13, PDE4D, ITPR1, PDE4B, SLC34A2, BCL2, JUND, PLCB4, PRKCB, GATA3, CREB3L1, ARRB2, RHOA, CYP24A1, PRKCG, CREB5, PRKACA, MMP14, MMP25, GNAQ, SOST	F3 vs F0-2
KEGG	Pentose and glucuronate interconversions	0.27533	0.41991	0.120985	-0.328906	-1.11635	36	UGT2A2, XYLB, UGT1A3, UGT2A1, UGT1A10, UGT1A5, CRPPA, CRYL1, UGT2B28, UGT1A8, UGDH, UGT2B7, SORD, UGT2B11	F3 vs F0-2
KEGG	Pentose phosphate pathway	0.661626	0.746564	0.062249	0.283673	0.888112	31	PGD, TKTL1, RPIA, GPI, PFKP, G6PD, FBP1, PGM2, RPE, TKT, RPEL1	F3 vs F0-2
KEGG	Peroxisome	0.158392	0.302468	0.170932	-0.298276	-1.19544	83	PEX10, PEX26, MPV17L, DHRS4, PEX5, NUDT12, NUDT19, HAO2, SOD2, IDH1, SOD1, GNPAT, PXMP2, ACOX2, PEX12, EPHX2, PEX6, MLYCD, AMACR, PXMP4, PMVK, GSTK1, PEX16, CAT, CRAT, PEX11A, ACOX3, SCP2, ECI2, MPV17, PEX11B, ABCD1, PEX2, ACOT8, PEX7, ACOX1, AGPS, PIPOX, PEX11G	F3 vs F0-2
KEGG	Phagosome	7.75791e-08	1.17779e-06	0.704976	0.484435	2.01786	150	THBS1, ITGA2, ITGAV, TLR2, THBS2, ITGB1, HLA-DPA1, HLA-DRA, HLA-DPB1, ATP6V1E1, FCGR2A, TUBA3E, DYNC1I2, HLA-DQB1, HLA-DOA, RAB5A, TUBA3D, MBL2, HLA-DQA1, ATP6V1G1, MPO, HLA-DMA, STX12, TFRC, DYNC1LI1, ATP6V0B, FCGR1A, TUBA4A, ATP6V1F, ACTG1, ATP6V1B1, LAMP1, FCGR3A, SEC22B, CTSS, OLR1, NCF2, HLA-DMB, MRC1, HLA-DOB, MSR1, COMP, ATP6V1G2, ATP6V1A, ATP6V1C1, ACTB, RAB5C, TAP2, HLA-F, CALR, ITGB2, H…	F3 vs F0-2
KEGG	Phenylalanine metabolism	0.931373	0.955663	0.048022	0.236382	0.640796	16	GOT1, TAT, ALDH3B1, GOT2, IL4I1, PAH	F3 vs F0-2
KEGG	Phosphatidylinositol signaling system	0.622549	0.719665	0.0782955	-0.225441	-0.921449	97	PIP4K2B, CDS2, MTMR4, PRKCA, PLCD4, DGKB, OCRL, CALM1, IMPA1, ITPR2, PIK3C2B, INPP5B, IPMK, INPP5A, INPP5E, CALM3, DGKG, PLCB3, PPIP5K2	F3 vs F0-2
KEGG	Phospholipase D signaling pathway	0.158479	0.302468	0.137251	0.281297	1.1764	147	FCER1A, PLA2G4E, LPAR1, GNA13, CXCL8, FYN, PIK3CG, PLPP2, PDGFD, DGKA, PIK3R3, KIT, PIP5K1B, PIP5K1A, CXCR1, PLPP1, PDGFRA, AVP, PLCB4, SYK, CYTH2, PLA2G4A, KRAS, FCER1G, RALA, RHOA, ARF6, RALB, LPAR2, F2R, DNM3, MS4A2, PDGFA, SPHK1, PLCG2, PTGFR, PLA2G4C, DGKH, CYTH4, GRM2, MRAS, CYTH3, PLCB2, GRB2, AVPR1A, AGPAT4	F3 vs F0-2
KEGG	Phototransduction	0.779167	0.830446	0.0590955	-0.254723	-0.815081	28	CALM1, GUCA1A, CALM3, SLC24A1, CALML4, CNGA1, GNGT1, GNAT1, GUCY2F, RCVRN, GRK1	F3 vs F0-2
KEGG	Platelet activation	0.0183269	0.0504651	0.352488	0.36344	1.47232	124	ITGA2, RASGRP1, PLA2G4E, VWF, LCP2, GNA13, FYN, ITPR1, PIK3CG, ITGB1, PIK3R3, ITGA2B, FCGR2A, MYL12A, APBB1IP, PLCB4, COL1A2, SYK, COL1A1, PPP1R12A, FGA, BTK, PLA2G4A, LYN, FCER1G, FGB, ACTG1, P2RY1, FGG, PPP1CB, RHOA, RAP1B, COL3A1, GP1BB, PRKACA, PRKG1, F2R, P2RY12, ACTB, MYL12B, RAP1A, GNAQ, PLCG2	F3 vs F0-2
KEGG	Polycomb repressive complex	0.0928571	0.206762	0.227987	-0.317501	-1.27093	84	ASXL3, L3MBTL4, WDR5B, EZH1, YY1, ASXL1, WDR5, UBE2D4, BCORL1, CBX7, EP300, KDM2A, FOXK1, BAP1, CREBBP, MTF2, AUTS2, PCGF1, LCOR, MGA, YAF2, RBBP4, PHF1, DCAF7, BCOR, SFMBT1, L3MBTL3, RYBP	F3 vs F0-2
KEGG	Porphyrin metabolism	0.687389	0.765293	0.0574877	0.255558	0.86585	43	HCCS, COX10, HEPH, ALAS1, UGT1A6, BLVRA, EARS2, UGT1A9	F3 vs F0-2
KEGG	Primary bile acid biosynthesis	0.687117	0.765293	0.0642141	-0.305303	-0.846468	17	AKR1D1, CYP39A1, ACOX2, AKR1C4, AMACR, CYP27A1, HSD3B7, SCP2, CYP46A1, SLC27A5	F3 vs F0-2
KEGG	Progesterone-mediated oocyte maturation	0.644231	0.731881	0.0755015	-0.221417	-0.914899	100	ADCY1, IGF1R, SPDYE5, SPDYE1, ANAPC16, ADCY9, ADCY2, ADCY6, ADCY5, ANAPC15, CPEB2, RPS6KA2, RAF1, AKT2, BRAF, SPDYE16, GNAI1	F3 vs F0-2
KEGG	Prolactin signaling pathway	0.309735	0.446663	0.0992333	0.295429	1.08951	69	FOS, SOCS2, SOCS3, PIK3R3, CCND1, STAT3, STAT1, SOCS4, FOXO3, KRAS	F3 vs F0-2
KEGG	Propanoate metabolism	0.756989	0.818234	0.0619763	-0.248695	-0.82697	32	ACACB, ABAT, BCKDHB, DBT, ACACA, ECHS1, MLYCD, LDHC, ALDH6A1	F3 vs F0-2
KEGG	Proteasome	0.000101648	0.000575433	0.538434	0.587856	2.02913	46	IFNG, PSMD6, PSMA5, PSMB8, PSMC6, PSMA1, POMP, PSMD14, PSMD11, PSMC2, PSMD12, PSMA6, PSME3, PSMB1, PSMA3, PSMC5, PSMF1, PSMB10, PSMA4, PSMD1, PSMB9, PSMD7, PSMB7, PSMD8, PSME4, PSMB3, PSMD3, ADRM1, PSMD13, PSME2, PSMD2, PSMC1, PSMB5, PSMA8	F3 vs F0-2
KEGG	Protein digestion and absorption	0.0164622	0.0469945	0.352488	0.365484	1.42752	103	ATP1B3, SLC38A2, COL7A1, COL4A3, ATP1B1, COL4A1, CPA3, COL4A4, COL4A2, COL14A1, COL10A1, COL15A1, COL22A1, COL5A2, SLC6A19, COL1A2, PRSS3, COL1A1, COL11A1, COL24A1, KCNJ13, COL12A1, FXYD2, COL5A1, ATP1A1, COL8A1, COL3A1	F3 vs F0-2
KEGG	Protein export	0.834254	0.870753	0.0501934	0.258371	0.769395	23	HSPA5, SPCS1, SEC11C, SPCS3, SEC61G, SPCS2, SEC11A, SRP14, SRP68, SRP9	F3 vs F0-2
KEGG	Protein processing in endoplasmic reticulum	7.9506e-06	6.03523e-05	0.593325	0.443068	1.87233	166	PPP1R15A, HSPA6, CAPN2, HSPA1B, DERL3, HSPA4L, DNAJA2, HSPA5, HSPH1, DNAJB11, SELENOS, BCL2, HSP90B1, BAX, ERN1, SEL1L, DNAJA1, TUSC3, UBE2D2, PLAA, UBE2J1, UBE2D1, UFD1, ATF6, ERO1A, DNAJC1, ERLEC1, CUL1, HYOU1, BAK1, YOD1, HERPUD1, SSR4, SEC23B, UBE2D3, RAD23B, SKP1, HSPA1A, PREB, SEC24C, CALR, CRYAB, RBX1, CANX, UGGT2, SSR2, DNAJB1, MAN1A1, HSPA1L, HSP90AA1, UBE2G1, SEC23A, EIF2AK3, PDIA3, DER…	F3 vs F0-2
KEGG	Proximal tubule bicarbonate reclamation	0.00364898	0.013105	0.431708	0.599536	1.78534	23	ATP1B3, ATP1B1, CA4, AQP1, GLS, PCK1, FXYD2, GLUD2, ATP1A1, MDH1	F3 vs F0-2
KEGG	Purine metabolism	0.588384	0.687134	0.0828962	-0.220749	-0.944304	128	NT5C1A, PDE2A, ADCY1, ENPP3, NPR1, ADCY9, ADCY2, ADCY6, ADCY5, NUDT16, AK9, ALLC, NME6, PDE8A, AK2, PAICS, ADCY10, ADSL, NT5E, AK4, NPR2, GUCY2C, NME4, NTPCR	F3 vs F0-2
KEGG	Pyrimidine metabolism	0.0862471	0.195963	0.234393	-0.345237	-1.28388	58	NT5C1A, ENPP3, UMPS, UPB1, CTPS2, TK2, AK9, NT5C3B, NME6, DPYD, NT5E, UCK1, CAD, NME4, DHODH, DCTD, CMPK2, UCKL1, ASMTL, UCK2, ENTPD5, NUDT2, CTPS1, NME1-NME2, CDA, NT5C2, DUT, ENPP1, DPYS	F3 vs F0-2
KEGG	Pyruvate metabolism	0.9806	0.992274	0.0408229	0.181949	0.631931	47	LDHB, ME1, PCK1, ACSS1, MDH1, ALDH1B1, PDHB, ACAT2, DLD	F3 vs F0-2
KEGG	RIG-I-like receptor signaling pathway	0.418118	0.552168	0.0813027	0.276827	1.01595	66	CXCL8, NFKBIA, DDX3X, IFNW1, CASP8, MAP3K1, TBK1, CHUK, CYLD, IKBKE, CXCL10, TNF, STING1, NFKB1, IFIH1, MAP3K7	F3 vs F0-2
KEGG	RNA degradation	0.282759	0.420081	0.103197	0.290238	1.09381	79	BTG2, XRN2, BTG1, BTG3, CNOT6L, MPHOSPH6, EXOSC8, CNOT9, PABPC1L2A, CNOT10, HSPA9, DDX6, PFKP, DHX36, PARN, LSM7, PABPC4L, CNOT2, PAN3, DCPS, EXOSC1, ENO1	F3 vs F0-2
KEGG	RNA polymerase	0.131749	0.263499	0.179782	-0.38753	-1.30285	34	POLR2D, POLR3H, POLR2J3, POLR2J, POLR2E, POLR2J2, POLR1D, POLR3E, POLR1B, POLR3D, POLR3A, POLR1A, POLR3B, POLR3GL	F3 vs F0-2
KEGG	Rap1 signaling pathway	0.298905	0.435957	0.0940503	0.246069	1.06658	210	THBS1, LPAR1, FYB1, LCP2, FGF19, RAPGEF6, ITGB1, PDGFD, FLT1, ANGPT1, PIK3R3, ITGA2B, RAC2, KIT, FPR1, EPHA2, APBB1IP, HGF, PDGFRA, PLCB4, SIPA1L2, PRKCB, CDC42, CALM2, FGF7, IGF1, KRAS, ACTG1, RAPGEF5, RALA, P2RY1, RHOA, RAP1B, RALB, VEGFC, SKAP1, LPAR2, CDH1, PRKCG, PGF, EFNA3, VAV3, F2R, ACTB, EFNA5, PDGFA, RAP1A, ITGB2, GNAQ, VAV1	F3 vs F0-2
KEGG	Ras signaling pathway	0.0150527	0.0437183	0.38073	0.310946	1.36868	235	RASGRP1, PLA2G4E, RASGRF2, FGF19, PLA2G2A, PDGFD, FLT1, PAK3, ANGPT1, GNGT2, PIK3R3, ETS2, RAC2, TGFA, KIT, RAB5A, IGF2, EPHA2, HGF, GNB5, PDGFRA, NTRK1, FLT3, EXOC2, PRKCB, CDC42, RASA2, PLA2G4A, CALM2, FGF7, IGF1, KRAS, GNG12, GNG8, PLA1A, RAPGEF5, RALA, BCL2L1, FASLG, TBK1, RHOA, RAP1B, GNG5, ETS1, ARF6, NTF3, RALB, STK4, GNG2, CHUK, VEGFC, PRKCG, PGF, PRKACA, EFNA3, PAK2, RAB5C, RASAL3, HTR7,…	F3 vs F0-2
KEGG	Regulation of actin cytoskeleton	0.000183593	0.000943384	0.518848	0.366103	1.60602	227	CXCR4, RGCC, ITGA2, IQGAP3, EZR, LPAR1, PIP4K2A, ITGAV, C7, FGF19, ARPC3, GNA13, BDKRB2, ITGB1, PDGFD, PAK3, SSH2, PIK3R3, ITGA2B, IQGAP1, ARPC5L, RAC2, PIP5K1B, PIP5K1A, MYL12A, MYH11, MSN, ACTR2, ITGA8, ARPC2, PDGFRA, BDKRB1, PPP1R12A, FGD3, ACTR3, CDC42, MYH10, TMSB4X, ITGA6, ITGA4, FGF7, ITGAE, KRAS, GNG12, ACTG1, GSN, PPP1CB, RHOA, CFL1, NCKAP1L, LPAR2, CYFIP2, ITGB8, PAK2, VAV3, F2R, ACTB, …	F3 vs F0-2
KEGG	Regulation of lipolysis in adipocytes	0.0133358	0.0397691	0.38073	-0.402851	-1.49453	57	PTGER3, PLAAT3, ADCY1, NPR1, ADCY9, ADCY2, ADCY6, ADCY5, NPY1R, AQP7, ADRB3, PLIN1, INSR	F3 vs F0-2
KEGG	Relaxin signaling pathway	0.0248521	0.0648484	0.352488	0.336417	1.37157	129	FOS, JUN, COL4A3, COL4A1, COL4A4, COL4A2, GNGT2, PIK3R3, MMP2, NFKBIA, ACTA2, INSL3, EDNRB, GNB5, PLCB4, COL1A2, COL1A1, MMP1, CREB3L1, KRAS, GNG12, GNG8, ARRB2, GNG5, GNG2, VEGFC, GNA15, COL3A1, CREB5, PRKACA, TGFB1, MAP2K4	F3 vs F0-2
KEGG	Renin secretion	0.152212	0.297189	0.149208	0.324778	1.19775	69	ADRB1, PTGER2, ADCYAP1, AQP1, PTGER4, ITPR1, PPP3CC, KCNJ2, CACNA1C, REN, PDE1A, PLCB4, EDN2, CALM2	F3 vs F0-2
KEGG	Renin-angiotensin system	0.279926	0.420081	0.107972	0.381689	1.13662	23	CPA3, REN, PREP, CTSA, ACE2, ATP6AP2, LNPEP, CTSG, PRCP, ACE, AGTR1	F3 vs F0-2
KEGG	Retinol metabolism	0.271758	0.419391	0.107554	0.304736	1.12194	68	CYP3A7-CYP3A51P, CYP3A7, RDH12, AWAT2, SDR16C5, UGT1A6, ALDH1A3, UGT1A9, CYP3A5, RDH11, DHRS9	F3 vs F0-2
KEGG	Retrograde endocannabinoid signaling	0.706633	0.784104	0.0738053	-0.208862	-0.911798	140	GNG3, PRKCA, ADCY1, GABRG3, GRM1, ADCY9, ADCY2, ADCY6, GABRA4, ADCY5, GNG7, NAPEPLD, GABRA5, ITPR2, SLC17A8, GNG4, CACNA1S	F3 vs F0-2
KEGG	Ribosome	0.000291308	0.00137038	0.498493	0.410568	1.67482	134	RPS10-NUDT3, RPS27L, MRPL27, RPS14, RPL9, RPL12, RPL26L1, RPL36A, RPL39, RPL35A, RPS11, RPS27, RPL17, RPL27, MRPL34, MRPL13, MRPL3, RPS12, MRPL15, RPL38, RPS27A, RPL34, RPS24, MRPS5, RPL31, RPL37A, MRPS12, RPL21, MRPS9, MRPL33, RPL26, RPS6, RPL7A, RPL19, MRPL18, RPL17-C18orf32, RPL10A, RPL36AL, RPL4, RPL15, RPS18, RPS13, MRPS6, RPS17, RPL23A, RPS15A, RPL11, RPS19, RPL37, RPL13, MRPL1, RPL36A-HNRN…	F3 vs F0-2
KEGG	Ribosome biogenesis in eukaryotes	0.143345	0.28163	0.151149	0.321027	1.21299	77	XRN2, UTP18, WDR43, GNL3, GNL2, EFL1, NOP58, UTP6, SBDS, MPHOSPH10, REXO2, GTPBP4, UTP4, UTP14A, REXO5, RIOK1, NOP56, UTP15, WDR3, RAN, DKC1, POP4, SNU13, RCL1, AK6, POP7	F3 vs F0-2
KEGG	SNARE interactions in vesicular transport	0.24197	0.407695	0.128143	-0.34273	-1.14884	33	STX17, GOSR1, BET1L, STX2, VTI1B, STX1B	F3 vs F0-2
KEGG	Salivary secretion	0.227656	0.396027	0.115734	0.291567	1.13042	92	ATP1B3, ATP1B1, TRPV6, ADRB1, MUC5AC, SLC12A2, ITPR1, ATP2B4, CST2, LYZ, PLCB4, PRKCB, CALM2, BEST2, FXYD2, ATP1A1, CST5, PRKCG, PRKACA, PRKG1, ATP2B3, CD38, GNAQ	F3 vs F0-2
KEGG	Selenocompound metabolism	0.165692	0.312662	0.15017	0.464673	1.28197	17	CTH, PAPSS1, MARS2, TXNRD1, PSTK, KYAT3, MARS1	F3 vs F0-2
KEGG	Serotonergic synapse	0.524452	0.630097	0.0679923	0.240783	0.960346	113	GABRB3, DUSP1, PTGS2, PLA2G4E, ITPR1, GABRB2, GNGT2, CACNA1C, GNB5, PLCB4, PRKCB, KCND2, PLA2G4A, KRAS, GNG12, GNG8, GNG5, GNG2, PRKCG, PRKACA	F3 vs F0-2
KEGG	Signaling pathways regulating pluripotency of stem cells	0.625641	0.720128	0.08042	-0.215544	-0.942326	142	FZD4, ACVR2B, IGF1R, ACVR1C, HAND1, BMPR1A, FZD5, ACVR1, SMAD3, HOXD1, SMAD4, WNT2, FZD9, INHBA, WNT7A, FGFR4, RAF1, SETDB1, BMP4, AKT2, SKIL, ACVR1B, INHBE, NANOGP8, PCGF1, GSK3B, WNT3, ZIC3, TBX3, WNT5A, FZD10, MAPK12, NANOG, HRAS, SMAD2	F3 vs F0-2
KEGG	Sphingolipid metabolism	0.715035	0.78819	0.0549074	0.242444	0.859621	54	PLPP2, UGCG, PLPP1, ENPP7, ACER3, SPTLC1, ACER2, SGPP2, GLA, SGPP1, HEXB, SPHK1, B4GALNT1, ASAH2, GALC, SMPD3, DEGS1, CERS6, SMPD2, SMPD1	F3 vs F0-2
KEGG	Sphingolipid signaling pathway	0.065	0.151818	0.227987	0.321184	1.29396	121	FCER1A, GNA13, BDKRB2, FYN, BCL2, S1PR3, PIK3R3, BAX, RAC2, PPP2CB, PPP2CA, PLCB4, PRKCB, KRAS, PPP2R5E, FCER1G, RHOA, S1PR1, SPTLC1, ACER2, SGPP2, PRKCG, PPP2R3C, NSMAF, SGPP1, MS4A2, SPHK1, GNAQ, S1PR4, SPTSSA, TNF, NFKB1, ASAH2, PLCB2, PPP2R2A, ABCC1, RAC1, MAPK10, CTSD, DEGS1, CERS6	F3 vs F0-2
KEGG	Spliceosome	0.00377724	0.01328	0.431708	0.372017	1.51587	130	HSPA6, HSPA1B, THOC3, FUS, HNRNPA1, SNRPA1, SNW1, HNRNPM, BCAS2, NCBP2, HNRNPK, SNRPB, DDX5, SF3B4, PRPF38B, HSPA1A, HNRNPU, CDC40, EIF4A3, RBMX, MAGOH, PRPF18, PLRG1, PQBP1, SNRPD2, LSM7, SNRNP70, DHX15, SNRNP40, TCERG1, THOC1, TRA2A, HSPA1L, SNU13, PPIH, SRSF5, SMNDC1, WBP11, PPIL1, SYF2, SF3B6, PCBP1, RBM22, PRPF40A, SRSF3, U2AF1, SNRPG, SLU7, CRNKL1, SNRPB2, EFTUD2, PRPF31, CWC15, ISY1-RAB43	F3 vs F0-2
KEGG	Starch and sucrose metabolism	0.529158	0.63121	0.0802023	-0.278056	-0.934807	34	PYGM, ENPP3, GYG2, GYS1	F3 vs F0-2
KEGG	Steroid biosynthesis	0.281536	0.420081	0.10714	0.385608	1.11816	20	NSDHL, CYP24A1, CYP51A1, LBR, FDFT1, SQLE, TM7SF2, MSMO1	F3 vs F0-2
KEGG	Steroid hormone biosynthesis	0.242908	0.407695	0.114751	0.313974	1.1351	62	CYP3A7-CYP3A51P, CYP3A7, CYP11B1, HSD17B2, CYP11A1, CYP19A1, UGT1A6, CYP1B1, UGT1A9, CYP3A5, CYP7A1	F3 vs F0-2
KEGG	Synaptic vesicle cycle	0.311532	0.446663	0.0972151	0.288178	1.08669	78	SLC6A11, RIMS1, SLC6A2, SNAP25, SLC6A9, ATP6V1E1, SLC1A3, ATP6V1G1, SLC1A7, ATP6V0B, CPLX2, ATP6V1F, ATP6V1B1, CPLX3, ATP6V1G2, ATP6V1A, NSF, ATP6V1C1, DNM3	F3 vs F0-2
KEGG	T cell receptor signaling pathway	6.4067e-07	6.29364e-06	0.659444	0.507677	2.0431	120	CD40LG, IFNG, CTLA4, ITK, FOS, JUN, RASGRP1, ICOS, IL10, PTPRC, LCP2, IL2, FYN, CD8A, PPP3CC, GRAP2, CD3E, CD3D, PAK3, MAP3K8, PIK3R3, PRKCQ, NFKBIA, PPP2CB, NCK1, PPP2CA, CD28, CD247, CDC42, LCK, CSF2, CD8B, KRAS, PPP2R5E, PTPN6, RHOA, CHUK, BCL10, CD3G, PAK2, VAV3, PPP2R3C	F3 vs F0-2
KEGG	TGF-beta signaling pathway	0.0941781	0.207093	0.190023	0.318106	1.25559	107	THBS1, IFNG, MYC, ID4, TGFB2, DCN, PPP2CB, TF, RGMB, PPP2CA, BMP5, FBN1, FMOD, TFRC, INHBB, ID2, GREM2, CUL1, BAMBI, ZFYVE16, CDKN2B, SMAD9, RHOA, E2F5, NEO1, SKP1, FST, TGFB1, TGIF1, LEFTY1, RBX1, TGFB3, ACVR2A	F3 vs F0-2
KEGG	TNF signaling pathway	4.20742e-08	7.39621e-07	0.719513	0.530562	2.11947	114	PTGS2, IL6, FOS, JUN, TNFAIP3, MLKL, RIPK3, CCL20, BIRC3, JUNB, TRAF5, CCL5, SOCS3, CCL2, JAG1, MAP3K8, PIK3R3, CXCL1, CXCL6, NFKBIA, DNM1L, CASP8, CSF2, CREB3L1, IL1B, ICAM1, CXCL3, IL18R1, CHUK, VEGFC, CYLD, CREB5, MMP14, TNFRSF1B, MAP2K4	F3 vs F0-2
KEGG	Taste transduction	0.0992908	0.21123	0.21925	-0.31683	-1.2698	83	SCN9A, GRM1, P2RX3, ADCY6, GABRA4, KCNK5, TAS2R9, GABRA5, TAS2R7, CHRM3, TAS2R10, TAS1R1, TAS2R3, SCN2A, TAS2R8, TAS1R2, GRM4, PLCB3, TAS2R4, TAS2R43	F3 vs F0-2
KEGG	Taurine and hypotaurine metabolism	0.272549	0.419391	0.113787	0.416714	1.12965	16	FMO2, FMO1, GGT6, CDO1, FMO5, GGT5, GGT1	F3 vs F0-2
KEGG	Terpenoid backbone biosynthesis	0.254144	0.414068	0.114267	0.388529	1.15699	23	PDSS1, HMGCR, HMGCS1, IDI1, FDPS, MVD, ACAT2	F3 vs F0-2
KEGG	Th1 and Th2 cell differentiation	1.98181e-05	0.000132385	0.57561	0.505204	1.9587	92	IFNG, FOS, JUN, IL2RA, IFNGR1, IL12RB2, IL2, IL2RG, PPP3CC, CD3E, HLA-DPA1, JAG1, CD3D, HLA-DRA, HLA-DPB1, MAML2, PRKCQ, NFKBIA, HLA-DQB1, HLA-DOA, STAT1, RUNX3, TBX21, HLA-DQA1, HLA-DMA, CD247, LCK, GATA3, HLA-DMB, HLA-DOB, CHUK, JAK3, IFNGR2, CD3G, HLA-DRB5, NOTCH3, IL12RB1, HLA-DQA2	F3 vs F0-2
KEGG	Th17 cell differentiation	6.21886e-07	6.29364e-06	0.659444	0.520881	2.05719	108	IFNG, IL6, FOS, JUN, IL2RA, IRF4, IFNGR1, IL2, IL2RG, PPP3CC, CD3E, HLA-DPA1, CD3D, HLA-DRA, HLA-DPB1, IL23R, PRKCQ, NFKBIA, HLA-DQB1, HLA-DOA, STAT3, STAT1, TBX21, HLA-DQA1, HLA-DMA, IL23A, CD247, LCK, GATA3, IL1B, AHR, HIF1A, RUNX1, HLA-DMB, RORA, HLA-DOB, CHUK, JAK3, IFNGR2, CD3G, IL21, TGFB1, HLA-DRB5, IL1R1, IL12RB1, HLA-DQA2, IL6ST, HLA-DRB1, HLA-DRB3, HSP90AA1, NFKB1, PPP3CB	F3 vs F0-2
KEGG	Thermogenesis	0.995305	0.995305	0.0345664	0.158914	0.693656	218	PPARGC1A, CPT1A, NDUFAF4, ACSL4, COX10, PRKAA2, CREB3L1, RPS6KA1, KRAS, ACTG1, NDUFA4L2, COX6B1, UQCRQ, NDUFC1, ACSL3, ATP5MF, CPT2, ATP5MC1, CREB5, ATP5MC3, PRKACA, COX4I1, PRKG1, ACTB, NDUFA4, COX5A, NDUFAF2, NDUFA1, ATP5MG, UQCRH, DPF1, KDM3A, COX7B, ATP5F1B, ACSL1, NDUFB4, ATP5F1C, NDUFAF8, NDUFA8, SMARCE1, GRB2, COA6, COX6C, RPS6, ATP5PO, COX7A2L, NDUFS6, NDUFA12, NDUFS2, UQCRC2, NDUFB6, ACS…	F3 vs F0-2
KEGG	Thiamine metabolism	0.777778	0.830446	0.0577309	-0.294548	-0.793917	15	THTPA, AK2, AK4, NTPCR	F3 vs F0-2
KEGG	Thyroid hormone signaling pathway	0.233831	0.402575	0.142057	-0.257658	-1.09366	121	ATP2A1, PRKCA, ATP1B4, PLCD4, SLC16A10, TBC1D4, PDPK1, THRB, PFKM, MED13, ESR1, PLN, NOTCH2, NCOR1, ATP1A2, THRA, MED24, MYH7, EP300, MED17, ATP2A2, RAF1, DIO3, BMP4, AKT2, TSC2, PLCB3, CREBBP, RXRA, GSK3B, NOTCH4, PLCD3, NOTCH1, SIN3A	F3 vs F0-2
KEGG	Thyroid hormone synthesis	0.105903	0.221072	0.179782	0.335059	1.25268	75	ATP1B3, ATP1B1, GPX3, GPX7, ITPR1, HSPA5, SERPINA7, HSP90B1, SLC26A4, DUOX2, GPX2, PLCB4, PRKCB, CREB3L1, FXYD2, ATP1A1, PRKCG, CREB5, PRKACA, GNAQ, CANX, GPX8	F3 vs F0-2
KEGG	Tight junction	0.0184334	0.0504651	0.352488	0.32669	1.38238	168	JUN, EZR, ARPC3, NEDD4L, RAPGEF6, ITGB1, CLDN10, CD1B, TUBA3E, ARPC5L, CFTR, RAB8B, CCND1, PPP2CB, MYL12A, TUBA3D, MYH11, MARVELD3, PPP2CA, JAM3, MSN, ACTR2, ARPC2, PRKAA2, CLDN7, ACTR3, CDC42, MYH10, CD1E, TUBA4A, DLG3, ACTG1, RUNX1, HSPA4, MAP3K1, RHOA, PRKACA, ACTB, MYL12B, CD1C, ACTN1, RAP1A, MYL9, ARHGEF2, MYH9, PCNA, WAS, WHAMM, SRC, MYL6, CLDN19, JAM2, ARPC5, VASP, PPP2R2A, CLDN4, HCLS1, E…	F3 vs F0-2
KEGG	Toll-like receptor signaling pathway	0.000770787	0.00321804	0.477271	0.436614	1.70371	101	IL6, FOS, JUN, SPP1, TLR2, CXCL8, CCL5, TLR5, MAP3K8, CCL4, PIK3R3, NFKBIA, STAT1, TLR8, CXCL9, CASP8, LY96, IL1B, CCL3, TBK1, CHUK, CD86, CTSK, IKBKE, MAP2K4, CCL4L2, CXCL10, CD80	F3 vs F0-2
KEGG	Tryptophan metabolism	0.469248	0.590189	0.0897105	-0.287289	-1.00125	42	KYNU, DHTKD1, AADAT, MAOA, GCDH, ALDH2, ASMT, AFMID, ECHS1, TPH2, AOX1, HADH, DDC, IDO2, CAT, ACAT1	F3 vs F0-2
KEGG	Tyrosine metabolism	0.475771	0.590189	0.0870516	-0.286358	-0.971933	36	MAOA, AOC3, DBH, GSTZ1, PNMT, TPO, ADH5, AOX1, ADH1B, LRTOMT, ADH6, DDC, DCT, COMT	F3 vs F0-2
KEGG	Ubiquitin mediated proteolysis	0.749593	0.815519	0.049391	0.213043	0.879284	141	DDB2, UBE2E2, BIRC3, NEDD4L, SOCS3, UBA3, UBE2Q2, UBE2D2, UBE2J1, TRIM37, UBE2D1, UBE2A, UBE2S, CUL1, CDC27, UBC, MAP3K1, UBE2Z, UBE2E1, UBE2U, UBE2D3, MID1, UBA2, SKP1, UBE2N, MDM2, TRIP12, RBX1, UBE2W, RPS27A, UBE2G1, BIRC2, ANAPC7, SMURF2, FBXO4, UBE2L6, UBE2M, CUL2, UBA6, FBXW7, CBL, XIAP, TRIM32, SMURF1, UBE2L3, KLHL9, FBXO2, CUL4B, COP1, UBE2R2, CDC20, UBE2B, CUL5, PIAS3, UBE2C, SIAH1	F3 vs F0-2
KEGG	VEGF signaling pathway	0.296491	0.434334	0.101351	0.307734	1.10276	59	PTGS2, PLA2G4E, PPP3CC, PIK3R3, RAC2, PRKCB, CDC42, SH2D2A, PLA2G4A, KRAS, PRKCG, SPHK1, PLCG2, SRC, PLA2G4C	F3 vs F0-2
KEGG	Valine, leucine and isoleucine degradation	0.828442	0.867397	0.0599892	-0.223732	-0.804759	48	BCAT2, ACADSB, ABAT, ALDH2, BCKDHB, DBT, HSD17B10, ECHS1, ACSF3, ALDH6A1, AOX1, HIBADH, AGXT2, ACADS, HADH, IVD, ACAA2, ACAT1	F3 vs F0-2
KEGG	Various types of N-glycan biosynthesis	0.269982	0.419391	0.107972	0.334918	1.13062	42	TUSC3, CHST9, MGAT4A, B4GALT1, CHST8, FUT8, B4GALT3, HEXB, B4GALNT4, ALG11, MAN1A1, STT3B, RPN2, MGAT4C, RPN1, MAGT1, OSTC, ALG3, DDOST, HEXA, DAD1, B4GALNT3	F3 vs F0-2
KEGG	Vascular smooth muscle contraction	0.521812	0.630097	0.0679923	0.237998	0.970859	134	CALCA, ADM, PLA2G4E, PLA2G2A, GNA13, ITPR1, PRKCQ, CACNA1C, MYH11, ACTA2, AVP, PLCB4, PRKCB, PPP1R12A, MYH10, EDN2, PLA2G4A, CALM2, IRAG1, CALCRL, ACTG2, PRKCH, PPP1CB, RHOA, RAMP2, PRKCG, PRKACA, PRKG1, MYL9, GNAQ, MYH9, MYL6, PLA2G2D, PLA2G4C, EDNRA, KCNU1	F3 vs F0-2
KEGG	Vasopressin-regulated water reabsorption	0.2625	0.419391	0.110122	0.330856	1.1259	44	DYNC1I2, RAB5A, ARHGDIB, AVP, DYNC1LI1, DCTN6, CREB3L1, ARHGDIG, CREB5, PRKACA, NSF, RAB5C, DCTN4, RAB11A, DCTN2, DCTN1, DYNLL1, STX4, CREB3	F3 vs F0-2
KEGG	Vitamin digestion and absorption	0.211679	0.380111	0.126254	0.406093	1.19249	22	AWAT2, SLC5A6, PLB1, SLC19A2, LMBRD1, APOA1	F3 vs F0-2
KEGG	Wnt signaling pathway	0.425134	0.556842	0.105125	-0.224723	-1.01122	174	FZD4, DAAM2, CAMK2A, PPP3CA, PRKCA, TBL1X, SENP2, NFATC3, CXXC4, RSPO1, BTRC, INVS, FZD5, ZNRF3, SMAD3, CAMK2G, SMAD4, WNT2, CTNNBIP1, NKD1, RSPO3, FZD9, CAMK2D, SFRP1, SIRT1, TLE2, CBY1, EP300	F3 vs F0-2
KEGG	alpha-Linolenic acid metabolism	0.483992	0.594314	0.0776799	0.322004	0.971445	26	PLA2G4E, PLA2G2A, PLB1, PLA2G4A, PLA2G2D, PLA2G4C	F3 vs F0-2
KEGG	beta-Alanine metabolism	0.0222988	0.0586441	0.352488	-0.459646	-1.51983	31	UPB1, CARNS1, ABAT, ALDH2, AOC3, DPYD, CNDP1, SMOX, ECHS1, MLYCD, ALDH6A1, ACADS, GADL1, CSAD, ACOX3, GAD2, DPYS	F3 vs F0-2
KEGG	cAMP signaling pathway	0.340944	0.478467	0.0850427	0.238802	1.04664	224	GABBR2, ATP1B3, FOS, JUN, ATP1B1, ADRB1, PTGER2, ADCYAP1, PDE4D, FSHR, PDE4B, PIK3R3, ATP2B4, RAC2, CACNA1C, CFTR, NFKBIA, SOX9, HCN2, ABCC4, GRIN3A, PPP1R12A, HCAR3, CREB3L1, EDN2, CALM2, FXYD2, ATP1A1, GRIA3, PPP1CB, RHOA, HCAR2, RAP1B, CRHR2, GLI3, CREB5, PRKACA, VAV3, GRIN2D, F2R, ATP2B3, OXTR, RAP1A, MYL9, VAV1, HTR1A	F3 vs F0-2
KEGG	cGMP-PKG signaling pathway	0.240642	0.407695	0.145516	-0.245313	-1.0919	167	ATP2A1, PDE2A, PPP3CA, ADCY1, NFATC3, ATP1B4, MYLK2, NPR1, KCNMB4, ADCY9, CALM1, MYLK, ADCY2, MYLK4, ADCY6, ADRA1B, ADCY5, ITPR2, ADRB3, ADRA2B, KCNMA1, PLN, INSR, CACNA1S, ATP1A2, KCNMB3, MYH7, ATP2A2, RAF1, GTF2IRD1, AKT2, CALM3, NPR2, MYLK3, GNAI1, PPP1CC, PLCB3	F3 vs F0-2
KEGG	mRNA surveillance pathway	0.479798	0.591338	0.0723571	0.250592	0.980503	97	ETF1, FUS, PPP2CB, PPP2CA, MSI1, MSI2, PABPC1L2A, NCBP2, CPSF4L, PPP2R5E, RNGTT, PPP1CB, UPF3A, FIP1L1, SRRM1, CSTF3, EIF4A3, PPP2R3C, MAGOH, DDX19B, DDX19A, PABPC4L, GSPT1	F3 vs F0-2
KEGG	mTOR signaling pathway	0.378378	0.519635	0.113313	-0.232348	-1.02111	155	FZD4, PRKCA, FNIP2, IGF1R, GRB10, SKP2, ULK2, PDPK1, FLCN, FZD5, WDR59, WNT2, NPRL3, CASTOR2, RRAGD, INSR, FZD9, MIOS, RPS6KA2, WNT7A, STRADB, RAF1, TTI1, AKT2, TSC2, ATP6V1C2, BRAF, GSK3B, WNT3, CASTOR1, LRP5, STRADA, WNT5A, RPS6KA6, MTOR, WDR24, FZD10, IRS1, DEPTOR, LPIN3, ULK1, HRAS, TELO2, DEPDC5	F3 vs F0-2
KEGG	p53 signaling pathway	1.6077e-08	3.57982e-07	0.733762	0.607492	2.26681	74	ZMAT3, THBS1, GADD45B, CDKN1A, CYCS, RRM2, SESN1, PMAIP1, PERP, CDKN2A, GADD45G, DDB2, SERPINE1, TNFRSF10A, RRM2B, BCL2, BAX, CCND1, CCNB1, CASP8, CCNB2, CCNE2, IGF1, BCL2L1, TNFRSF10B, ADGRB1, CCND2, TP53I3, CCNE1, PPM1D, GORAB, MDM2, CDK1	F3 vs F0-2
KEGG	2-Oxocarboxylic acid metabolism	0.676609	0.738521	0.0524828	0.293782	0.860696	33	GOT1, GPT2, DLST, BCAT1	F4 vs F0-2
KEGG	ABC transporters	0.649547	0.716002	0.0873098	-0.256771	-0.911837	45	ABCG8, ABCG5, ABCG2, ABCC9, ABCC6, ABCD4, ABCB7, ABCG4, ABCB6	F4 vs F0-2
KEGG	AMPK signaling pathway	0.124509	0.21436	0.141225	0.329278	1.21723	120	FOXO1, IRS2, FOXO3, PFKFB3, PPARGC1A, PIK3R3, CREB5, CPT1A, LEPR, PFKP, CREB3L1, CFTR, PPP2CA, AKT3, PPP2CB, PRKAB1, PPP2R1B, PPP2R2A, PCK1, PPP2R5E, PFKFB2, CAB39L, PIK3CB, MAP3K7, CCND1, PRKAA2, CREB3, SCD5	F4 vs F0-2
KEGG	ATP-dependent chromatin remodeling	0.535193	0.612172	0.0555947	0.262857	0.9657	115	SMARCA5, ACTG1, SS18, SMARCD3, BAZ1A, MEAF6, GATAD2B, EPC2, ACTB, MTA2, MACROH2A1, CHD3, MORF4L2, PHF10, KAT5, MACROH2A2, BPTF, CHRAC1, INO80D, DPF2, HDAC1, SMARCD1, H2AW, INO80, H2AC13, BAZ2B, BCL7B, DPF1, MORF4L1, GATAD2A, BICRA, H2AC6, BAZ1B, ARID2, MBD2, SMARCC1, PBRM1, CDK2AP1, SMARCA4, EPC1, H2AX, BCL7A, H2AC15, RSF1	F4 vs F0-2
KEGG	Adherens junction	0.00296183	0.0107676	0.431708	0.451108	1.62273	93	PTPN1, VCL, SMURF1, SNAI2, SNAI1, PTPRM, FYN, ACTG1, LEF1, MYL9, HEG1, TGFBR2, FGFR1, MYL12A, MYL12B, TCF7L2, CDC42, ACTB, ACTN1, IQGAP1, TJP1, TCF7L1, ROCK2, RHOA, SORBS1, CTNNA1, RASIP1, NECTIN4, CTNND1, CTNNA2, NECTIN2, MAP3K7, AFDN, PARD3, WAS, FER, RAC1, MAPK1, PDCD10, SSX2IP, WASF3, CTNNB1, SMURF2, MAPK3, SRC, CSNK2B, RAP1A, RAC2, TGFBR1	F4 vs F0-2
KEGG	Adipocytokine signaling pathway	0.189533	0.295814	0.116234	0.345561	1.1848	68	IRS2, PPARGC1A, SOCS3, NFKBIA, CPT1A, LEPR, STAT3, ACSL4, AKT3, PRKAB1, PRKCQ, PCK1, ACSL3, TNFRSF1B, SLC2A1, TNFRSF1A, NFKB1, PRKAA2, CHUK	F4 vs F0-2
KEGG	Adrenergic signaling in cardiomyocytes	0.109572	0.194665	0.148262	0.316515	1.20976	153	ATP1B3, SCN7A, CREM, CACNA1C, ATP2B4, ATP1B1, CREB5, ADRB1, BCL2, CREB3L1, PLCB4, PPP1CB, PPP2CA, ATP1A1, PLCB1, CACNA2D1, CACNB3, TPM1, ADCY3, AKT3, ADCY8, RAPGEF3, PPP2CB, GNAQ, FXYD2, PPP2R1B, ATP1B2, PPP2R2A, SLC8A2, SLC9A1, PPP2R5E, CALM2, KCNQ1, RYR2, KCNE1, AGTR1, TPM4, PIK3R5, CACNG2, PIK3CG, CREB3, ATP2B1, CACNG4, MAPK1	F4 vs F0-2
KEGG	Alanine, aspartate and glutamate metabolism	0.161787	0.261048	0.133555	0.415182	1.24849	37	GFPT2, GOT1, GLS, ADSS2, GPT2, ASNS, RIMKLB, GFPT1, ADSS1, RIMKLA, GLUD2, GAD1	F4 vs F0-2
KEGG	Aldosterone synthesis and secretion	0.107383	0.191796	0.155242	0.345416	1.24699	98	NR4A1, NR4A2, ATP1B3, CACNA1I, LDLR, CACNA1C, ATP2B4, ATP1B1, CREB5, ITPR1, CREB3L1, PLCB4, ATP1A1, PLCB1, ADCY3, ADCY8, PRKD1, GNAQ, ATP1B2, ITPR3, CALM2, AGTR1, PRKCG, DAGLA, HSD3B1, CREB3	F4 vs F0-2
KEGG	Aldosterone-regulated sodium reabsorption	0.175655	0.279375	0.127505	0.410253	1.23367	37	SGK1, ATP1B3, ATP1B1, PIK3R3, NEDD4L, ATP1A1, FXYD2, SCNN1A, KRAS, ATP1B2, PIK3CB, PRKCG, SCNN1B, MAPK1	F4 vs F0-2
KEGG	Amino sugar and nucleotide sugar metabolism	0.781022	0.828131	0.0425878	0.24951	0.80232	49	GFPT2, HK1, HKDC1, PMM2, GMDS, GPI, UXS1, HK2, GFPT1, UAP1, CYB5R2	F4 vs F0-2
KEGG	Aminoacyl-tRNA biosynthesis	0.93423	0.95132	0.0353911	0.21928	0.686721	44	NARS1, MARS2, TARS1, IARS1, DARS1, FARSB, TARS3, LARS1, SARS1, WARS2, AARS1, GARS1, EPRS1, KARS1, HARS1	F4 vs F0-2
KEGG	Antifolate resistance	0.68232	0.739919	0.0797706	-0.271597	-0.878612	30	SLC46A1, DHFR, ABCG2, SLC19A1, TNF	F4 vs F0-2
KEGG	Antigen processing and presentation	0.253463	0.358714	0.096563	0.31881	1.12036	78	HSPA2, HSPA6, HSPA1B, HSPA1A, HSPA5, NFYB, PSME3, HSP90AB1, HSPA4, CD8A, HLA-DMA, CD74, KLRC4, KIR3DL1, KLRC1, HSP90AA1, HLA-DRB1, HLA-DPA1, HLA-DQA1, HLA-DRB5, KIR2DL3, HLA-DQB1, CTSB, HLA-DOB, HLA-DPB1, CALR, CANX, HLA-F, KLRC2, HLA-G, KIR2DS4, HLA-DRA, HLA-A, KIR3DL2, KIR2DL1, TAP1, KLRC3, HLA-B	F4 vs F0-2
KEGG	Apelin signaling pathway	0.0150384	0.0395497	0.38073	0.363819	1.36529	139	SERPINE1, CCN2, PPARGC1A, ACTA2, EGR1, JAG1, MAP1LC3B, GNA13, KLF2, ITPR1, NOTCH3, SPP1, PLAT, GNB5, PLCB4, SPHK1, PLCB1, APLN, ADCY3, AKT3, RRAS2, ADCY8, GNAQ, PRKAB1, KRAS, ITPR3, MAP1LC3B2, GNG12, SLC8A2, SLC9A1, CALM2, RYR2, AGTR1, BECN1, PDE3B, NRF1, CCND1, PIK3R5, PRKAA2, PIK3CG, GNG5	F4 vs F0-2
KEGG	Apoptosis	0.00114009	0.00514583	0.45506	0.424574	1.5927	135	GADD45B, ERN1, CAPN2, JUN, FOS, NFKBIA, PIK3R3, GADD45G, TNFRSF10A, MCL1, ITPR1, IL3RA, PTPN13, MAP3K5, BCL2, CTSK, ACTG1, CYCS, TNFRSF10B, BCL2L1, TUBA1A, AKT3, PARP4, NTRK1, BIRC3, KRAS, ACTB, TUBA3D, BAX, LMNA, ITPR3, PMAIP1, CASP9, BCL2L11, PIK3CB, TNFRSF1A, NFKB1, TUBA1C, SPTAN1, CHUK, EIF2S1, MAPK1, MAPK10, ATF4, NRAS, TUBA3E	F4 vs F0-2
KEGG	Apoptosis - multiple species	0.132492	0.224631	0.151149	0.44019	1.28769	32	BCL2, CYCS, BCL2L1, BIRC3, BAX, PMAIP1, CASP9, BCL2L11, BECN1, TNFRSF1A, MAPK10, BIRC2, BAK1, XIAP	F4 vs F0-2
KEGG	Arachidonic acid metabolism	0.55	0.61788	0.102822	-0.252377	-0.953957	61	CYP2C19, PLA2G4F, CYP4F3, CYP4F2, CYP2U1, CYP2E1, PLAAT2, ZADH2, CBR1, ALOX15, EPHX2, PTGS1, PTGR2, PLA2G12B, GPX4	F4 vs F0-2
KEGG	Arginine and proline metabolism	0.501538	0.594021	0.103576	-0.261718	-0.95838	50	CNDP1, AGMAT, HOGA1, DAO, ALDH2, L3HYPDH, CKM, AZIN2, AOC1, GATM, ALDH7A1, ALDH3A2, MAOA, NOS1, PRODH2, ALDH9A1, CARNS1	F4 vs F0-2
KEGG	Arginine biosynthesis	0.1536	0.251482	0.140406	0.475653	1.28478	22	GOT1, ARG2, GLS, GPT2, GLUD2, ASL, ASS1, CPS1, ARG1, NOS2, GOT2, NOS3	F4 vs F0-2
KEGG	Ascorbate and aldarate metabolism	1.21251e-06	2.69986e-05	0.643552	-0.713717	-2.30887	30	UGT2B11, UGT1A8, UGT2B7, ALDH2, RGN, UGT2A1, UGT1A7, AKR1A1, UGT2B4, UGT2A2, UGT2B10, UGT2B15, UGT1A5, UGT2B28, ALDH7A1, ALDH3A2, UGDH, UGT2B17, ALDH9A1, UGT2A3	F4 vs F0-2
KEGG	Autophagy - animal	0.0475	0.101051	0.231127	0.335009	1.2882	165	ERN1, DDIT4, IRS2, MAP1LC3B, PIK3R3, ITPR1, GABARAPL1, BCL2, RB1CC1, PPP2CA, UBC, BCL2L1, TAX1BP1, AKT3, RRAS2, RAB1A, HIF1A, RRAGA, PPP2CB, KRAS, PRKCQ, RAB39B, VMP1, MAP1LC3B2, NRBF2, ATG2A, IGBP1, PIK3CB, C9orf72, TANK, BECN1, ATG16L1, ATG101, DAPK3, MAP3K7, PRKAA2, TP53INP2, EIF2S1, WIPI1, GABARAP, SH3GLB1, MAPK1, MAPK10, RRAS, NRAS, MRAS, LAMP1, SUPT20H, RUBCN	F4 vs F0-2
KEGG	Autophagy - other	0.274448	0.383538	0.0995791	0.389934	1.14068	32	GABARAPL1, PPP2CA, PPP2CB, ATG2A, IGBP1, BECN1, ATG16L1, ATG101, WIPI1, GABARAP	F4 vs F0-2
KEGG	Axon guidance	0.000662015	0.00355655	0.477271	0.403075	1.56815	181	CXCR4, TRPC4, EPHA3, PIK3R3, EPHA2, PPP3CC, ABLIM3, SLIT3, PAK3, SLIT2, EPHA4, SRGAP1, ITGB1, SEMA3G, FYN, BOC, SSH2, EPHA6, ABLIM1, SEMA3C, TRPC1, EFNA5, SEMA3A, WNT4, NFATC4, MYL9, DPYSL2, NCK2, SEMA4A, SEMA3D, TRPC6, NEO1, ENAH, MYL12A, SEMA3E, LIMK2, ROBO1, MYL12B, CFL1, CDC42, UNC5A, UNC5C, KRAS, PLXNA2, RYK, SEMA7A, PLXNB3, PAK2, SEMA6B, ROCK2, SRGAP2, RHOA, EFNB2, BMPR1B, PIK3CB, EPHB2, DC…	F4 vs F0-2
KEGG	B cell receptor signaling pathway	0.0816044	0.155306	0.183024	0.366529	1.29376	82	JUN, FOS, NFKBIA, PIK3R3, PPP3CC, BCL10, BLK, AKT3, NFATC1, KRAS, INPP5D, PIK3CB, CR2, NFKB1, CARD11, BLNK, CHUK, RAC1, MAPK1, VAV3, NRAS, CD79A, LILRB3, RELA, MAPK3, SYK, PPP3CB, PIK3CA, SOS2, RAC2, BANK1	F4 vs F0-2
KEGG	Basal transcription factors	0.342772	0.450732	0.0835991	0.344608	1.08291	45	CCNH, TAF5L, TAF13, TAF4B, GTF2E1, GTF2B, GTF2E2, TAF2, GTF2A1L, GTF2A1, TAF15, TAF7, ERCC3, GTF2F2	F4 vs F0-2
KEGG	Base excision repair	0.0139708	0.03733	0.38073	-0.442335	-1.56834	44	SMUG1, OGG1, RFC5, POLD2, POLL, PARP3, LIG3, NEIL2, POLE3, MUTYH, POLE, TDP1, PARP2, HMGB1, MPG, RFC2, NTHL1, RFC1, POLG2, PCNA, RFC4, LIG1, POLE4, NEIL1, POLE2	F4 vs F0-2
KEGG	Bile secretion	0.00822265	0.0238814	0.38073	-0.357337	-1.468	89	ABCG8, ADCY1, SLC22A7, ATP1B4, SLCO1A2, NR1H4, SLCO1B3, UGT2B11, UGT1A8, UGT2B7, ABCG5, ABCG2, CYP7A1, SLC22A1, KCNN2, RXRA, UGT2A1, ADCY6, UGT1A7, ADCY2, UGT2B4, UGT2A2, UGT2B10, SLC9A3, UGT2B15, ADCY9, SLC10A1, UGT1A5, UGT2B28	F4 vs F0-2
KEGG	Biosynthesis of amino acids	0.276625	0.38497	0.0913924	0.314869	1.10048	74	GOT1, ARG2, PFKP, GPT2, SDS, CTH, ASNS, BCAT1, ENO2, MAT2A, RPIA, PGK1, PKM, ALDOA, PYCR2, ENO1, SDSL, ALDH18A1, ASL, GAPDH, ACO2, ASS1	F4 vs F0-2
KEGG	Biosynthesis of cofactors	5.3119e-06	8.06443e-05	0.610527	-0.407352	-1.81765	153	PDXK, ALAD, UMPS, DHFR, CPOX, UROS, PPCDC, AK2, LIPT2, UGT2B11, FECH, UGT1A8, UGT2B7, MMAB, AFMID, QPRT, ALDH2, RGN, UGT2A1, KYNU, NMNAT1, UGT1A7, LIPT1, AKR1A1, AK4, UGT2B4, HSD17B6, UGT2A2, UGT2B10, COQ5, NME4, COX15, UGT2B15, NADK2, HAAO, PSAT1, IDO2, UGT1A5, UGT2B28, NME6, COQ3, PHOSPHO2, PANK2, VKORC1, PANK3, PNPO, ALDH3A2, GCLC, VKORC1L1, PPOX, CMPK2, SHMT1, UGDH, UGT2B17, UGT2A3, AK3, NFS1…	F4 vs F0-2
KEGG	Biosynthesis of nucleotide sugars	0.417565	0.524312	0.0749279	0.343145	1.03187	37	GFPT2, HK1, HKDC1, PMM2, GMDS, GPI, UXS1, HK2, GFPT1, UAP1, TGDS	F4 vs F0-2
KEGG	Biosynthesis of unsaturated fatty acids	0.25	0.355319	0.142901	-0.35958	-1.13437	27	ELOVL6, FADS1, SCP2, ACAA1, FADS2, HACD2, HACD3, ELOVL3, ACOT1, SCD, HSD17B4, ACOX1	F4 vs F0-2
KEGG	Butanoate metabolism	0.00731744	0.0218217	0.407018	-0.530806	-1.67454	27	L2HGDH, BDH1, ACSM5, ACSM2B, ACAT1, ECHS1, ACSM3, EHHADH, ACAT2, ALDH5A1, ACSM2A, ACADS, HADH, ABAT	F4 vs F0-2
KEGG	C-type lectin receptor signaling pathway	0.000587694	0.00338431	0.477271	0.456456	1.66409	104	NLRP3, EGR3, EGR2, JUN, NFKBIA, IL6, PIK3R3, PPP3CC, ITPR1, PLK3, BCL10, MAPKAPK2, PTGS2, NFATC4, CCL17, AKT3, RRAS2, NFATC1, IL10, IL2, KRAS, ITPR3, CALM2, RHOA, PIK3CB, CLEC4D, NFKB1, RELB, CHUK, CBLB, MAPK1, MAPK10, RRAS, NRAS, MRAS, IL17D, RELA, CLEC4E, MAPK3, SRC, STAT2, KSR1, SYK, PPP3CB, IL1B, NFKB2, CCL22, PIK3CA, MAPK13, PTPN11, LSP1, BCL3	F4 vs F0-2
KEGG	Calcium signaling pathway	0.0663616	0.133523	0.184706	0.31106	1.24854	252	CXCR4, CACNA1I, BDKRB2, CACNA1C, ATP2B4, GDNF, PPP3CC, ITPR1, ITPKC, PDGFRA, PDGFD, FLT1, ADRB1, GNAL, HRH2, TGFA, PLCB4, PDGFA, FGF19, VEGFC, SPHK1, NFATC4, PLCB1, PDE1A, FGFR1, ADCY3, PDE1C, EDNRB, BDKRB1, PDGFB, NFATC1, ADCY8, CHRNA7, ERBB4, PDGFRB, NTRK2, GNAQ, NTRK1, P2RX5, F2R, FGF21, NTRK3, PLCE1, ITPR3, FGF7, MCOLN3, AVPR1A, SLC8A2, CALM2, RYR2, FGF23, OXTR, FGFR2, AGTR1, FGF1, PRKCG, VDA…	F4 vs F0-2
KEGG	Carbohydrate digestion and absorption	0.00218971	0.0087067	0.431708	0.534355	1.68312	46	ATP1B3, SLC5A1, ATP1B1, PIK3R3, PLCB4, ATP1A1, PLCB1, HK1, HKDC1, AKT3, FXYD2, MGAM2, ATP1B2, HK2, PIK3CB	F4 vs F0-2
KEGG	Carbon metabolism	0.0543753	0.114222	0.321776	-0.289937	-1.24016	115	GCK, PGAM2, PKLR, ENO3, GLYCTK, GLUD1, RGN, IDH1, CAT, ACAT1, ACSS2, AMT, IDNK, HAO2, ECHS1, TKFC, ACAT2, PSAT1, GLDC, PSPH, HIBCH, ACADS, MCEE, ADH5, HAO1, ALDOC, ESD, PHGDH, GCSH, MMUT, PRPS1, SHMT1, FBP2	F4 vs F0-2
KEGG	Cardiac muscle contraction	0.655797	0.720514	0.0972151	-0.224944	-0.909469	83	MYH7, TRDN, ATP1B4, SLC9A7, MYL2, ATP2A1, TNNC1, CACNA1S, CACNB2, UQCRHL, COX8C	F4 vs F0-2
KEGG	Cell adhesion molecules	0.0218032	0.0547538	0.352488	0.359177	1.37556	156	VCAN, ITGAV, JAM3, SDC4, NFASC, PTPRM, CD34, ITGB1, PECAM1, ITGB8, CTLA4, NRXN3, CLDN4, CD40LG, VTCN1, CLDN10, ITGA8, CLDN7, NEO1, VSIR, PVR, NRXN2, F11R, ITGA6, NRCAM, ICAM1, NCAM1, JAM2, CLDN11, MPZL1, NLGN4X, CLDN8, NRXN1, ICAM2, NLGN2, NECTIN2, NLGN1, CD8A, SLITRK4, CD58, HLA-DMA, CD2, ICOS, ESAM, CLDN6, CNTNAP1, L1CAM, IGSF11, CD6, CD28, PTPRC, CADM3, SELP, HLA-DRB1, HLA-DPA1, NLGN4Y, HLA-DQ…	F4 vs F0-2
KEGG	Cell cycle	0.03625	0.0829281	0.266351	0.347769	1.33504	157	MYC, GADD45B, TGFB3, CDKN1A, E2F3, TGFB2, CCNH, GADD45G, WEE1, RB1, CDKN2A, YWHAZ, YWHAG, PPP2CA, CDKN2B, YWHAH, CCND3, PPP2CB, PPP2R1B, CDKN1C, E2F5, PPP2R5E, CDC14A, CDC16, TGFB1, YWHAQ, YWHAB, CCND1, ESCO1, CCNE2, CDC7, RAD21, WAPL, CCND2, NIPBL, CDC14B, CDC27, HDAC1, CUL1, PPP2R1A, E2F4, SKP1, MAD2L1BP, PRKDC, FBXO5, STAG2	F4 vs F0-2
KEGG	Cellular senescence	0.000417034	0.00273117	0.498493	0.423836	1.62319	156	MYC, FOXO1, SERPINE1, GADD45B, CAPN2, TGFB3, FOXO3, CDKN1A, E2F3, TGFB2, IL6, PIK3R3, GADD45G, PPP3CC, ZFP36L2, ITPR1, HIPK3, RB1, CDKN2A, CXCL8, PPP1CB, MAPKAPK2, HIPK1, NFATC4, CDKN2B, CCND3, TGFBR2, HUS1, AKT3, RRAS2, NFATC1, KRAS, ITPR3, E2F5, CALM2, TRAF3IP2, PIK3CB, ETS1, TGFB1, VDAC2, VDAC1, NFKB1, CCND1, CCNE2, CCND2, SLC25A6, MAPK1, RRAS, ZFP36L1, NRAS, MRAS	F4 vs F0-2
KEGG	Chemokine signaling pathway	0.000132081	0.00105036	0.518848	0.425121	1.65916	190	CXCR4, FOXO3, CXCL1, NFKBIA, PIK3R3, CXCL6, CCL20, CXCL2, CCL2, GNB5, ITK, PLCB4, STAT3, CXCL8, CCR6, CCL21, SHC1, CCR4, PLCB1, CXCR6, CCL17, CCL4, ADCY3, AKT3, CCL19, ADCY8, FGR, GNAQ, CDC42, PREX1, KRAS, CXCL3, CCL28, GNG12, ROCK2, RHOA, PF4V1, PIK3CB, CCL4L2, CCL11, CXCL5, PXN, CCR7, NFKB1, CCL3, GRK3, PIK3R5, PIK3CG, PLCG1, CHUK, CXCL13, GNG5, PARD3, WAS, RAC1, MAPK1, CRK, CCL5, VAV3, NRAS, C…	F4 vs F0-2
KEGG	Cholesterol metabolism	0.231003	0.335457	0.159647	-0.305726	-1.12834	51	ABCG8, LIPG, SOAT2, VAPB, ANGPTL8, ABCG5, CYP7A1, LIPC, LCAT, LRPAP1, CETP, LIPA, CYP27A1, LPA, CD36	F4 vs F0-2
KEGG	Cholinergic synapse	0.300268	0.408923	0.0850427	0.294034	1.07941	113	FOS, CACNA1C, PIK3R3, CREB5, ITPR1, BCL2, FYN, GNB5, CREB3L1, PLCB4, KCNQ3, PLCB1, ADCY3, AKT3, ADCY8, CHRNA7, GNAQ, KRAS, SLC5A7, ITPR3, GNG12, KCNQ1, PIK3CB, PRKCG, PIK3R5, PIK3CG, CREB3, GNG5, MAPK1, ATF4, NRAS	F4 vs F0-2
KEGG	Circadian entrainment	0.574124	0.641329	0.0530213	0.260912	0.939097	97	RASD1, CACNA1I, FOS, CACNA1C, ITPR1, GNB5, PLCB4, PER1, PLCB1, PRKG1, ADCY3, ADCY8, GNAQ, ADCYAP1, ITPR3, GNG12, CALM2, RYR2, PRKCG, GNG5, MAPK1, GUCY1A1, GUCY1A2, GRIN2A, MTNR1A, GNB1, GRIA2, MAPK3, GUCY1B1, CACNA1D, PRKACA, ADCY4	F4 vs F0-2
KEGG	Circadian rhythm	0.19279	0.299489	0.122108	0.412104	1.21408	34	NFIL3, PER1, BHLHE41, RORA, BHLHE40, RORB, CSNK1E, PRKAB1, CRY1, FBXL3, NPAS2, PRKAA2, TPTEP2-CSNK1E, CUL1, PRKAA1, SKP1	F4 vs F0-2
KEGG	Citrate cycle (TCA cycle)	0.914062	0.939375	0.0384787	0.233176	0.6779	30	DLST, ACLY, PCK1, MDH1, ACO2, PC, IDH3A, DLAT	F4 vs F0-2
KEGG	Collecting duct acid secretion	0.304762	0.408923	0.0937465	0.398362	1.12702	27	ATP6V1E1, ATP6V1C1, ATP6V1G1, ATP6V0A1, ATP6V1B1, ATP6V1F, CLCNKB, SLC4A1, ATP4A, ATP6V1D, ATP6V0E1, ATP6V0C	F4 vs F0-2
KEGG	Complement and coagulation cascades	0.000987613	0.00464595	0.45506	0.479563	1.70971	86	SERPINE1, F3, THBD, F13A1, VWF, C5AR1, BDKRB2, CD55, C7, PLAT, PLAUR, PROCR, A2M, SERPINA1, FGA, BDKRB1, F2RL3, F2R, CD59, CD46, FGB, SERPINE2, PLAU, FGG, CR2, SERPINB2, C3AR1	F4 vs F0-2
KEGG	Cortisol synthesis and secretion	0.135211	0.228084	0.140406	0.365869	1.24802	65	NR4A1, CACNA1I, LDLR, CACNA1C, CREB5, ITPR1, CREB3L1, PLCB4, PLCB1, ADCY3, ADCY8, GNAQ, ITPR3, AGTR1, HSD3B1, CREB3, CYP11B1, CYP17A1, ATF4, NR5A1, CACNA1D, PRKACA, ADCY4	F4 vs F0-2
KEGG	Cysteine and methionine metabolism	0.468053	0.56984	0.0673624	0.305773	0.985331	51	GOT1, GCLM, SDS, CTH, LDHB, AMD1, BCAT1, TAT, LDHA, MAT2A, ENOPH1	F4 vs F0-2
KEGG	Cytokine-cytokine receptor interaction	4.80457e-07	1.23441e-05	0.659444	0.428063	1.7275	289	CXCR4, IL7R, OSMR, ACKR3, TGFB3, TNFSF8, GDF15, IL15RA, IFNGR1, CXCL1, TNFRSF21, TGFB2, IL6, TNFRSF10A, TNFRSF10D, CXCL6, CSF2RA, IL1RN, LEPR, CLCF1, IL3RA, INHBB, RELL1, IL18RAP, IL1RL1, CCL20, OSM, CXCL2, TNFSF11, CCL2, LIF, TNFRSF12A, CXCL8, EPO, EDA2R, CCR6, CCL21, CSF3, CD40LG, CCR4, TNFRSF10B, IL18R1, TNFRSF11B, TGFBR2, CXCR6, CCL17, CCL4, CCL19, IL10, IL12RB2, IL18, IL2, IL32, IL2RA, TNFSF…	F4 vs F0-2
KEGG	Cytosolic DNA-sensing pathway	0.455696	0.561633	0.0659816	0.289088	0.997462	69	NLRP3, NFKBIA, IL6, CCL4, IL18, POLR3C, STING1, MLKL, CCL4L2, NFKB1, RIPK3, CHUK, AIM2, CCL5, GSDME, DNASE2B, RELA, ZBP1	F4 vs F0-2
KEGG	DNA replication	0.00105614	0.00489931	0.45506	-0.543355	-1.83031	36	RFC5, RNASEH2C, RNASEH2A, POLD2, PRIM1, RPA3, POLA2, RNASEH2B, MCM7, MCM2, POLE3, POLE, RPA1, DNA2, RFC2, MCM5, RFC1, PCNA, RFC4, MCM4, LIG1, POLE4, POLE2, PRIM2, RPA2	F4 vs F0-2
KEGG	Dopaminergic synapse	0.530769	0.609199	0.0543434	0.259201	0.971515	132	FOS, CACNA1C, CREB5, PPP3CC, ITPR1, GNAL, KIF5B, GNB5, CREB3L1, PLCB4, PPP1CB, PPP2CA, PLCB1, AKT3, PPP2CB, GNAQ, PPP2R1B, ITPR3, PPP2R2A, GNG12, PPP2R5E, CALM2, PRKCG, CREB3, GNG5, MAPK10, KIF5C, ATF4, KIF5A, CACNA1B, PPP2R1A, GRIN2A, SLC6A3, PPP2R3A, GNB1, GRIA2, CACNA1D, PRKACA, PPP3CB, ARRB2	F4 vs F0-2
KEGG	ECM-receptor interaction	5.7271e-08	2.6628e-06	0.719513	0.585701	2.08742	89	THBS1, COL4A1, COL4A3, VWF, ITGAV, COL4A2, LAMC2, LAMA2, ITGA2, SDC4, COL4A4, NPNT, SPP1, ITGA3, THBS2, COL6A3, LAMB1, ITGB1, ITGB8, LAMC3, TNR, ITGA10, LAMC1, ITGA8, ITGB5, ITGB4, ITGA6, COL1A2, SV2A, LAMA4, COL1A1, LAMA1, LAMA3, COL9A2, FRAS1	F4 vs F0-2
KEGG	EGFR tyrosine kinase inhibitor resistance	0.0147341	0.039057	0.38073	0.404205	1.42208	79	FOXO3, IL6, PIK3R3, PDGFRA, PDGFD, BCL2, TGFA, PDGFA, STAT3, SHC1, BCL2L1, NRG1, AKT3, NRG2, PDGFB, PDGFRB, KRAS, BAX, BCL2L11, PIK3CB, EIF4E1B, FGFR2, PRKCG, HGF, PLCG1, MAPK1, NRAS, GAS6	F4 vs F0-2
KEGG	Efferocytosis	0.0109307	0.0302246	0.38073	0.376358	1.4322	150	THBS1, SGK1, DUSP2, DUSP5, ITGAV, CPT1A, ARG2, PTGER2, ODC1, CH25H, DUSP16, SIRPA, DUSP4, PECAM1, GULP1, CD24, EPO, MFGE8, MAPKAPK2, PTGS2, NFATC4, S1PR1, ALOX5, ATP8A2, ITGB5, MERTK, CEBPB, DUSP8, ABCA1, HIF1A, NFATC1, IL10, PPARD, RAB5A, ATP11B, SLC16A1, XKR4, ADAM9, TGFB1, SLC2A1, ADAM10, GPR132, PTGER4	F4 vs F0-2
KEGG	Endocrine and other factor-regulated calcium reabsorption	0.110465	0.195213	0.159647	0.403414	1.3162	53	ATP1B3, BDKRB2, ATP2B4, ATP1B1, VDR, PLCB4, ATP1A1, PLCB1, DNM3, GNAQ, FXYD2, ATP1B2, SLC8A2, RAB11A, PRKCG, AP2B1, ATP2B1, KL, DNM2, ATP2B3, TRPV5, PRKACA, CLTCL1	F4 vs F0-2
KEGG	Endocrine resistance	0.00360894	0.0121756	0.431708	0.428266	1.54469	96	HBEGF, JUN, CDKN1A, FOS, E2F3, JAG1, PIK3R3, MMP2, NOTCH3, RB1, BCL2, CDKN2A, SHC1, DLL1, ADCY3, AKT3, ADCY8, NCOA3, KRAS, BAX, JAG2, PIK3CB, ABCB11, CCND1, DLL4, BIK, MAPK1, MAPK10, NRAS, MMP9, NOTCH4, MAPK3, SRC, PRKACA, ADCY4, PIK3CA, SOS2, MAPK13	F4 vs F0-2
KEGG	Endocytosis	0.00698632	0.0210219	0.407018	0.348397	1.39881	250	CXCR4, LDLR, WIPF3, CHMP1B, HSPA6, SMURF1, DNAJC6, SMAP2, PDGFRA, ARFGAP3, EHD4, NEDD4L, KIF5B, ASAP1, PIP5K1A, HSPA1B, EHD2, CYTH2, DNM3, CAPZB, CYTH3, VPS37B, TGFBR2, RAB31, RAB11FIP1, ARF4, CAV1, RAB11FIP5, HSPA1A, FOLR1, CDC42, ARF6, VPS37A, RAB5A, IL2RA, RAB35, CHMP4B, ARAP2, SH3GL2, CAPZA1, RHOA, RUFY2, CAV2, FGFR2, WIPF1, ARPC5L, RAB11A, TFRC, ACTR2, EPS15, IL2RG, ZFYVE27, ARF3, GRK3, PIP5…	F4 vs F0-2
KEGG	ErbB signaling pathway	0.0437158	0.0942006	0.252961	0.393529	1.39993	84	MYC, HBEGF, AREG, JUN, CDKN1A, PIK3R3, PAK3, TGFA, SHC1, NRG1, NCK2, AKT3, NRG2, ABL2, ERBB4, KRAS, PAK2, PIK3CB, PRKCG, PLCG1, NCK1, CBLB, MAPK1, CRK, MAP2K4, MAPK10, NRAS	F4 vs F0-2
KEGG	Estrogen signaling pathway	0.00222595	0.00874667	0.431708	0.413449	1.55072	136	HBEGF, JUN, KRT19, FOS, FKBP5, HSPA6, PIK3R3, CREB5, KRT23, MMP2, ITPR1, BCL2, TGFA, CREB3L1, HSPA1B, PLCB4, GABBR2, KRT17, SHC1, PLCB1, KRT18, ADCY3, AKT3, HSPA1A, ADCY8, NCOA3, GNAQ, PGR, KRAS, ITPR3, CALM2, PIK3CB, TFF1	F4 vs F0-2
KEGG	Ether lipid metabolism	0.218612	0.323219	0.109684	0.366586	1.18204	50	PLPP1, PLPP2, ENPP2, PLA2G2A, PAFAH1B2, PLA2G5, PLA2G4C, PLA2G4E, PLPP3, SELENOI, LPCAT1, PLB1, PLA2G4A	F4 vs F0-2
KEGG	Fanconi anemia pathway	8.50163e-05	0.000767444	0.538434	-0.512074	-1.90606	54	POLH, FANCC, CENPX, BRCA1, FAN1, ATRIP, PMS2, TOP3B, BRIP1, FANCL, RAD51C, RPA3, POLI, PALB2, SLX4, ERCC4, FANCA, TOP3A, RMI1, RPA1, REV1, FANCF	F4 vs F0-2
KEGG	Fat digestion and absorption	0.204611	0.310637	0.165657	-0.332924	-1.1604	41	DGAT2, ABCG8, MOGAT2, ABCG5, ACAT1, DGAT1, NPC1L1, ACAT2, CEL, MTTP, PLA2G12B, CD36	F4 vs F0-2
KEGG	Fatty acid biosynthesis	0.29199	0.399691	0.128143	-0.396844	-1.12925	18	ACACA, CBR4, ACACB, HSD17B8, FASN, HTD2, ACSBG1, MCAT, MECR, ACSF3	F4 vs F0-2
KEGG	Fatty acid degradation	0.00308021	0.0110622	0.431708	-0.502471	-1.77207	43	ADH4, ADH6, ALDH2, ACAT1, ADH7, ECHS1, ADH1B, CYP2U1, ACADL, EHHADH, ACAT2, ADH1A, ACAA1, ACADS, ALDH7A1, ADH5, ACADSB, ECI2, HADH, ALDH3A2, ADH1C, ACSBG1, GCDH, ALDH9A1, ECI1	F4 vs F0-2
KEGG	Fatty acid elongation	0.486559	0.582476	0.0972151	-0.313028	-0.987514	27	ELOVL6, ECHS1, HADH, HACD2, THEM4, HACD3, ELOVL3, ACOT1, ACAA2	F4 vs F0-2
KEGG	Fatty acid metabolism	0.0573439	0.118962	0.321776	-0.362478	-1.34832	57	ACACA, ELOVL6, CBR4, FADS1, ACAT1, ECHS1, ACADL, SCP2, EHHADH, ACAT2, ACAA1, ACADS, FADS2, ACADSB, HADH, HSD17B8, HACD2, FASN, HACD3, HTD2, ACSBG1, ELOVL3, ACAA2, SCD, HSD17B4, MCAT, MECR, ACOX1, ACSF3	F4 vs F0-2
KEGG	Fc epsilon RI signaling pathway	0.37358	0.48007	0.0764767	0.3057	1.04431	67	PIK3R3, FYN, ALOX5AP, ALOX5, AKT3, KRAS, GAB2, INPP5D, PLA2G4C, PIK3CB, PLA2G4E, FCER1A, PLA2G4A, PLCG1, RAC1, MAPK1, MAP2K4, MAPK10, VAV3, NRAS, MS4A2, MAPK3, SYK, CSF2, PIK3CA, SOS2, MAPK13, RAC2	F4 vs F0-2
KEGG	Fc gamma R-mediated phagocytosis	0.0349462	0.0810559	0.282013	0.391491	1.41205	96	PIK3R3, PLPP1, PLPP2, GSN, ASAP1, PIP5K1A, SPHK1, FCGR2A, AKT3, LIMK2, CFL1, CDC42, ARF6, MARCKS, GAB2, INPP5D, PLA2G4C, PIK3CB, ARPC5L, ACTR2, PLA2G4E, PLPP3, PRKCG, PLA2G4A, ARPC3, PLCG1, WAS, PIP5K1B, RAC1, MAPK1, CRK, VAV3, ASAP2, ARPC2, WASF3, ACTR3, ARPC5, VASP, DNM2, MAPK3, PTPRC, MARCKSL1, SYK, DOCK1, PIK3CA, RAC2, PIP5K1C	F4 vs F0-2
KEGG	Ferroptosis	0.080916	0.155306	0.193813	0.443315	1.35693	41	MAP1LC3B, GCLM, ACSL4, CP, MAP1LC3B2, ACSL3, PRNP, TFRC, SAT1, VDAC2, SLC7A11, SLC39A14, FTH1, TF, ACSL5, HMOX1, PCBP2, ACSL1, PCBP1	F4 vs F0-2
KEGG	Focal adhesion	4.93358e-09	5.91706e-07	0.761461	0.497165	1.95377	202	THBS1, COL4A1, CAPN2, EMP1, COL4A3, VWF, JUN, ITGAV, COL4A2, LAMC2, LAMA2, VCL, ITGA2, COL4A4, PIK3R3, PAK3, PDGFRA, PDGFD, SPP1, ITGA3, THBS2, FLT1, COL6A3, LAMB1, PPP1R12A, ITGB1, BCL2, FYN, ITGB8, PIP5K1A, PDGFA, PPP1CB, ACTG1, PGF, LAMC3, TNR, VEGFC, ITGA10, SHC1, LAMC1, MYL9, ITGA8, ITGB5, CCND3, ITGB4, MYL12A, AKT3, CAV1, FLNA, PDGFB, MYL12B, PDGFRB, ITGA6, COL1A2, ZYX, CDC42, BIRC3, ACTB, …	F4 vs F0-2
KEGG	Folate biosynthesis	0.166667	0.267628	0.17822	-0.386264	-1.21856	27	DHFR, PCBD2, PCBD1, CBR1, TH, QDPR, MOCOS, AKR1C3, MOCS2, GGH, SPR	F4 vs F0-2
KEGG	FoxO signaling pathway	0.00338211	0.0117669	0.431708	0.409391	1.53024	130	FOXO1, IL7R, GADD45B, SGK1, TGFB3, IRS2, FOXO3, CDKN1A, TGFB2, IL6, PIK3R3, GADD45G, KLF2, GABARAPL1, BCL6, PLK3, STAT3, S1PR1, CDKN2B, TGFBR2, HOMER1, AKT3, CSNK1E, IL10, PRKAB1, KRAS, PCK1, BCL2L11, FOXO6, PIK3CB, TGFB1, PLK2, CCND1, PRKAA2, CHUK, STK4, CCND2, GABARAP, MAPK1, MAPK10, NRAS, TPTEP2-CSNK1E	F4 vs F0-2
KEGG	Fructose and mannose metabolism	0.278997	0.38666	0.0982123	0.386323	1.13813	34	PFKFB3, PFKP, HK1, HKDC1, PMM2, GMDS, HK2, PFKFB2, AKR1B10, AKR1B1, ALDOA	F4 vs F0-2
KEGG	GABAergic synapse	0.193681	0.299489	0.112843	0.326155	1.16228	88	SLC38A2, SLC38A1, SLC6A11, CACNA1C, GABARAPL1, GLS, GABRB3, GNB5, GABBR2, ADCY3, ADCY8, TRAK2, GABRD, GNG12, PLCL1, GABRG1, PRKCG, GNG5, GABRB2, GAD1, GABARAP, SLC12A5, NSF, SLC38A5, GABRE, CACNA1B, GABRP, GNB1, CACNA1D, SRC, PRKACA, ADCY4	F4 vs F0-2
KEGG	Galactose metabolism	0.458991	0.563613	0.0713053	0.344405	0.998903	31	B4GALT1, PFKP, HK1, HKDC1, MGAM2, HK2, AKR1B10, AKR1B1, PGM2, MGAM, GLA, GANC	F4 vs F0-2
KEGG	Gap junction	0.0398352	0.0889396	0.266351	0.3886	1.38482	88	TUBB6, GJA1, ITPR1, LPAR1, PDGFRA, PDGFD, ADRB1, PLCB4, PDGFA, PLCB1, PRKG1, TUBA1A, ADCY3, PDGFB, ADCY8, PDGFRB, GNAQ, KRAS, TUBA3D, TUBB3, ITPR3, TJP1, PRKCG, TUBA1C, MAPK1, NRAS, TUBA3E, GUCY1A1, GUCY1A2, TUBB2B, TUBA4A, MAPK3, GUCY1B1, SRC, PRKACA, ADCY4	F4 vs F0-2
KEGG	Gastric acid secretion	0.157459	0.256542	0.127505	0.344342	1.20647	76	ATP1B3, EZR, ATP1B1, ITPR1, KCNJ16, HRH2, PLCB4, CFTR, ACTG1, ATP1A1, PLCB1, ADCY3, ADCY8, GNAQ, ACTB, ATP1B2, ITPR3, SLC9A1, CALM2, KCNQ1	F4 vs F0-2
KEGG	Glucagon signaling pathway	0.449664	0.558319	0.0643583	0.27592	1.00531	105	FOXO1, PPARGC1A, CREB5, SIK1, CPT1A, PPP3CC, ITPR1, PFKP, CREB3L1, PLCB4, LDHB, PLCB1, AKT3, GNAQ, PRKAB1, LDHA, ITPR3, PCK1, CALM2, PPP4R3A, SLC2A1, PDE3B, PKM, PRKAA2, CREB3, PYGB	F4 vs F0-2
KEGG	Glutamatergic synapse	0.262948	0.370568	0.0919686	0.30288	1.11274	115	SLC38A2, SLC38A1, CACNA1C, PPP3CC, ITPR1, GLS, SLC1A3, GNB5, PLCB4, DLGAP1, TRPC1, PLCB1, SLC1A1, ADCY3, HOMER1, ADCY8, GNAQ, ITPR3, GNG12, PLA2G4C, PLA2G4E, PRKCG, GRK3, PLA2G4A, GNG5, SLC17A7, MAPK1, SHANK2, SLC1A7, GRIN2A, GNB1, GRIA2, MAPK3, CACNA1D, PRKACA, ADCY4, PPP3CB	F4 vs F0-2
KEGG	Glutathione metabolism	0.118768	0.205537	0.154191	0.389182	1.27696	56	GPX3, ODC1, CHAC1, GCLM, GSTM5, GGT6, GPX2, GGT5, GSTP1, CHAC2, GSR, G6PD, GPX8, PGD, GPX7, RRM2B	F4 vs F0-2
KEGG	Glycerolipid metabolism	0.24	0.345371	0.164406	-0.296614	-1.12117	61	GPAM, DGAT2, LIPG, AGPAT3, MOGAT1, MOGAT2, GLYCTK, ALDH2, DGAT1, LIPC, AKR1A1, PNPLA3, TKFC, DGKB, CEL, ALDH7A1	F4 vs F0-2
KEGG	Glycerophospholipid metabolism	0.338255	0.44655	0.0787114	0.294686	1.06385	98	GPAT3, LPIN2, GPCPD1, PLPP1, PLPP2, PLA2G2A, AGPAT4, DGKH, PLA2G5, DGKA, PLPP4, PLA2G4C, DGKI, CHKA, GPD2, GPD1L, PLA2G4E, PLPP3, CDS1, SELENOI, LPCAT1, PLB1, PLA2G4A, ETNK1, CDIPT	F4 vs F0-2
KEGG	Glycine, serine and threonine metabolism	0.00331893	0.0116686	0.431708	-0.502298	-1.73418	39	PGAM2, GLYCTK, DAO, AMT, DMGDH, SRR, GCAT, GRHPR, SARDH, GNMT, PSAT1, GLDC, PIPOX, PSPH, GATM, ALDH7A1, MAOA, BHMT, PHGDH, GCSH, SHMT1, SHMT2, MAOB, AGXT2	F4 vs F0-2
KEGG	Glycolysis / Gluconeogenesis	0.0324236	0.0768048	0.321776	-0.360033	-1.38257	66	GCK, PGAM2, PKLR, ENO3, ADH4, MINPP1, ADH6, ALDH2, ACSS2, ADH7, AKR1A1, ADH1B, PCK2, GALM, PGM1, ADH1A, ALDH7A1, ADH5, ALDH3A2, ALDOC, ADH1C, FBP2, ALDH9A1, HK3	F4 vs F0-2
KEGG	Glycosaminoglycan biosynthesis - chondroitin sulfate / dermatan sulfate	0.000633336	0.00352557	0.477271	0.67959	1.82462	21	CHSY1, CHST3, CHSY3, CHST11, XYLT1, CSGALNACT2, DSEL, CSGALNACT1, UST	F4 vs F0-2
KEGG	Glycosaminoglycan biosynthesis - heparan sulfate / heparin	0.54717	0.617415	0.0905429	-0.311004	-0.94187	24	NDST1, EXTL3, NDST3, HS2ST1, EXTL2, EXTL1	F4 vs F0-2
KEGG	Glycosaminoglycan degradation	0.973899	0.985704	0.0375363	0.220892	0.576739	19	IDS, HYAL2, IDUA, HEXB, GUSB, HEXA, HPSE, GALNS, HPSE2	F4 vs F0-2
KEGG	Glycosphingolipid biosynthesis - ganglio series	0.755263	0.808519	0.0720033	-0.298155	-0.819983	15	ST3GAL1, ST3GAL5, ST3GAL2	F4 vs F0-2
KEGG	Glycosphingolipid biosynthesis - globo and isoglobo series	0.543089	0.614888	0.0645031	0.369755	0.937336	16	B3GALNT1, A4GALT, B3GALT5, A3GALT2, FUT1, GLA, FUT2, GBGT1, HEXB, HEXA, FUT9	F4 vs F0-2
KEGG	Glycosphingolipid biosynthesis - lacto and neolacto series	0.0411392	0.0898072	0.282013	0.516592	1.47729	28	B3GNT5, B4GALT1, FUT4, FUT3, B3GNT3, B3GALNT1, A4GALT, B3GALT5, B3GALT2, B4GALT3, FUT1, FUT6, B4GALT4, FUT2	F4 vs F0-2
KEGG	Glycosylphosphatidylinositol (GPI)-anchor biosynthesis	0.0721925	0.142676	0.276501	-0.428431	-1.33738	26	PIGV, MPPE1, PIGH, PIGY, PIGZ, GPLD1, PIGP, PIGM, PIGL, PIGX, GPAA1, PIGF	F4 vs F0-2
KEGG	Glyoxylate and dicarboxylate metabolism	0.00267239	0.010029	0.431708	-0.562646	-1.82015	30	GLYCTK, AFMID, HOGA1, CAT, ACAT1, ACSS2, AMT, HAO2, GRHPR, ACAT2, GLDC, MCEE, HAO1, GCSH, MMUT, SHMT1	F4 vs F0-2
KEGG	GnRH secretion	0.206506	0.311193	0.110565	0.346262	1.1759	64	CACNA1I, TRPC4, CACNA1C, PIK3R3, KCNN3, ITPR1, SPP1, PLCB4, GABBR2, TRPC1, PLCB1, AKT3, GNAQ, KRAS, ITPR3	F4 vs F0-2
KEGG	GnRH signaling pathway	0.495251	0.590764	0.0602484	0.2749	0.986676	92	HBEGF, JUN, EGR1, CACNA1C, MMP2, ITPR1, PLCB4, MMP14, PLCB1, ADCY3, ADCY8, GNAQ, CDC42, KRAS, ITPR3, PLA2G4C, CALM2, PLA2G4E, PLA2G4A, MAP3K1, MAPK1, MAP2K4, MAPK10, ATF4, NRAS, CGA, MAPK3, CACNA1D, SRC, PRKACA, ADCY4	F4 vs F0-2
KEGG	Growth hormone synthesis, secretion and action	0.0366972	0.0833801	0.271289	0.362382	1.3396	120	SOCS2, IRS2, SOCS3, FOS, JUNB, CACNA1C, PIK3R3, CREB5, ITPR1, CREB3L1, PLCB4, STAT3, SHC1, SOCS1, PLCB1, ADCY3, MRAP2, AKT3, ADCY8, GNAQ, KRAS, ITPR3, PIK3CB, GHRHR, PRKCG, CREB3, PLCG1, SSTR2, MAP3K1, MAPK1, CRK, MAP2K4, MAPK10, ATF4, NRAS	F4 vs F0-2
KEGG	HIF-1 signaling pathway	0.00342826	0.0118045	0.431708	0.425658	1.55648	109	SERPINE1, EGLN3, TIMP1, PFKFB3, IFNGR1, CDKN1A, EGLN1, IL6, PIK3R3, PFKP, FLT1, BCL2, EDN1, STAT3, EPO, PDK1, LDHB, HK1, HKDC1, AKT3, HIF1A, ANGPT1, LDHA, ENO2, HK2, PIK3CB, PGK1, EIF4E1B, IFNGR2, SLC2A1, TFRC, PRKCG, NFKB1, ALDOA, ENO1, PLCG1	F4 vs F0-2
KEGG	Hedgehog signaling pathway	0.195015	0.300161	0.116739	0.360051	1.18138	56	SMURF1, BCL2, BOC, GLI3, GAS1, EVC2, CSNK1E, CSNK1A1, GLI2, GPR161, SCUBE2, KIF3A, GRK3, CCND1, PTCH1, CCND2, GLI1, EFCAB7, TPTEP2-CSNK1E, EVC, CUL1, SPOPL, CSNK1G3, SMURF2, MOSMO, PRKACA, ARRB2, DHH, KIF7	F4 vs F0-2
KEGG	Hematopoietic cell lineage	0.00295786	0.0107676	0.431708	0.436142	1.57452	98	IL7R, ITGA2, IL6, CSF2RA, IL3RA, CD55, KIT, CD34, ITGA3, CD24, EPO, CD9, CSF3, ITGA6, CD3E, CD5, IL2RA, IL1R1, IL4R, CD59, TFRC, FLT3, CR2, CD1E, CD8A, ITGA2B, IL5RA, HLA-DMA, CD2, CD44, CD37, HLA-DRB1, CSF2, HLA-DPA1, IL1B, HLA-DQA1, HLA-DRB5, CD14, HLA-DQB1, IL9R, CD7, MS4A1, CD3D, HLA-DOB, HLA-DPB1	F4 vs F0-2
KEGG	Hippo signaling pathway	4.58121e-06	7.28631e-05	0.610527	0.4722	1.80841	156	MYC, SERPINE1, CCN2, TGFB3, AREG, TP53BP2, YAP1, LATS2, TGFB2, SNAI2, FZD7, NKD2, YWHAZ, WNT9A, PPP1CB, ACTG1, RASSF6, FRMD6, LEF1, TEAD4, YWHAG, PPP2CA, WNT4, WWTR1, YWHAH, CCND3, TGFBR2, WNT2B, ID2, DLG3, CSNK1E, TEAD1, TCF7L2, PPP2CB, PPP2R1B, BIRC3, ACTB, FZD6, PPP2R2A, GLI2, TCF7L1, MOB1B, WNT6, BMPR1B, BMP2, BMP5, CTNNA1, WWC1, TGFB1, YWHAQ, WNT10A, TEAD2, TEAD3, FGF1, WNT7B, SAV1, CTNNA2, …	F4 vs F0-2
KEGG	Hippo signaling pathway - multiple species	0.0237904	0.0586298	0.352488	0.540007	1.55673	29	YAP1, LATS2, RASSF6, FRMD6, TEAD4, WWTR1, CSNK1E, RASSF2, TEAD1, MOB1B, WWC1, TEAD2, TEAD3, SAV1, RASSF4, TPTEP2-CSNK1E, MOB1A	F4 vs F0-2
KEGG	Histidine metabolism	0.0212309	0.0537207	0.352488	-0.500006	-1.50045	22	CNDP1, ALDH2, FTCD, AOC1, ALDH7A1, UROC1, ALDH3A2, MAOA, HNMT, ALDH9A1, CARNS1, CARNMT1, MAOB	F4 vs F0-2
KEGG	Homologous recombination	0.0196279	0.0500438	0.352488	-0.441251	-1.53797	41	SEM1, RAD52, BRCA1, TOP3B, BRIP1, POLD2, RAD51C, RPA3, PALB2, RAD51D, XRCC3, ABRAXAS1, RAD54B, TOP3A, RPA1	F4 vs F0-2
KEGG	IL-17 signaling pathway	1.0896e-07	3.87595e-06	0.704976	0.569504	2.04407	92	FOSB, TNFAIP3, JUN, CXCL1, FOS, NFKBIA, JUND, IL6, CXCL6, MAPK4, CCL20, CXCL2, CCL2, CXCL8, CSF3, PTGS2, LCN2, FOSL1, MUC5B, CCL17, MMP1, CEBPB, MUC5AC, CXCL3, USP25, TRAF5, TRAF3IP2, MAPK6, CCL11, CXCL5, MAPK15, HSP90AB1, NFKB1, MAP3K7, CHUK, MAPK1, HSP90B1, MAPK10	F4 vs F0-2
KEGG	Inflammatory mediator regulation of TRP channels	0.453691	0.561233	0.0639272	0.278938	1.00699	98	BDKRB2, PIK3R3, PTGER2, F2RL1, ITPR1, PLCB4, PPP1CB, PLCB1, ADCY3, BDKRB1, ADCY8, PRKCH, ASIC2, GNAQ, NTRK1, PRKCQ, ITPR3, IL1R1, PLA2G4C, CALM2, IL1RAP, PIK3CB, PLA2G4E, PRKCG, PTGER4, PLA2G4A, PLCG1	F4 vs F0-2
KEGG	Inositol phosphate metabolism	0.15	0.24802	0.131458	0.35124	1.22158	73	ITPKC, INPP1, PIP5K1A, PLCB4, PIK3C2A, PLCB1, PIP4K2A, MTMR7, MTMR6, PLCE1, INPP5J, INPP5D, INPP4B, IPPK, PIK3CB, SYNJ2, MTMR2, INPP5F, PIP4K2C, PIP5KL1, PIK3CG, PLCG1, CDIPT, ISYNA1, PIP5K1B	F4 vs F0-2
KEGG	Insulin resistance	0.11245	0.197675	0.151149	0.341228	1.2469	107	FOXO1, IRS2, PTPN1, PPARGC1A, SOCS3, GFPT2, NFKBIA, IL6, PIK3R3, CREB5, CPT1A, CREB3L1, TRIB3, STAT3, PPP1CB, AKT3, PRKAB1, PRKCQ, PCK1, GFPT1, PIK3CB, SLC2A1, OGT, TNFRSF1A, NFKB1, SLC27A4, RPS6KA2, PRKAA2, CREB3, PYGB, SLC27A6	F4 vs F0-2
KEGG	Insulin secretion	0.211382	0.315186	0.106323	0.322359	1.14926	86	ATP1B3, CACNA1C, ATP1B1, CREB5, KCNN3, SNAP25, PCLO, CREB3L1, PLCB4, ATP1A1, PLCB1, ADCY3, ADCY8, GNAQ, FXYD2, ADCYAP1, ATP1B2, ITPR3, RYR2, SLC2A1, CCK, PRKCG	F4 vs F0-2
KEGG	Insulin signaling pathway	0.682171	0.739919	0.0431902	0.240824	0.903254	136	SOCS2, FOXO1, IRS2, PTPN1, PPARGC1A, SOCS3, PIK3R3, PPP1CB, SHC1, SOCS1, SOCS4, PRKAR1A, HK1, HKDC1, AKT3, PRKAB1, KRAS, PCK1, RHOQ, HK2, CALM2, SORBS1, PIK3CB, EIF4E1B, PDE3B, PRKAA2, PYGB, CBLB, MAPK1, CRK, MAPK10, FLOT2, NRAS	F4 vs F0-2
KEGG	Intestinal immune network for IgA production	0.0244595	0.0596312	0.352488	0.468277	1.48501	47	CXCR4, IL15RA, IL6, CD40LG, IL10, IL2, CCL28, TGFB1, TNFRSF13C, TNFSF13, HLA-DMA, TNFRSF17, ICOS, TNFRSF13B, CD28, HLA-DRB1, HLA-DPA1, HLA-DQA1, HLA-DRB5, HLA-DQB1, CCR10, HLA-DOB, HLA-DPB1, PIGR	F4 vs F0-2
KEGG	JAK-STAT signaling pathway	5.8229e-05	0.000589348	0.557332	0.445846	1.71343	161	SOCS2, MYC, IL7R, OSMR, IL15RA, IFNGR1, SOCS3, CDKN1A, IL6, PIK3R3, MCL1, CSF2RA, LEPR, CLCF1, IL3RA, PDGFRA, OSM, BCL2, LIF, PDGFA, STAT3, EPO, CSF3, SOCS1, SOCS4, BCL2L1, CCND3, AKT3, PDGFB, PDGFRB, IL10, IL12RB2, IL2, SOCS6, IL2RA, IL4R, PIAS3, PIM1, PIK3CB, IFNGR2, CRLF2, IL2RG, CCND1, IL20RA, CCND2, SOCS5, IL5RA, FHL1, PTPN2	F4 vs F0-2
KEGG	Leukocyte transendothelial migration	0.00401379	0.0131432	0.407018	0.418153	1.53672	114	CXCR4, EZR, THY1, VCL, JAM3, PIK3R3, MMP2, ITGB1, PECAM1, ITK, ACTG1, MSN, CLDN4, MYL9, CLDN10, RHOH, CLDN7, MYL12A, MYL12B, F11R, RAPGEF3, CDC42, ACTB, ICAM1, JAM2, ACTN1, CLDN11, ROCK2, RHOA, PIK3CB, CTNNA1, CLDN8, PXN, PRKCG, CTNND1, CTNNA2, AFDN, PLCG1, RAC1, VAV3, ESAM, CLDN6, CTNNB1, BCAR1, VASP, MMP9, RAP1A, PIK3CA, MAPK13, RAC2, PTPN11, NCF4, NCF2, TXK	F4 vs F0-2
KEGG	Linoleic acid metabolism	0.267956	0.376039	0.1396	-0.344516	-1.1145	30	CYP2C19, PLA2G4F, CYP1A2, CYP2E1, PLAAT2, ALOX15	F4 vs F0-2
KEGG	Lipoic acid metabolism	0.0429011	0.0930453	0.321776	-0.513654	-1.48099	19	LIPT2, AMT, DHTKD1, LIPT1, DBT, GLDC, BCKDHB, GCSH	F4 vs F0-2
KEGG	Long-term potentiation	0.754261	0.808519	0.0429311	0.249728	0.853104	67	CACNA1C, PPP3CC, ITPR1, PLCB4, PPP1CB, PLCB1, ADCY8, RAPGEF3, GNAQ, KRAS, ITPR3, CALM2, PRKCG, RPS6KA2, MAPK1, ATF4, NRAS, GRIN2A, GRIA2, MAPK3, PRKACA, PPP3CB, RAP1A, GRIN2D	F4 vs F0-2
KEGG	Longevity regulating pathway	0.187586	0.294149	0.11524	0.326769	1.16459	89	FOXO1, IRS2, FOXO3, PPARGC1A, SESN1, PIK3R3, CREB5, CREB3L1, RB1CC1, ADCY3, AKT3, ADCY8, PRKAB1, KRAS, BAX, PIK3CB, EIF4E1B, ATG101, NFKB1, PRKAA2, CREB3, ATF4, NRAS, KL, APPL1, RELA, SESN2, PRKACA, ADCY4, PRKAA1	F4 vs F0-2
KEGG	Longevity regulating pathway - multiple species	0.200855	0.306326	0.112843	0.352069	1.18191	61	FOXO1, IRS2, FOXO3, HSPA6, PIK3R3, HSPA1B, ADCY3, AKT3, HSPA1A, ADCY8, PRKAB1, KRAS, CRYAB	F4 vs F0-2
KEGG	Lysine degradation	0.0323816	0.0768048	0.321776	-0.37567	-1.42824	63	NSD1, BBOX1, HYKK, AADAT, SETDB2, ALDH2, ACAT1, DHTKD1, ECHS1, SMYD1, EHHADH, ACAT2, PIPOX, ALDH7A1, HADH, ALDH3A2, KMT5B, GCDH, ALDH9A1, EHMT2, SETD7, EZH1, KMT2A, EHMT1, NSD2, KMT2D	F4 vs F0-2
KEGG	Lysosome	0.752564	0.808519	0.0383206	0.231094	0.866165	132	NCOA7, AP1M2, CTSK, IDS, SORT1, NPC1, LITAF, CTSE, AGA, SLC11A1, CTSA, HYAL2, AP3B1, CTSG, ATP6V0A1, CD63, ATP6AP1, ENTPD4, LAMP1, GLA, CD164, LAPTM4B, ASAH1, DNASE2B, LAPTM5, MANBA, CLTCL1, ATP6V0B, AP1G2, SMPD1, CTSB, AP4E1, CTSD, AP3S1, IDUA, HEXB, AP4B1, GUSB, CTSW, LAMP2, CLTA, HEXA, ATP6V1H, SLC17A5, AP1S3, CLTB, GGA3, ATP6V0C, GALNS, FUCA2, PSAPL1, GBA, AP1G1	F4 vs F0-2
KEGG	MAPK signaling pathway	1.16047e-07	3.87595e-06	0.704976	0.432538	1.75046	301	MYC, GADD45B, DUSP1, NR4A1, TGFB3, RASGRF2, CACNA1I, AREG, DUSP2, JUN, DUSP5, FOS, CACNA1C, TGFB2, HSPA6, GDNF, JUND, GADD45G, EPHA2, PPP3CC, MAP3K8, PDGFRA, PDGFD, KIT, FLT1, MAP3K5, DUSP16, DUSP4, TGFA, HSPA1B, PDGFA, FGF19, PGF, VEGFC, DUSP6, MAPKAPK2, EFNA5, RASA2, CACNA2D1, DUSP10, CACNB3, TGFBR2, FGFR1, DUSP8, AKT3, PPM1B, RRAS2, SRF, FLNA, PDGFB, NFATC1, HSPA1A, ERBB4, PDGFRB, NTRK2, NTRK1…	F4 vs F0-2
KEGG	Mannose type O-glycan biosynthesis	0.772487	0.82169	0.0711327	-0.273672	-0.81951	23	ST3GAL3, B3GAT2, B4GAT1, LARGE2, RXYLT1	F4 vs F0-2
KEGG	Maturity onset diabetes of the young	0.0775401	0.150572	0.266351	-0.425388	-1.32788	26	GCK, HHEX, PKLR, FOXA3, HNF4A, ONECUT1, SLC2A2	F4 vs F0-2
KEGG	Melanogenesis	0.304521	0.408923	0.0838361	0.301134	1.09304	101	FZD7, KIT, EDN1, CREB3L1, WNT9A, PLCB4, MITF, LEF1, WNT4, PLCB1, WNT2B, ASIP, ADCY3, EDNRB, ADCY8, TCF7L2, GNAQ, KRAS, FZD6, TCF7L1, CALM2, WNT6, WNT10A, WNT7B, PRKCG, FZD3, CREB3, TYRP1, MAPK1, WNT10B, NRAS, WNT9B, CTNNB1, WNT16, DVL3, MAPK3, PRKACA, ADCY4, MC1R	F4 vs F0-2
KEGG	Mineral absorption	0.0500715	0.105847	0.24134	0.422391	1.4075	60	ATP1B3, SLC5A1, ATP2B4, ATP1B1, VDR, TRPV6, SLC34A2, HEPH, CYBRD1, ATP1A1, HMOX2, FXYD2, SLC6A19, MT1A, ATP1B2, SLC8A2, MT1M, MT2A, MT1X, MT1E, ATP2B1, FTH1, TF	F4 vs F0-2
KEGG	Mismatch repair	0.113757	0.198925	0.216543	-0.434979	-1.30254	23	RFC5, PMS2, POLD2, MSH3, RPA3, MSH2, RPA1, RFC2, RFC1, PCNA, RFC4, LIG1	F4 vs F0-2
KEGG	Mitophagy - animal	0.00296593	0.0107676	0.431708	0.473805	1.6451	72	FOXO3, JUN, MAP1LC3B, GABARAPL1, BNIP3L, MITF, UBC, BCL2L1, TAX1BP1, RRAS2, HIF1A, KRAS, CITED2, MAP1LC3B2, TBC1D15, BECN1, TFE3, GABARAP, MAPK10, RRAS, ATF4, NRAS, MRAS, RAB7B, RELA, SRC, CSNK2B, GABARAPL2, AMBRA1	F4 vs F0-2
KEGG	Motor proteins	0.117718	0.204781	0.1396	0.307328	1.19819	189	MYH4, ACTA2, MYO7B, TUBB6, DNAH5, KIF5B, DNAH7, ACTG1, MYH11, MYL9, BICDL2, CAPZB, BICDL1, TPM1, MYH10, MYO1D, TUBA1A, MYL12A, MYL12B, DYNC2H1, MYH9, ACTB, TUBA3D, MYO5A, TUBB3, KIF13B, CAPZA1, MYO1E, DNALI1, DNAH9, DYNC1I2, ACTR1A, DNAH2, DNAH11, MYO3A, ACTG2, DYNC1I1, KIF3A, KLC2, DCTN4, KIF26B, KIF21B, KIF14, TPM4, MYO6, TUBA1C, DNAH17, DNAI4, MYO5C, DYNC1LI1, HOOK3, KIF5C, MYH15, TUBA3E, KIF2…	F4 vs F0-2
KEGG	Mucin type O-glycan biosynthesis	0.145086	0.242293	0.142901	0.426714	1.26419	35	GALNT17, GALNT15, B3GNT3, GALNT12, GCNT4, B4GALT5, GALNT4, ST6GALNAC3, GALNT1, GALNT3, ST6GALNAC4, GALNTL6, GALNT10, GALNT7, GCNT3, GALNT6, C1GALT1C1L	F4 vs F0-2
KEGG	N-Glycan biosynthesis	0.812102	0.858361	0.0780892	-0.221838	-0.82234	53	DOLPP1, ST6GAL2, ALG10B, MAN2A2, SRD5A3, MGAT2, ALG10, ALG12, DPM3, MGAT4B, MAN2A1, ALG6, ALG14, ALG5, ALG11, MGAT4D	F4 vs F0-2
KEGG	NF-kappa B signaling pathway	0.00150898	0.00629997	0.45506	0.443721	1.61263	102	GADD45B, TNFAIP3, CXCL1, NFKBIA, GADD45G, CXCL2, TNFSF11, BCL2, CXCL8, EDA2R, CCL21, BCL10, PTGS2, CD40LG, BCL2L1, CCL4, CCL19, BIRC3, PRKCQ, ICAM1, IL1R1, CXCL3, TRAF5, CCL4L2, PLAU, LBP, TNFRSF1A, TNFRSF13C, NFKB1, MAP3K7, RELB, CARD11, PLCG1, BLNK, CHUK, TNFSF14, UBE2I, TNFRSF11A, BIRC2, RELA, XIAP, SYK, PARP1, CSNK2B, IL1B, NFKB2, CD14, CARD10	F4 vs F0-2
KEGG	NOD-like receptor signaling pathway	0.000318696	0.00212889	0.498493	0.417701	1.6239	175	NLRP3, TNFAIP3, TXNIP, JUN, CXCL1, NFKBIA, ANTXR1, MAP1LC3B, IL6, IFI16, ITPR1, GABARAPL1, NAMPT, CXCL2, BCL2, CCL2, PLCB4, CXCL8, PLCB1, CARD8, BCL2L1, PANX1, RIPK2, IL18, BIRC3, DNM1L, STING1, CASP4, ITPR3, MAP1LC3B2, CXCL3, TRAF5, RHOA, TANK, ATG16L1, GBP1, HSP90AB1, VDAC2, VDAC1, TP53BP1, NFKB1, CARD6, MAP3K7, RIPK3, CHUK, GPSM3, NEK7, NLRP1, GABARAP, AIM2, MAPK1, CCL5, MAPK10, BIRC2, TXN, JA…	F4 vs F0-2
KEGG	Natural killer cell mediated cytotoxicity	0.876943	0.908915	0.0315649	0.215894	0.804271	125	IFNGR1, PIK3R3, TNFRSF10A, PPP3CC, FYN, SHC1, TNFRSF10B, NFATC1, KRAS, ICAM1, PIK3CB, IFNGR2, ICAM2, PRKCG, PLCG1, RAC1, MAPK1, ULBP2, VAV3, NRAS, KIR3DL1, MAPK3, GZMB, SYK, KLRC1, PPP3CB, CSF2, PIK3CA, SOS2, KIR2DL3, RAC2, PTPN11	F4 vs F0-2
KEGG	Necroptosis	0.391688	0.498796	0.0679923	0.271238	1.0367	153	CAPN2, NLRP3, TNFAIP3, IFNGR1, CHMP1B, TNFRSF10A, BCL2, STAT3, TNFRSF10B, BIRC3, DNM1L, MLKL, BAX, MACROH2A1, CHMP4B, PLA2G4C, TRAF5, IFNGR2, PLA2G4E, TNFRSF1A, HSP90AB1, VDAC2, VDAC1, MACROH2A2, RIPK3, PLA2G4A, PYGB, GLUD2, SLC25A6, MAPK10, FTH1, CHMP4C, BIRC2, JAK3, JAK1, H2AW, ZBP1, XIAP, PPIA, STAT2, H2AC13, HSP90AA1, PARP1, IL1B, SPATA2L, CHMP2B	F4 vs F0-2
KEGG	Neuroactive ligand-receptor interaction	0.524892	0.607488	0.04707	0.238832	0.981355	362	ADM, C5AR1, BDKRB2, PTGER2, F2RL1, LEPR, SCTR, LPAR1, GABRB3, ADRB1, S1PR3, EDN1, ADRA2A, HRH2, CALCA, GABBR2, S1PR1, P2RY1, P2RY14, GLRB, APLN, CALCRL, FPR1, EDNRB, BDKRB1, F2RL3, CHRNA7, LPAR2, ADRA2C, P2RX5, ADCYAP1, NPY4R, F2R, GABRD, AVPR1A, TAC1, GPR83, LYPD6B, FPR2, NTS, P2RY8, OXTR, ADORA1, AGTR1, ADORA3, GHRHR, GABRG1, CCK, PTGER4, CTSG, C3AR1, TACR1, PTGER1, PRSS3, FSHR, GABRB2, PARD3, …	F4 vs F0-2
KEGG	Neurotrophin signaling pathway	0.0408971	0.0898072	0.257206	0.360169	1.32845	119	FOXO3, JUN, NFKBIA, PIK3R3, IRAK3, MAP3K5, BCL2, SHC1, MAPKAPK2, SORT1, IRAK2, RIPK2, AKT3, NTRK2, NTRK1, CDC42, KRAS, NTF3, NTRK3, BAX, CALM2, RHOA, ZNF274, PIK3CB, ARHGDIB, NFKB1, RPS6KA2, PLCG1, MAP3K1, KIDINS220, RAC1, BDNF, MAPK1, CRK, MAPK10, ATF4, NRAS, ARHGDIA, PSEN1, RELA, SH2B3, MAPK3, RAP1A, PIK3CA, SOS2, PRDM4, MAPK13, PTPN11, MAPK7	F4 vs F0-2
KEGG	Neutrophil extracellular trap formation	0.515078	0.601525	0.052913	0.249273	0.972027	186	VWF, C5AR1, PIK3R3, TLR2, PLCB4, ACTG1, PLCB1, FCGR2A, AKT3, FPR1, FGA, ACTB, CASP4, MACROH2A1, FGB, FPR2, PIK3CB, MPO, H3-3B, PRKCG, VDAC2, FGG, CTSG, VDAC1, NFKB1, MACROH2A2, MAP3K7, PLCG1, ITGA2B, PADI4, ELANE, RAC1, SLC25A6, MAPK1, HDAC11, HDAC1, H3C7, H2BC14, H3C8, H2AW, RELA, MAPK3, HDAC7, SRC, H2AC13, SELP, SYK, SELPLG, PIK3CA, MAPK13, RAC2, NCF4, NCF2, HDAC9, H2AC6, H3C2, H4C8, H4C1, H2BC…	F4 vs F0-2
KEGG	Nicotinate and nicotinamide metabolism	0.0583498	0.120301	0.321776	-0.395357	-1.34551	37	ENPP3, NMRK1, QPRT, PNP, NMNAT1, SIRT4, SIRT3, NADK2, ENPP1, NT5E, SIRT5, CD38, NADK, NUDT12, AOX1	F4 vs F0-2
KEGG	Nitrogen metabolism	0.861564	0.897361	0.0431037	0.279595	0.71517	17	CA12, CA4, CA9, CA8, GLUD2	F4 vs F0-2
KEGG	Notch signaling pathway	0.0229489	0.057201	0.352488	0.443385	1.49322	62	HEYL, JAG1, NOTCH3, MAML2, APH1B, TLE3, DLL1, NRARP, TLE1, HEY1, HES1, JAG2, CTBP2, DTX3, TLE4, DLL4, RBPJ, HDAC1, PSEN1, SNW1, DTX1, DVL3, NOTCH4, NCSTN, TLE6, NUMBL	F4 vs F0-2
KEGG	Nucleocytoplasmic transport	0.142667	0.239451	0.132147	0.330588	1.2112	108	NXT1, KPNA2, NUP98, NUP93, RANGAP1, SEH1L, RANBP2, NUP153, NUP50, NUP58, TNPO1, RAN, EIF4A3, POM121, SRRM1, UPF3A, XPO5, DDX19B, AHCTF1, EEF1A2, POM121C, NUP188, TPR, RANBP17, DDX39B, UBE2I, TMEM33, IPO7, CASC3, THOC2, KPNA3, KPNA1, NXF1, RNPS1, KPNA4, NUP205, KPNA6, NUP210L, NUP214, NCBP2, XPO4, DDX19A	F4 vs F0-2
KEGG	Nucleotide excision repair	0.0600379	0.123022	0.321776	-0.35152	-1.33642	63	POLR2D, RFC5, POLD2, POLR2E, POLR2J3, RPA3, POLR2J, ERCC4, POLR2F, POLE3, POLE, POLR2L, RPA1, ERCC8, ERCC2, UVSSA, POLR2I, ERCC6, GTF2H5, GTF2H4, RFC2, POLR2J2, XPA, RFC1, PCNA, RFC4, GTF2H2C, LIG1, POLE4, POLE2, GTF2H3	F4 vs F0-2
KEGG	Nucleotide metabolism	0.304183	0.408923	0.155242	-0.26643	-1.07281	85	ENPP3, AK2, UCK1, NTPCR, UCK2, PNP, NT5C3B, AK4, ADK, NME4, NME6, ENTPD5, ASMTL, ENPP1, NT5E, CMPK2, DTYMK, NUDT16, TK1, AK3	F4 vs F0-2
KEGG	Olfactory transduction	0.00190111	0.00771426	0.45506	-0.267754	-1.31461	374	CAMK2A, OR13C9, CAMK2G, OR52K1, OR5A2, OR2T33, OR13C3, CALML4, OR13C2, OR13C5, CALML3, GNG7, OR7D2, OR52K2, OR4F16, OR4F29, OR4F3, ARRB1, OR52E4, OR52B2, OR5H1, OR13C4, CALM3, OR2T6, OR2AE1, OR52A1, SLC24A4, OR6J1, OR10A3, CNGA4, OR6Y1, OR2J3, CALM1, OR7G2, OR12D3, OR52H1, OR9A2, OR3A3, OR51L1, OR5T2, OR2M4, OR1L3, OR1B1, OR9Q2, OR10Z1, OR10J1, OR2M3, OR10H2, OR51B4, OR2A5, OR2C1, OR8B8, OR2T11, …	F4 vs F0-2
KEGG	One carbon pool by folate	0.82391	0.868094	0.0447749	0.280892	0.746474	20	MTHFD1L, MTHFD2, MTHFD2L, ALDH1L2, ATIC	F4 vs F0-2
KEGG	Oocyte meiosis	0.632124	0.699104	0.0467883	0.247659	0.925419	129	CPEB4, PPP3CC, ITPR1, YWHAZ, PPP1CB, YWHAG, PPP2CA, YWHAH, AURKA, ADCY3, ADCY8, PPP2CB, PGR, PPP2R1B, ITPR3, SLK, PPP2R5E, CALM2, CDC16, YWHAQ, CPEB3, YWHAB, RPS6KA2, CCNE2, MAPK1, CPEB1, CDC27, CUL1, PPP2R1A, SPDYA, MAPK3, PRKACA, ADCY4, SKP1, PPP3CB, FBXO5, REC8, MAPK13, MAD2L1	F4 vs F0-2
KEGG	Osteoclast differentiation	0.00133305	0.00578231	0.45506	0.427834	1.60548	133	FOSB, FOSL2, FHL2, IFNGR1, SOCS3, JUN, FOS, JUNB, TGFB2, NFKBIA, JUND, PIK3R3, PPP3CC, ITPR1, TNFSF11, SIRPA, FYN, CTSK, MITF, SOCS1, FOSL1, TNFRSF11B, TGFBR2, FCGR2A, AKT3, NFATC1, GAB2, ITPR3, IL1R1, PIK3CB, TGFB1, IFNGR2, TNFRSF1A, NFKB1, MAP3K7, RELB, BLNK, CHUK, RAC1, MAPK1, MAPK10, TNFRSF11A, LILRB3, JAK1, RELA, MAPK3, STAT2, SYK, PPP3CB, IL1B, NFKB2, ATP2A3, PIK3CA, MAPK13, TGFBR1, NCF4, N…	F4 vs F0-2
KEGG	Other glycan degradation	0.392765	0.498796	0.107972	-0.364487	-1.03718	18	NEU3, NEU4	F4 vs F0-2
KEGG	Other types of O-glycan biosynthesis	0.147982	0.245901	0.138022	0.400687	1.26209	46	GALNT17, B4GALT1, GALNT15, GXYLT2, GALNT12, EOGT, GALNT4, OGT, POGLUT1, COLGALT2, B4GALT3, GALNT1, GALNT3, XXYLT1, GALNTL6, GALNT10, GALNT7, GALNT6, C1GALT1C1L	F4 vs F0-2
KEGG	Ovarian steroidogenesis	0.373708	0.48007	0.0785029	0.329163	1.06137	50	LDLR, HSD17B2, CYP1B1, PTGS2, ALOX5, ADCY3, ADCY8, PLA2G4C, CYP19A1, PLA2G4E, PLA2G4A, HSD3B1, FSHR, CYP17A1, CGA, PRKACA, ADCY4, CYP11A1, INSR, IGF1, BMP6, SCARB1, GNAS, PLA2G4B	F4 vs F0-2
KEGG	Oxidative phosphorylation	0.228216	0.332856	0.190023	-0.249436	-1.07911	121	UQCRHL, COX11, COX8C, NDUFC2, COX15, NDUFB3, ATP6V0E2, NDUFA2, NDUFA9, LHPP, PPA2, NDUFV3, NDUFB2, NDUFC1, UQCR11, NDUFAB1, COX6A2, ATP5F1E, NDUFA11, NDUFA13, NDUFA3, NDUFA7, NDUFS6, UQCR10, NDUFV2, NDUFB10, COX6A1, COX17, COX7B2, NDUFA6, NDUFB7, SDHB, ATP5PF, ATP5ME, COX7A2, ATP6V1E2, ATP5PB, NDUFV1, NDUFS1, COX5B, NDUFB8, NDUFB11, NDUFB6	F4 vs F0-2
KEGG	Oxytocin signaling pathway	0.307305	0.408923	0.08042	0.281094	1.07478	154	JUN, CDKN1A, FOS, CACNA1C, RGS2, PPP3CC, ITPR1, PPP1R12A, PLCB4, PPP1CB, ACTG1, PTGS2, NFATC4, RCAN1, MYL9, PLCB1, CACNA2D1, CACNB3, ADCY3, NFATC1, ADCY8, GNAQ, PRKAB1, KRAS, ACTB, ITPR3, PLA2G4C, ROCK2, CALM2, RHOA, RYR2, OXTR, PLA2G4E, PRKCG, CCND1, PIK3R5, PRKAA2, CACNG2, PLA2G4A, PIK3CG	F4 vs F0-2
KEGG	PI3K-Akt signaling pathway	1.47359e-14	4.92178e-12	0.975995	0.493605	2.02698	352	THBS1, MYC, IL7R, OSMR, SGK1, NR4A1, COL4A1, DDIT4, FOXO3, COL4A3, AREG, VWF, CDKN1A, ITGAV, COL4A2, LAMC2, LAMA2, ITGA2, GDNF, COL4A4, IL6, PIK3R3, CREB5, EPHA2, MCL1, IL3RA, LPAR1, PDGFRA, PDGFD, SPP1, KIT, ITGA3, THBS2, TLR2, FLT1, OSM, COL6A3, LAMB1, ITGB1, BCL2, TGFA, GNB5, YWHAZ, ITGB8, CREB3L1, PDGFA, FGF19, EPO, PGF, LAMC3, TNR, VEGFC, ITGA10, YWHAG, CSF3, EFNA5, LAMC1, PPP2CA, YWHAH, ITG…	F4 vs F0-2
KEGG	PPAR signaling pathway	0.537634	0.612867	0.10882	-0.242482	-0.956601	74	PPARA, NR1H3, PLIN1, PDPK1, ACOX2, CYP7A1, RXRA, PCK2, ACADL, FABP7, SCP2, EHHADH, ACAA1, AQP7, DBI, FADS2, FABP3, CYP27A1, SLC27A5, CD36	F4 vs F0-2
KEGG	Pancreatic secretion	0.0118531	0.0324503	0.38073	0.405859	1.46917	100	ATP1B3, ATP2B4, ATP1B1, ITPR1, SCTR, SLC12A2, PLA2G2A, PLCB4, CFTR, TRPC1, ATP1A1, PLCB1, ADCY3, CPA3, PLA2G5, ADCY8, GNAQ, FXYD2, ATP1B2, ITPR3, SLC9A1, RHOA, KCNQ1, RYR2, RAB11A, CCK, PRKCG, PRSS3, ATP2B1, SLC4A4, RAC1	F4 vs F0-2
KEGG	Pantothenate and CoA biosynthesis	0.00630284	0.0196743	0.407018	-0.58719	-1.74177	21	UPB1, ENPP3, PPCDC, DPYS, ALDH2, CSAD, PANK2, PANK3, ENPP1, ALDH3A2, DPYD, PPCS, COASY, GADL1	F4 vs F0-2
KEGG	Parathyroid hormone synthesis, secretion and action	0.000461034	0.00290539	0.498493	0.456266	1.66688	106	NR4A2, HBEGF, RUNX2, CDKN1A, EGR1, FOS, GNA13, JUND, CREB5, VDR, AKAP13, PDE4D, ITPR1, SLC34A2, TNFSF11, BCL2, CREB3L1, PLCB4, PDE4B, MMP14, PLCB1, PDE4A, FGFR1, ADCY3, MMP24, ADCY8, GNAQ, ITPR3, RHOA, MMP16, FGF23	F4 vs F0-2
KEGG	Pentose and glucuronate interconversions	5.51915e-05	0.000586401	0.557332	-0.606601	-2.04336	36	XYLB, UGT2B11, UGT1A8, UGT2B7, UGT2A1, UGT1A7, AKR1A1, UGT2B4, UGT2A2, UGT2B10, SORD, UGT2B15, UGT1A5, DCXR, UGT2B28, CRYL1, UGDH, UGT2B17, CRPPA, UGT2A3	F4 vs F0-2
KEGG	Pentose phosphate pathway	0.461957	0.565178	0.100991	-0.299705	-0.982647	31	GLYCTK, SHPK, RGN, IDNK, PGM1, DERA, ALDOC, PRPS1, FBP2	F4 vs F0-2
KEGG	Peroxisome	1.7504e-07	5.31485e-06	0.690132	-0.542947	-2.19518	83	PXMP4, PECR, ACOX2, DHRS4, AMACR, PEX5, PEX11A, DAO, IDH1, CAT, PEX10, PEX2, MLYCD, ABCD4, HACL1, HAO2, PXMP2, PEX12, PHYH, SOD1, SCP2, EHHADH, PIPOX, ACAA1, NUDT7, EPHX2, PEX11G, MPV17L, ECH1, MVK, ECI2, HAO1, CRAT, GNPAT, CROT, PRDX1, ACOT8, PEX26, PEX7, PEX6, PEX16, NUDT12, SLC25A17, PMVK, HSD17B4, GSTK1, DECR2	F4 vs F0-2
KEGG	Phagosome	0.000669841	0.00355655	0.477271	0.421915	1.60557	150	THBS1, ITGAV, ITGA2, TUBB6, STX12, THBS2, TLR2, ITGB1, ACTG1, ATP6V1E1, ITGB5, TUBA1A, FCGR2A, DYNC2H1, ATP6V1C1, ACTB, RAB5A, TUBA3D, TUBB3, ATP6V1G1, DYNC1I2, MPO, SEC22B, TFRC, DYNC1I1, FCAR, ATP6V0A1, OLR1, TUBA1C, ATP6V1B1, ATP6AP1, DYNC1LI1, RAC1, MRC1, HLA-DMA, TUBA3E, LAMP1, COMP, TUBB2B, TUBA4A, ATP6V1F, MBL2, RAB7B, COLEC11, HLA-DRB1, HLA-DPA1, ATP6V0B, PLA2R1, HLA-DQA1, HLA-DRB5, CD14,…	F4 vs F0-2
KEGG	Phenylalanine metabolism	0.673171	0.737177	0.0543434	0.340381	0.862872	16	GOT1, TAT, ALDH3B1, AOC3, GOT2	F4 vs F0-2
KEGG	Phosphatidylinositol signaling system	0.152291	0.250568	0.128143	0.331505	1.19318	97	PIK3R3, ITPR1, ITPKC, PIP4P2, INPP1, PIP5K1A, PLCB4, DGKH, PIK3C2A, PLCB1, PIP4K2A, MTMR7, MTMR6, DGKA, PLCE1, ITPR3, IP6K3, INPP5D, DGKI, CALM2, INPP4B, IPPK, PIK3CB, SYNJ2, MTMR2, INPP5F, PRKCG, CDS1, BPNT2, PIP4K2C, PLCG1, CDIPT, PIP5K1B	F4 vs F0-2
KEGG	Phospholipase D signaling pathway	0.000687606	0.00358844	0.477271	0.422097	1.60034	147	GNA13, PIK3R3, PLPP1, LPAR1, PDGFRA, PLPP2, PDGFD, KIT, FYN, AGPAT4, PIP5K1A, PLCB4, PDGFA, CXCL8, DGKH, CYTH2, SPHK1, SHC1, PLCB1, DNM3, CYTH3, ADCY3, AKT3, RRAS2, RALGDS, PDGFB, ADCY8, PDGFRB, LPAR2, RAPGEF3, ARF6, DGKA, F2R, KRAS, GAB2, AVPR1A, PLA2G4C, DGKI, RHOA, PIK3CB, AGTR1, PLA2G4E, PLPP3, FCER1A, PIK3R5, PLA2G4A, PIK3CG, PLCG1, RALB, PIP5K1B, MAPK1, RRAS, NRAS, MRAS, MS4A2, CXCR1	F4 vs F0-2
KEGG	Phototransduction	0.0972973	0.179543	0.237794	-0.409253	-1.3014	28	CALML4, CALML3, CALM3, SLC24A1, GNGT1, CALM1, GUCA1B, GNAT1, CNGA1, GNAT2, CALML6, GRK7	F4 vs F0-2
KEGG	Platelet activation	0.00602627	0.0189884	0.407018	0.397032	1.47686	124	VWF, ITGA2, GNA13, PIK3R3, ITPR1, PPP1R12A, ITGB1, FYN, PLCB4, PPP1CB, ACTG1, PLCB1, P2RY1, PRKG1, ADCY3, FCGR2A, MYL12A, AKT3, FGA, F2RL3, MYL12B, ADCY8, COL1A2, GNAQ, F2R, ACTB, COL1A1, ITPR3, PLA2G4C, FGB, ROCK2, RHOA, APBB1IP, PIK3CB, PLA2G4E, FGG, PIK3R5, TLN1, PLA2G4A, PIK3CG, ITGA2B, MAPK1, STIM1, COL3A1, RASGRP1, GUCY1A1, GUCY1A2, PTGIR, VASP, MAPK3, GUCY1B1, SRC, PRKACA, ADCY4, SYK, RAP1…	F4 vs F0-2
KEGG	Polycomb repressive complex	0.93306	0.95132	0.0311335	0.205629	0.731502	84	PHC2, TEX10, SFMBT2, EPOP, UBE2D1, PHC1, UBE2D2, SCMH1, OGT, JARID2, PCGF2, PHF19, HDAC1, SCML1, UBE2D3, FOXK2, PHF1, MBD5, BMI1, SUZ12, USP7, SKP1, CSNK2B	F4 vs F0-2
KEGG	Porphyrin metabolism	0.0155259	0.0405129	0.38073	-0.446183	-1.57356	43	ALAD, CPOX, UROS, UGT2B11, FECH, UGT1A8, UGT2B7, MMAB, UGT2A1, UGT1A7, UGT2B4, UGT2A2, UGT2B10, COX15, UGT2B15, UGT1A5, UGT2B28	F4 vs F0-2
KEGG	Primary bile acid biosynthesis	0.0341243	0.079703	0.321776	-0.548609	-1.55564	17	AKR1D1, ACOX2, AMACR, AKR1C4, CYP7A1, SCP2, CYP27A1, CYP39A1, SLC27A5, CYP46A1, ACOT8, HSD3B7	F4 vs F0-2
KEGG	Progesterone-mediated oocyte maturation	0.928096	0.950871	0.030133	0.206357	0.746991	100	CPEB4, PIK3R3, AURKA, ADCY3, AKT3, ADCY8, PGR, KRAS, CDC16, PIK3CB, PDE3B, HSP90AB1, CPEB3, RPS6KA2, MAPK1, MAPK10, CPEB1, CDC27, SPDYA, MAPK3, PRKACA, ADCY4, STK10, HSP90AA1, PIK3CA, MAPK13, MAD2L1	F4 vs F0-2
KEGG	Prolactin signaling pathway	0.0188324	0.0487599	0.352488	0.431303	1.48816	69	SOCS2, FOXO3, SOCS3, FOS, PIK3R3, TNFSF11, STAT3, SHC1, SOCS1, SOCS4, AKT3, KRAS, SOCS6, PIK3CB, NFKB1, CCND1, CCND2, SOCS5, CYP17A1, MAPK1, MAPK10, NRAS, TNFRSF11A, CGA, RELA, MAPK3, SRC, CISH, PIK3CA, SOS2, MAPK13	F4 vs F0-2
KEGG	Propanoate metabolism	0.0388247	0.0876179	0.321776	-0.430923	-1.42349	32	ACACA, ACSS2, MLYCD, DBT, ECHS1, ACACB, EHHADH, HIBCH, ACADS, BCKDHB, MCEE, ABAT, MMUT, SUCLA2, ECHDC1, LDHC, ACOX1, ALDH6A1	F4 vs F0-2
KEGG	Proteasome	0.282282	0.387993	0.142057	-0.30353	-1.08944	46	SEM1, PSMA2, PSMB2, PSME1, PSMB9, PSMB6, PSMD9, PSMA7, PSME2, PSMA3, PSMA4, PSMC2, PSMA6, PSMB11, PSMC3, PSMB4, PSMB1, PSMB10, PSMB7, PSMF1, PSMD4	F4 vs F0-2
KEGG	Protein digestion and absorption	0.000220942	0.00159562	0.518848	0.484831	1.76981	103	SLC38A2, COL4A1, ATP1B3, COL4A3, COL4A2, COL4A4, ATP1B1, COL8A1, COL15A1, COL10A1, COL6A3, COL12A1, COL14A1, ATP1A1, COL22A1, COL8A2, SLC1A1, SLC36A4, CPA3, COL5A1, COL11A1, SLC1A5, COL1A2, FXYD2, SLC6A19, COL16A1, COL5A2, ATP1B2, COL1A1, KCNJ13, COL9A2, SLC8A2, COL21A1, KCNQ1, ELN	F4 vs F0-2
KEGG	Protein export	0.862434	0.897361	0.0656814	-0.254564	-0.76229	23	IMMP1L, SRP19, SEC11C, SEC61B, SEC61A2, SEC63, OXA1L, SEC62, SPCS1, SRP14, SRPRA, SEC11A	F4 vs F0-2
KEGG	Protein processing in endoplasmic reticulum	0.0102176	0.028678	0.38073	0.373186	1.43334	166	ERN1, CAPN2, PPP1R15A, HSPA6, ATF6, MAP3K5, BCL2, SELENOS, HSPA1B, HSPA4L, DNAJA2, HSPH1, TUSC3, ERO1A, HSPA1A, NFE2L2, HSPA5, UBE2D1, CRYAB, BAX, UFD1, DNAJB1, DNAJA1, UGGT2, UBE2D2, RRBP1, HSP90AB1, YOD1, HERPUD1, SEC23B, UBE2J1, SSR2, PLAA, MAN1A1, EIF2S1, HYOU1, BCAP31, PREB, DERL3, HSP90B1, MAPK10, TRAM1L1, ATF4, CKAP4, SEC23A, UBE2D3, CUL1, DNAJB11	F4 vs F0-2
KEGG	Proximal tubule bicarbonate reclamation	0.0785256	0.151604	0.202072	0.516086	1.40867	23	ATP1B3, AQP1, ATP1B1, GLS, CA4, ATP1A1, FXYD2, ATP1B2, PCK1, GLUD2, SLC4A4, MDH1	F4 vs F0-2
KEGG	Purine metabolism	0.7711	0.82169	0.0370705	0.227847	0.854046	128	PDE4D, PDE7B, ADSS2, PDE4B, PDE9A, PDE1A, PDE4A, ADCY3, PDE1C, ADCY8, ENPP4, GMPR, PDE3A, PAPSS1, AK8, ADSS1, PDE3B, PDE5A, PDE10A, ATIC, PDE7A, DCK, ENTPD4, RRM2B, ADPRM, DGUOK, PGM2, PDE1B, GUCY1A1, GUCY1A2, ENTPD1, NT5C2, AMPD1, GART, GUCY1B1, ADCY4, GDA, AK1	F4 vs F0-2
KEGG	Pyrimidine metabolism	0.00510865	0.0164066	0.407018	-0.425289	-1.59206	58	UPB1, ENPP3, UMPS, UCK1, DPYS, UCK2, NT5C3B, NME4, NUDT2, NME6, ENTPD5, ASMTL, ENPP1, DPYD, NT5E, CMPK2, DTYMK	F4 vs F0-2
KEGG	Pyruvate metabolism	0.000611817	0.00346351	0.477271	-0.517078	-1.86067	47	ACACA, PKLR, ADH4, ADH6, ALDH2, ACAT1, ACSS2, ADH7, ACYP2, AKR1A1, HAGH, ADH1B, ACACB, PCK2, GRHPR, ACAT2, ADH1A, ALDH7A1, ADH5, ALDH3A2, GLO1, ADH1C, ALDH9A1, ACOT12, LDHD, ME2, ME1	F4 vs F0-2
KEGG	RIG-I-like receptor signaling pathway	0.952218	0.96669	0.0734381	-0.19813	-0.760841	66	MAVS, TRIM25, TNF, TRAF3, DHX58, TKFC, ATG5, IFIH1, NLRX1, TRAF6, ATG12, CASP10, MAPK9, ADAR, SIKE1, DDX58, IFNW1, CXCL10	F4 vs F0-2
KEGG	RNA degradation	0.247934	0.353889	0.0975449	0.319863	1.12535	79	DCPS, BTG2, PFKP, CNOT6L, BTG1, CNOT9, DHX36, BTG3, XRN2, MPHOSPH6, PABPC4L, ENO2, DCP1A, CNOT2, ENO1, TENT4A, PAN3, HSPA9, PABPC4, EXOSC10	F4 vs F0-2
KEGG	RNA polymerase	0.53022	0.609199	0.0934449	-0.286603	-0.964879	34	POLR2D, POLR3H, POLR2E, POLR2J3, POLR2J, POLR2F, POLR3GL, POLR1D, POLR2L	F4 vs F0-2
KEGG	Rap1 signaling pathway	0.0032176	0.0114327	0.431708	0.372225	1.46867	210	THBS1, RAPGEF5, SIPA1L2, PIK3R3, EPHA2, LPAR1, PDGFRA, PDGFD, KIT, FLT1, ITGB1, PLCB4, PDGFA, FGF19, ACTG1, PGF, VEGFC, RAPGEF6, EFNA5, PLCB1, P2RY1, SIPA1L1, FGFR1, ADCY3, ENAH, AKT3, FPR1, RAP1GAP, F2RL3, RALGDS, PDGFB, ADCY8, PDGFRB, PRKD1, LPAR2, RAPGEF3, GNAQ, ANGPT1, CDC42, F2R, KRAS, FGF21, ACTB, PLCE1, FGF7, CALM2, RHOA, APBB1IP, PIK3CB, FGF23, FGFR2, FGF1, PRKCG, FGF18, CTNND1, HGF, EFNA…	F4 vs F0-2
KEGG	Ras signaling pathway	9.54465e-06	0.000138605	0.593325	0.425887	1.70059	235	ETS2, RASGRF2, RAPGEF5, PIK3R3, EPHA2, PAK3, PDGFRA, PDGFD, KIT, FLT1, PLA2G2A, RASAL2, TGFA, GNB5, PDGFA, FGF19, PGF, VEGFC, SHC1, EFNA5, RASA2, BCL2L1, FGFR1, AKT3, RRAS2, ABL2, RALGDS, PDGFB, PLA2G5, PDGFRB, NTRK2, NTRK1, ANGPT1, CDC42, ARF6, KRAS, FGF21, GAB2, RAB5A, NTF3, RALGAPB, PLCE1, EXOC2, FGF7, SYNGAP1, GNG12, PAK2, PLA2G4C, CALM2, RGL1, RHOA, RASAL1, RASA3, PIK3CB, ETS1, FGF23, FGFR2,…	F4 vs F0-2
KEGG	Regulation of actin cytoskeleton	2.44948e-08	1.36354e-06	0.733762	0.474965	1.88693	227	CXCR4, RGCC, EZR, BDKRB2, ITGAV, VCL, ITGA2, GNA13, PIK3R3, PAK3, IQGAP3, LPAR1, PDGFRA, PDGFD, C7, ITGA3, PPP1R12A, ITGB1, SSH2, GSN, ITGB8, PIP5K1A, PDGFA, FGF19, PPP1CB, ACTG1, MYH11, ITGA10, MSN, MYL9, ITGA8, PIP4K2A, ITGB5, ITGB4, MYH10, FGFR1, ENAH, MYL12A, AKT3, BDKRB1, RRAS2, LIMK2, PDGFB, MYL12B, CFL1, PDGFRB, ITGA6, LPAR2, CDC42, MYH9, F2R, KRAS, FGF21, ACTB, ACTN1, IQGAP1, FGF7, GNG12,…	F4 vs F0-2
KEGG	Regulation of lipolysis in adipocytes	0.525641	0.607488	0.103197	-0.258622	-0.962003	57	ADCY1, NPY1R, PLIN1, GNAI1, AKT2, ADCY6, ADCY2, PLAAT2, ADCY9, PIK3CD, AQP7, PTGS1, IRS1, PIK3R2	F4 vs F0-2
KEGG	Relaxin signaling pathway	0.00168274	0.00693872	0.45506	0.424552	1.58641	129	COL4A1, COL4A3, ACTA2, JUN, FOS, COL4A2, NFKBIA, COL4A4, PIK3R3, CREB5, MMP2, EDN1, GNB5, CREB3L1, PLCB4, VEGFC, SHC1, PLCB1, TGFBR2, MMP1, ADCY3, AKT3, EDNRB, ADCY8, COL1A2, KRAS, COL1A1, GNG12, PIK3CB, TGFB1, NFKB1, CREB3, GNA15, GNG5, MAPK1, COL4A5, MAP2K4, MAPK10, ATF4, NRAS, COL3A1, COL4A6, MMP9, GNB1, RELA, MAPK3, SRC, PRKACA, ADCY4, ARRB2, PIK3CA, SOS2, MAPK13, TGFBR1	F4 vs F0-2
KEGG	Renin secretion	0.0407876	0.0898072	0.266351	0.406189	1.40151	69	CACNA1C, AQP1, PPP3CC, PTGER2, ITPR1, ADRB1, EDN1, PLCB4, PLCB1, PDE1A, PDE1C, GNAQ, ADCYAP1, ITPR3, PDE3A, CALM2, ADORA1, AGTR1, PDE3B, PTGER4, EDNRA, PDE1B, GUCY1A1, GUCY1A2, GUCY1B1, CACNA1D, PRKACA, PPP3CB	F4 vs F0-2
KEGG	Renin-angiotensin system	0.551282	0.61788	0.063079	0.343561	0.937755	23	CPA3, PREP, AGTR1, CTSA, CTSG, ACE2, ATP6AP2, CMA1, LNPEP	F4 vs F0-2
KEGG	Retinol metabolism	9.04919e-05	0.000795376	0.538434	-0.492313	-1.90709	68	DHRS4, UGT2B11, ADH4, UGT1A8, UGT2B7, DHRS4L2, ADH6, DGAT1, UGT2A1, ADH7, UGT1A7, RDH16, CYP1A2, ADH1B, PNPLA4, CYP26A1, UGT2B4, HSD17B6, UGT2A2, UGT2B10, UGT2B15, DHRS9, ADH1A, UGT1A5, UGT2B28, CYP26B1, ADH5, CYP2C18	F4 vs F0-2
KEGG	Retrograde endocannabinoid signaling	0.848214	0.888635	0.0943564	-0.201167	-0.893279	140	PRKCA, ADCY1, SLC17A8, NAPEPLD, ITPR2, GNAI1, KCNJ3, CACNA1S, ADCY6, ADCY2, GNG7, NDUFC2, GNAO1, ADCY9, NDUFB3, NDUFA2, NDUFA9, GNGT1, NDUFV3, NDUFB2, NDUFC1, NDUFAB1, ABHD6, NDUFA11, NDUFA13, NDUFA3, NDUFA7, GNG3, NDUFS6, MAPK9, FAAH, NDUFV2, NDUFB10, PLCB3, NDUFA6, NDUFB7	F4 vs F0-2
KEGG	Ribosome	0.306306	0.408923	0.169571	-0.237714	-1.04886	134	RPL3L, MRPL30, MRPL17, MRPS7, MRPS14, MRPS11, RPS29, MRPS10, MRPL22, MRPL23, MRPS15, MRPL2, RPL14, RPS21, MRPL32, MRPS18C, MRPL14, RPS26, RPL41, MRPS17, RPL13A, MRPL12, MRPL36, RPS17, MRPL35, MRPS16, MRPL11, RPL11, MRPL34, RPL29, RPL27A, MRPS9, RPS28, RPS27, MRPS2, RPS10, MRPL18, RPL37	F4 vs F0-2
KEGG	Ribosome biogenesis in eukaryotes	0.0562414	0.117404	0.222056	0.38611	1.35551	77	NXT1, WDR43, GNL2, RCL1, XRN2, UTP4, MPHOSPH10, UTP18, NOP58, NAT10, SNU13, UTP15, RAN, UTP14A, GTPBP4, EFL1, GNL3, DKC1, HEATR1, NOP56, SBDS, WDR75, NOL6, BMS1, LSG1, GNL3L, REXO2, CSNK2B, NXF1, RIOK1, NOP10, FBLL1, RPP25, DROSHA, POP1, NOB1, XPO1, IMP3, NXF3, TCOF1, WDR3	F4 vs F0-2
KEGG	SNARE interactions in vesicular transport	0.479452	0.576032	0.0992333	-0.297524	-0.992132	33	STX17, VAMP1, STX1B	F4 vs F0-2
KEGG	Salivary secretion	0.082768	0.155306	0.179782	0.362965	1.30276	92	ATP1B3, ATP2B4, ATP1B1, ITPR1, TRPV6, SLC12A2, ADRB1, PLCB4, ATP1A1, PLCB1, MUC5B, PRKG1, ADCY3, MUC5AC, CST2, ADCY8, GNAQ, FXYD2, ATP1B2, ITPR3, SLC9A1, CALM2, PRKCG, HTN3, ATP2B1, CST1, LYZ, GUCY1A1, GUCY1A2, ADRA1D, GUCY1B1, ATP2B3, PRKACA, ADCY4, CST3, VAMP2	F4 vs F0-2
KEGG	Selenocompound metabolism	0.348534	0.456511	0.0875697	0.426684	1.09141	17	CTH, INMT, MARS2, TXNRD1, PAPSS1	F4 vs F0-2
KEGG	Serotonergic synapse	0.47319	0.570562	0.0618406	0.271765	0.997659	113	DUSP1, CACNA1C, ITPR1, GABRB3, GNB5, PLCB4, ALOX15B, TRPC1, PTGS2, KCND2, PLCB1, ALOX5, RAPGEF3, GNAQ, KRAS, ITPR3, GNG12, PLA2G4C, PLA2G4E, PRKCG, APP, PLA2G4A, GNG5, GABRB2, MAPK1, NRAS	F4 vs F0-2
KEGG	Signaling pathways regulating pluripotency of stem cells	0.0359435	0.082794	0.271289	0.354002	1.33677	142	MYC, ID4, KLF4, PIK3R3, INHBB, FZD7, LIF, WNT9A, STAT3, WNT4, SMAD5, WNT2B, FGFR1, LEFTY1, ID2, AKT3, ZFHX3, POU5F1, KRAS, FZD6, KAT6A, WNT6, BMPR1B, PIK3CB, FGFR2, WNT10A, JARID2, WNT7B, PCGF2, SMAD9, FZD3, SKIL, MAPK1, WNT10B, NRAS, SMARCAD1, RIF1, REST, WNT9B, ZIC3, CTNNB1, WNT16, ID1, JAK3, JAK1, DVL3, BMI1, MAPK3, HOXD1	F4 vs F0-2
KEGG	Sphingolipid metabolism	0.399709	0.505693	0.0741759	0.316067	1.03321	54	PLPP1, PLPP2, SPHK1, SGPP2, UGCG, B4GALNT1, ACER2, B4GALT5, CERS6, SGMS2, SPTLC1, PLPP3, SPTLC2, ACER3, GLA, ASAH1, SGPP1, SMPD1, SMPD2	F4 vs F0-2
KEGG	Sphingolipid signaling pathway	0.00372299	0.0124348	0.431708	0.413489	1.52808	121	BDKRB2, GNA13, PIK3R3, MAP3K5, S1PR3, BCL2, FYN, PLCB4, SPHK1, PPP2CA, S1PR1, PLCB1, ABCC1, SGPP2, AKT3, PPP2CB, GNAQ, PPP2R1B, ACER2, KRAS, GAB2, BAX, PPP2R2A, SPTSSA, CERS6, ROCK2, SGMS2, PPP2R5E, RHOA, PIK3CB, ADORA1, ADORA3, TNFRSF1A, SPTLC1, PRKCG, NFKB1, FCER1A, SPTLC2, RAC1, MAPK1, NSMAF, MAPK10, S1PR2, NRAS, MS4A2, PPP2R1A, PPP2R3A, ASAH1, RELA, MAPK3, SGPP1, SPTSSB, PIK3CA, MAPK13, RAC2,…	F4 vs F0-2
KEGG	Spliceosome	0.240933	0.345371	0.0956031	0.29794	1.11366	130	HSPA6, DHX15, HSPA1B, DDX5, HNRNPA1, HSPA1A, SRSF8, FUS, SF3B4, HNRNPU, SNU13, DHX8, SF3A1, WBP11, RBM22, PRPF4, EIF4A3, HNRNPK, PRPF38B, TCERG1, DDX39B, HNRNPM, RBM17, SMNDC1, SNRPB, THOC2, SF3B1, SNW1, SRSF5, ISY1-RAB43, RBMX, EFTUD2, PCBP1, BCAS2, USP39, U2AF1, DDX46, SNRNP40, NCBP2, DHX38, SRSF6, PRPF18, CRNKL1, CCDC12, TRA2A, SF3B3, PRPF40A, SLU7, PLRG1, SF3B2, PRPF3, U2AF1L4, U2AF2, ACIN1, …	F4 vs F0-2
KEGG	Starch and sucrose metabolism	0.222527	0.3264	0.154191	-0.344251	-1.15896	34	GCK, ENPP3, TREH, GYG2, PYGM, PGM1, PYGL, ENPP1, GYS1, HK3, GBE1, AGL, UGP2	F4 vs F0-2
KEGG	Steroid biosynthesis	0.00517336	0.0164562	0.407018	-0.604715	-1.75973	20	LSS, SOAT2, CYP2R1, EBP, CYP51A1, SC5D, LIPA, DHCR24, TM7SF2, CEL	F4 vs F0-2
KEGG	Steroid hormone biosynthesis	0.000932003	0.00451143	0.477271	-0.462713	-1.75711	62	SULT1E1, AKR1D1, AKR1C4, UGT2B11, UGT1A8, UGT2B7, CYP7A1, UGT2A1, UGT1A7, CYP1A2, SRD5A2, CYP2E1, HSD11B2, HSD11B1L, UGT2B4, HSD17B6, UGT2A2, UGT2B10, UGT2B15, COMT, SRD5A3, AKR1C2, LRTOMT, UGT1A5, UGT2B28, HSD3B2	F4 vs F0-2
KEGG	Synaptic vesicle cycle	0.51385	0.601525	0.059476	0.277637	0.975665	78	SLC6A11, SLC1A3, SNAP25, ATP6V1E1, RIMS1, DNM3, SLC1A1, CPLX2, ATP6V1C1, SLC6A9, ATP6V1G1, STX3, ATP6V0A1, ATP6V1B1, SLC17A7, AP2B1, NSF, SLC1A7, CACNA1B, SLC6A3, ATP6V1F, DNM2, CLTCL1, VAMP2, ATP6V0B	F4 vs F0-2
KEGG	T cell receptor signaling pathway	0.000129494	0.00105036	0.518848	0.463896	1.71486	120	JUN, FOS, NFKBIA, PIK3R3, PPP3CC, MAP3K8, PAK3, FYN, ITK, CTLA4, BCL10, CD40LG, PPP2CA, NCK2, AKT3, NFATC1, IL10, IL2, PPP2CB, CDC42, PPP2R1B, CD3E, KRAS, PRKCQ, PPP2R2A, PAK2, PPP2R5E, RHOA, PIK3CB, GRAP2, NFKB1, MAP3K7, CD8A, CARD11, PLCG1, CHUK, NCK1, CBLB, MAPK1, MAPK10, VAV3, NRAS, RASGRP1, ICOS, PPP2R1A, PPP2R3A, RELA, MAPK3, CD28, PTPRC, PPP3CB, CSF2, PIK3CA, SOS2, MAPK13, PTPN11	F4 vs F0-2
KEGG	TGF-beta signaling pathway	0.00119663	0.00532898	0.45506	0.449828	1.64374	107	THBS1, MYC, ID4, TGFB3, TGFB2, SMURF1, INHBB, FMOD, RGMB, FBN1, TGIF1, FST, PPP2CA, CDKN2B, DCN, SMAD5, TGFBR2, LRRC32, LEFTY1, BAMBI, NEO1, ID2, NBL1, PPP2CB, PPP2R1B, GREM2, E2F5, RHOA, BMPR1B, BMP2, BMP5, TGFB1, TFRC, SMAD9, SKIL, MAPK1, HDAC1, TF, CUL1, PPP2R1A, ID1, EMP3, SMURF2, E2F4	F4 vs F0-2
KEGG	TNF signaling pathway	3.59396e-06	6.3178e-05	0.627257	0.511755	1.88072	114	TNFAIP3, SOCS3, JUN, CXCL1, FOS, JUNB, JAG1, NFKBIA, IL6, PIK3R3, CREB5, CXCL6, MAP3K8, MAP3K5, CCL20, CXCL2, CCL2, EDN1, LIF, CREB3L1, VEGFC, PTGS2, MMP14, IL18R1, CEBPB, AKT3, BIRC3, DNM1L, MLKL, ICAM1, CXCL3, TNFRSF1B, TRAF5, PIK3CB, CXCL5, TNFRSF1A, NFKB1, MAP3K7, RIPK3, CREB3, CHUK, MAPK1, CCL5, MAP2K4, MAPK10, ATF4	F4 vs F0-2
KEGG	Taste transduction	0.504132	0.594983	0.0601186	0.274832	0.974425	83	CACNA1C, PLCB4, GABBR2, HCN4, PLCB1, P2RY1, PDE1A, SCN3A, PDE1C, ADCY8, ASIC2, SCNN1A, ITPR3, PKD1L3	F4 vs F0-2
KEGG	Taurine and hypotaurine metabolism	0.510569	0.600458	0.0675189	0.379441	0.961891	16	FMO2, GGT6, GGT5, FMO5, GAD1, ADO	F4 vs F0-2
KEGG	Terpenoid backbone biosynthesis	0.0978836	0.179633	0.234393	-0.446195	-1.33613	23	FDPS, ACAT1, PCYOX1, ACAT2, PDSS2, MVK, ICMT, IDI1, PMVK	F4 vs F0-2
KEGG	Th1 and Th2 cell differentiation	0.000914316	0.0044909	0.477271	0.454027	1.6296	92	IFNGR1, JUN, FOS, JAG1, NFKBIA, PPP3CC, NOTCH3, MAML2, DLL1, RUNX3, NFATC1, IL12RB2, IL2, CD3E, PRKCQ, IL2RA, JAG2, IL4R, IFNGR2, IL2RG, NFKB1, DLL4, PLCG1, CHUK, RBPJ, MAPK1, MAPK10, HLA-DMA, JAK3, JAK1, TBX21, RELA, MAPK3, PPP3CB, HLA-DRB1, HLA-DPA1, HLA-DQA1, HLA-DRB5, MAPK13, HLA-DQB1, CD3D, HLA-DOB, HLA-DPB1	F4 vs F0-2
KEGG	Th17 cell differentiation	0.00249373	0.00964997	0.431708	0.426483	1.56254	108	IFNGR1, JUN, FOS, NFKBIA, IL6, PPP3CC, RUNX1, STAT3, TGFBR2, RORA, HIF1A, NFATC1, IL2, CD3E, PRKCQ, IL2RA, IL1R1, IL4R, IL1RAP, TGFB1, IFNGR2, IRF4, HSP90AB1, IL2RG, NFKB1, PLCG1, CHUK, FOXP3, MAPK1, MAPK10, HLA-DMA, JAK3, JAK1, TBX21, RELA, MAPK3, HSP90AA1, PPP3CB, HLA-DRB1, HLA-DPA1, IL1B, HLA-DQA1, HLA-DRB5, MAPK13, HLA-DQB1, TGFBR1, CD3D, HLA-DOB, HLA-DPB1, NFKBIB, LCK, RXRG, IL23A, RARA, IKB…	F4 vs F0-2
KEGG	Thermogenesis	1	1	0.108394	-0.174461	-0.812259	218	COX18, ADCY1, COX19, PLIN1, COX14, PRKAB2, COA5, SMARCA2, UQCRHL, ADCY6, COX11, COX8C, KLB, ADCY2, NDUFAF6, NDUFC2, COX15, ADCY9, NDUFB3, NDUFA2, NDUFA9, SLC25A20, NDUFV3, NDUFB2, NDUFC1, UQCR11, NDUFAB1, COX6A2, COA4, ATP5F1E, COX16, NDUFA11, NDUFA13, NDUFAF5, DPF3, NDUFA3, NDUFA7, NDUFS6, UQCR10, NDUFV2, NDUFB10, COX6A1, COA6, COX17, COX7B2, NDUFA6, NDUFB7, ARID1A, SDHB, SMARCD2, ATP5PF, ATP5ME…	F4 vs F0-2
KEGG	Thiamine metabolism	0.126316	0.216356	0.204295	-0.475317	-1.30721	15	AK2, NTPCR, AK4, THTPA	F4 vs F0-2
KEGG	Thyroid hormone signaling pathway	0.0670171	0.134034	0.197822	0.348236	1.28693	121	MYC, FOXO1, ATP1B3, ITGAV, ATP1B1, PIK3R3, NOTCH3, RCAN2, PFKP, PLCB4, ACTG1, WNT4, ATP1A1, RCAN1, PLCB1, AKT3, HIF1A, NCOA3, MED27, FXYD2, KRAS, ACTB, PLCE1, ATP1B2, CASP9, SLC9A1, PFKFB2, DIO2, PIK3CB, SLC2A1, PRKCG, CCND1, PLCG1, MED13L, MAPK1, DIO3, NRAS, HDAC1, CTNNB1, NOTCH4, MAPK3, SRC, PRKACA, MED4, NCOA1, MED30, ATP2A3, PIK3CA	F4 vs F0-2
KEGG	Thyroid hormone synthesis	0.0470263	0.100684	0.245042	0.391583	1.36887	75	ATP1B3, GPX3, ATP1B1, CREB5, ITPR1, DUOX2, CREB3L1, PLCB4, ATP1A1, PLCB1, ADCY3, ADCY8, GNAQ, FXYD2, HSPA5, ATP1B2, ITPR3, GPX2, GSR, GPX8, PRKCG, CREB3, GPX7, HSP90B1, ATF4, DUOXA2, CGA, SERPINA7, PRKACA, ADCY4, DUOX1	F4 vs F0-2
KEGG	Tight junction	7.35522e-05	0.000701898	0.538434	0.431383	1.66537	168	EZR, JUN, JAM3, NEDD4L, MAP3K5, ITGB1, CFTR, RUNX1, ACTG1, MYH11, RAB8B, RAPGEF6, MSN, CLDN4, PPP2CA, MYL9, YBX3, CLDN10, CLDN7, MYH10, TUBA1A, MYL12A, DLG3, MYL12B, F11R, PPP2CB, CDC42, PRKAB1, PPP2R1B, MYH9, EPB41L4B, ACTB, TUBA3D, JAM2, ACTN1, PPP2R2A, TJP1, CLDN11, ROCK2, RHOA, CLDN8, ARPC5L, ACTR2, ARHGAP17, HCLS1, HSPA4, CCND1, PRKAA2, CD1E, ARPC3, TUBA1C, AFDN, PARD3, WAS, MAP3K1, RAC1, MA…	F4 vs F0-2
KEGG	Toll-like receptor signaling pathway	0.199468	0.305607	0.10882	0.320071	1.16177	101	JUN, FOS, NFKBIA, IL6, PIK3R3, MAP3K8, SPP1, TLR2, CTSK, CXCL8, TLR5, CCL4, AKT3, PIK3CB, CCL4L2, LBP, NFKB1, CCL3, MAP3K7, CHUK, RAC1, MAPK1, CCL5, MAP2K4, MAPK10, JAK1, RELA, MAPK3, STAT2, IL1B, PIK3CA, CD14, MAPK13	F4 vs F0-2
KEGG	Tryptophan metabolism	0.000670847	0.00355655	0.477271	-0.525389	-1.83647	42	DDC, AADAT, AFMID, ALDH2, CAT, ACAT1, ALDH8A1, KYNU, DHTKD1, ECHS1, CYP1A2, EHHADH, HAAO, ACAT2, IDO2, AOC1, ALDH7A1, HADH, ALDH3A2, MAOA	F4 vs F0-2
KEGG	Tyrosine metabolism	0.00836448	0.0240839	0.38073	-0.471712	-1.58898	36	DDC, ADH4, ADH6, ADH7, ADH1B, DBH, GSTZ1, COMT, LRTOMT, ADH1A, ADH5, TH, MAOA, ADH1C, DCT	F4 vs F0-2
KEGG	Ubiquitin mediated proteolysis	0.499356	0.593541	0.0573667	0.263876	0.994392	141	SOCS3, SMURF1, NEDD4L, SIAH1, MID1, UBE2Q2, SOCS1, UBA2, UBC, UBE2Z, BIRC3, UBE2D1, DDB2, PIAS3, CDC16, UBE2D2, UBE2N, CUL4A, UBE2E2, UBE2J1, TRIP12, UBE2W, CBLB, UBE2U, CUL4B, MAP3K1, KLHL9, CDC27, UBE2I, UBE2B, FBXW7, NEDD4, UBE2S, UBE2D3, PML, BIRC2, CUL1, UBE2R2, SMURF2, TRIM37, UBE2A, XIAP, SYVN1, UBA6, SKP1	F4 vs F0-2
KEGG	VEGF signaling pathway	0.218705	0.323219	0.107972	0.351509	1.1664	59	PIK3R3, PPP3CC, SH2D2A, SPHK1, MAPKAPK2, PTGS2, AKT3, CDC42, KRAS, CASP9, PLA2G4C, PIK3CB, PXN, PLA2G4E, PRKCG, PLA2G4A, PLCG1, RAC1, MAPK1, NRAS, MAPK3, SRC, PPP3CB, PIK3CA, MAPK13, RAC2	F4 vs F0-2
KEGG	Valine, leucine and isoleucine degradation	0.0123683	0.0335854	0.38073	-0.433135	-1.56611	48	ALDH2, ACAT1, DBT, ECHS1, HIBADH, EHHADH, ACAT2, IVD, ACAA1, HIBCH, ACADS, BCKDHB, MCEE, ALDH7A1, ACADSB, HADH, ALDH3A2, ABAT, HSD17B10, MMUT, ALDH9A1, ACAA2, AGXT2, AOX1	F4 vs F0-2
KEGG	Various types of N-glycan biosynthesis	0.598187	0.663769	0.0564118	0.29329	0.905142	42	B4GALT1, MGAT4A, TUSC3, B4GALNT3, CHST8, CHST9, B4GALNT4, B4GALT3, MAN1A1	F4 vs F0-2
KEGG	Vascular smooth muscle contraction	0.026407	0.0639127	0.352488	0.370869	1.39304	134	ADM, ACTA2, CACNA1C, GNA13, IRAG1, ITPR1, PLA2G2A, PPP1R12A, EDN1, PLCB4, PPP1CB, CALCA, MYH11, MYL9, PLCB1, PRKG1, MYH10, ADCY3, CALCRL, PLA2G5, ADCY8, PRKCH, GNAQ, CALD1, MYH9, PRKCQ, ITPR3, AVPR1A, PPP1R14A, PLA2G4C, ROCK2, CALM2, RHOA, AGTR1, ACTG2, PLA2G4E, RAMP2, PRKCG	F4 vs F0-2
KEGG	Vasopressin-regulated water reabsorption	0.183857	0.289661	0.122108	0.391451	1.22591	44	CREB5, CREB3L1, ADCY3, DYNC2H1, RAB5A, DYNC1I2, ARHGDIB, RAB11A, DYNC1I1, DCTN4, CREB3, DYNC1LI1, NSF, ARHGDIA, DCTN2, PRKACA, VAMP2, RAB11B, DCTN6, CREB3L3, DCTN1, AVPR2, DYNLL1, GNAS, RAB5C	F4 vs F0-2
KEGG	Vitamin digestion and absorption	0.222812	0.3264	0.151149	-0.400338	-1.20136	22	SLC46A1, BTD, SLC23A1, FOLH1, SLC19A1, SLC19A3, MMACHC	F4 vs F0-2
KEGG	Wnt signaling pathway	0.0238732	0.0586298	0.352488	0.352058	1.36875	174	MYC, JUN, CCN4, GPC4, PPP3CC, SFRP5, MMP7, FZD7, NKD2, FRZB, SIAH1, WNT9A, PLCB4, SFRP4, LEF1, ROR2, TLE3, SOX17, WNT4, NFATC4, VANGL2, FOSL1, PLCB1, PRICKLE2, CCND3, WNT2B, TLE1, BAMBI, CSNK1E, NFATC1, CTNND2, TCF7L2, PPARD, CSNK1A1, RYK, FZD6, TCF7L1, ROCK2, DKK4, RHOA, CTBP2, WNT6, ROR1, WNT10A, WNT7B, PRKCG, TLE4, LGR6, MAP3K7, CCND1, FZD3, CCND2, RAC1, MAPK10, WNT10B, TPTEP2-CSNK1E, WNT9B, D…	F4 vs F0-2
KEGG	alpha-Linolenic acid metabolism	0.848726	0.888635	0.0427591	0.262317	0.734588	26	PLA2G2A, PLA2G5, PLA2G4C, PLA2G4E, PLB1, PLA2G4A	F4 vs F0-2
KEGG	beta-Alanine metabolism	0.000533464	0.00318173	0.477271	-0.588698	-1.93017	31	UPB1, CNDP1, DPYS, ALDH2, MLYCD, ECHS1, CSAD, EHHADH, HIBCH, ACADS, ALDH7A1, ALDH3A2, ABAT, DPYD, ALDH9A1, CARNS1	F4 vs F0-2
KEGG	cAMP signaling pathway	0.0192572	0.0494761	0.352488	0.337502	1.33897	224	ATP1B3, JUN, FOS, CACNA1C, NFKBIA, ATP2B4, ATP1B1, PIK3R3, CREB5, PDE4D, PTGER2, ADRB1, PPP1R12A, EDN1, CREB3L1, CFTR, PPP1CB, SOX9, GABBR2, HCN4, GLI3, ATP1A1, PDE4B, MYL9, PDE4A, ADCY3, AKT3, RRAS2, ABCC4, NFATC1, ADCY8, RAPGEF3, FXYD2, ADCYAP1, F2R, PLCE1, ATP1B2, PDE3A, SLC9A1, ROCK2, CALM2, RHOA, PIK3CB, RYR2, OXTR, ADORA1, PDE3B, NFKB1, PDE10A, FSHR, PTCH1, CREB3, AFDN, SSTR2, ATP2B1, RAC1,…	F4 vs F0-2
KEGG	cGMP-PKG signaling pathway	0.00755485	0.0223303	0.407018	0.36778	1.41665	167	ATP1B3, IRS2, BDKRB2, CACNA1C, RGS2, GNA13, ATP2B4, ATP1B1, CREB5, PPP3CC, IRAG1, ITPR1, ADRB1, PPP1R12A, ADRA2A, CREB3L1, PLCB4, PPP1CB, ATP1A1, NFATC4, MYL9, PLCB1, PRKG1, TRPC6, ADCY3, AKT3, EDNRB, SRF, NFATC1, ADCY8, GNAQ, FXYD2, ADRA2C, ATP1B2, ITPR3, PDE3A, SLC8A2, ROCK2, CALM2, RHOA, ADORA1, AGTR1, ADORA3, PDE3B, VDAC2, VDAC1, PDE5A, PIK3R5, PIK3CG, CREB3, ATP2B1, SLC25A6, MAPK1, EDNRA, AT…	F4 vs F0-2
KEGG	mRNA surveillance pathway	0.280323	0.386893	0.0891647	0.306801	1.10426	97	ETF1, NXT1, PPP1CB, MSI2, MSI1, PPP2CA, PABPC4L, PPP2CB, PPP2R1B, FUS, PPP2R2A, PPP2R5E, EIF4A3, SRRM1, UPF3A, GSPT1, DDX19B, RNGTT, FIP1L1, PABPC4, DDX39B, WDR82, CASC3, PPP2R1A, PPP2R3A, SMG7, RNMT, CSTF3, NXF1, RNPS1, PELO, CLP1, PPP2R2C, NCBP2, DDX19A, PPP2R5B, PABPC1L, PAPOLG, PAPOLB, PPP2R5A, CSTF2T, CPSF7	F4 vs F0-2
KEGG	mTOR signaling pathway	0.470886	0.56984	0.0593488	0.26207	1.00235	155	SGK1, DDIT4, LPIN2, PIK3R3, FZD7, WNT9A, RNF152, WNT4, ATP6V1E1, WNT2B, SEH1L, AKT3, RRAGA, ATP6V1C1, KRAS, FZD6, ATP6V1G1, RHOA, CAB39L, WNT6, PIK3CB, EIF4E1B, WNT10A, TNFRSF1A, WNT7B, PRKCG, FZD3, RPS6KA2, PRKAA2, CHUK, ATP6V1B1, MAPK1, CAB39, WNT10B, SLC38A9, NRAS, FNIP1, WNT9B, WNT16, RRAGC, DVL3, ATP6V1F, RPS6, MAPK3, SESN2, PRKAA1, FZD1, LPIN1, PIK3CA, SOS2	F4 vs F0-2
KEGG	p53 signaling pathway	0.000299779	0.00204339	0.498493	0.505892	1.7681	74	THBS1, SERPINE1, GADD45B, SESN1, CDKN1A, GADD45G, TNFRSF10A, PERP, BCL2, CDKN2A, SIAH1, CYCS, TNFRSF10B, BCL2L1, CCND3, PPM1D, BAX, PMAIP1, CASP9, DDB2, ZMAT3, CCND1, CCNE2	F4 vs F0-2
Transcription factor	ABL1	0.00101183	0.00313326	0.45506	0.798527	1.86014	10	JUN, CDKN1A, BCL2, BAX, FOXO3, BCL6, CCND2	F3 vs F0-2
Transcription factor	AHR	0.0124284	0.0228055	0.38073	0.567352	1.62194	22	IL6, FOS, MYC, CCND1, UGT1A6, CYP1B1, IL1B, PCNA, MFSD2A, CA9	F3 vs F0-2
Transcription factor	APC	0.000634013	0.00221905	0.477271	0.777599	1.93344	12	PTGS2, SGK1, MYC, KLF4, ODC1, DNMT1	F3 vs F0-2
Transcription factor	AR	0.00102784	0.00313326	0.45506	0.443085	1.69703	90	KLF5, PTGS2, JUN, MYC, CDKN1A, IFI16, SESN1, BTG2, PTPN1, ARG2, CDH11, MUC1, PNRC1, TMPRSS2, WEE1, TGFA, BTG1, REST, VIM, ALDH1A3, NDRG1, PIGR, KISS1R, MID1, ATAD2, CDH1	F3 vs F0-2
Transcription factor	ARNT	0.018361	0.032432	0.352488	0.564071	1.58282	20	FOS, JUN, EPO, UGT1A6, CYP1B1, AHR, HIF1A, CCNE1, MFSD2A, CA9	F3 vs F0-2
Transcription factor	ATF1	1.40028e-06	1.65408e-05	0.643552	0.758659	2.21217	24	SLC20A1, IL10, MAP1LC3B, CYP11B1, MITF, FLT1, TGFB2, BCL2, NTS, CFTR, PLAUR, TOP2A, FTH1, USP7	F3 vs F0-2
Transcription factor	ATF2	4.08033e-07	6.42653e-06	0.674963	0.719749	2.25628	32	IFNG, ATF3, DUSP1, PTGS2, JUN, CDKN1A, PLAT, CYP11B1, POLB, TGFB2, MMP2, CCND1, DUSP10, PCK1, MAP3K1, FASLG, ITGB8, PLAU	F3 vs F0-2
Transcription factor	ATF3	1.2942e-05	8.43461e-05	0.593325	0.793249	2.11441	16	IFNG, GDF15, CCL5, LDLR, ASNS, MMP2	F3 vs F0-2
Transcription factor	ATF4	5.02777e-07	7.30961e-06	0.659444	0.702048	2.22478	35	IGFBP1, ATF3, PTGS2, IL6, CHAC1, DDIT4, MAP1LC3B, FGF19, CXCL8, MCL1, CCL2, HSPA5, ASNS	F3 vs F0-2
Transcription factor	ATF6	0.181132	0.228226	0.140406	0.498313	1.27296	14	HSPA5, PDX1, STARD4, NR0B2, DNAJC3, BGLAP, WBP1, MAFA, NUCB1, SRF	F3 vs F0-2
Transcription factor	ATM	0.0105474	0.0201359	0.38073	0.573006	1.6381	22	DUSP1, CDKN1A, PMAIP1, MCL1, BCL2, BAX, KLRK1, PBK, TNFRSF10B, PCNA, FAS	F3 vs F0-2
Transcription factor	BCL6	0.00178159	0.00461262	0.45506	0.676835	1.83602	17	MYC, CDKN1A, IRF4, STAT3, LITAF, BCL6, CDKN2B, BCL2L1, CCND2, CD80, NFKB1	F3 vs F0-2
Transcription factor	BRCA1	1.93401e-06	2.03071e-05	0.627257	0.597207	2.0957	57	AREG, FOXC1, FOS, MYC, CDKN1A, EGR1, DDB2, KRT17, HSPA5, CYP19A1, CXCL1, KRT18, CCND1, FOXC2, STAT3, STAT1, CCNB1, CYP1B1, HMGA2, IGF1, HIF1A	F3 vs F0-2
Transcription factor	CDX2	0.0485612	0.0771265	0.276501	0.461613	1.44707	32	PTGS2, CDKN1A, VDR, KLF4, ABCB1, CFTR, HEPH, DSC2, GSTP1, FUT2, GSPT1, ACAT2	F3 vs F0-2
Transcription factor	CEBPA	0.00353173	0.00794639	0.431708	0.477466	1.63752	51	IL6, MYC, CSF2RA, SPP1, IL10, SOCS3, CCL2, BCL2, VLDLR, STAT3, IGF2, S100A9, PCK1, IGF1, ICAM1, HSPA4, CSF3R, MSR1	F3 vs F0-2
Transcription factor	CEBPB	1.2247e-06	1.60322e-05	0.643552	0.599662	2.13087	59	PRDM1, PTGS2, IL6, GDF15, CDKN1A, ADM, IRF4, GADD45G, IL10, CXCL8, ABCB1, ASNS, CYP19A1, TOP1, S100A9, MMP1, TNFAIP6, PTPN13, IL1B, BCL2L1, FASLG, CSF3R	F3 vs F0-2
Transcription factor	CEBPD	0.000171562	0.000720562	0.518848	0.735453	1.99503	17	PTGS2, GADD45G, CCL20, CYP19A1, CXCL1, PDGFRA, IL23A, CASP8, TNFAIP6	F3 vs F0-2
Transcription factor	CIITA	0.00297787	0.00678092	0.431708	0.565727	1.76203	31	S100A4, HLA-DRA, HLA-DPB1, HLA-DQB1, HLA-DOA, STAT1, HLA-DMA, COL1A2, COL1A1, FASLG, HLA-DMB, HLA-DOB, HLA-F, HLA-DRB5, IRF1, HLA-G, HLA-DRB1, HLA-DRB3, HLA-C, PSMC5	F3 vs F0-2
Transcription factor	CLOCK	0.76	0.772258	0.0607719	-0.294275	-0.775749	13	PER3, PER2, CRY2, TPO	F3 vs F0-2
Transcription factor	CREB1	1.61119e-12	5.98897e-11	0.91012	0.647569	2.48021	90	CXCR4, NR4A3, IFNG, PTGS2, IL6, FOS, JUN, PLAT, SLC20A1, IL10, MUC5AC, SNAI2, IL2, BDKRB2, CYP11B1, CYP11A1, CCL5, MITF, RRM2B, FLT1, SNAI1, BCL2, CYP19A1, NTS, MMP2, NOLC1, ODC1, HLA-DQB1, SOX9, MUC4, PPP2CA, NMNAT2, MSMB, BDKRB1, LAPTM4B, CASP8, TRH, SPRY2, HLA-DOB, GSK3A, PPM1D, PLAU, ETV3, CCK, STMN1	F3 vs F0-2
Transcription factor	CREB5	0.162313	0.208689	0.148262	0.520735	1.29477	12	TNFRSF11B, STAT1, LY96, LGALS3BP	F3 vs F0-2
Transcription factor	CREBBP	0.265487	0.309735	0.10882	0.389683	1.1535	25	PTGS2, CDKN1A, TRIM22, S100A4, EZH2, CSF2	F3 vs F0-2
Transcription factor	CREM	0.00862935	0.0171679	0.38073	0.563393	1.66771	25	DUSP1, FOS, PLAT, IL2, CCL4, CD247, DUSP4, FASLG, G6PD, CCNA2	F3 vs F0-2
Transcription factor	CTCF	0.590106	0.619611	0.0645031	0.299378	0.906669	27	MYC, CCND1, IGF2, CSF2, BCL6, RAD21	F3 vs F0-2
Transcription factor	CTNNB1	0.000260137	0.00104608	0.498493	0.679708	1.94314	22	PTGS2, JUN, MYC, RB1, CD44, CCND1, GLCE, VIM, FST, STARD7, MMP14, NRCAM, GLI2	F3 vs F0-2
Transcription factor	DDIT3	0.0091667	0.0180469	0.38073	0.619656	1.69749	18	IL6, MAP1LC3B, CXCL8, MCL1, ASNS, TF, TRIB3, TNFRSF10B	F3 vs F0-2
Transcription factor	DNMT1	0.00130132	0.00369113	0.45506	0.599939	1.84285	30	CXCR4, EPCAM, IL32, CDKN2A, RB1, RGS10, RUNX3, SFRP5, CASP8, CDKN2B, PROM1, TNFRSF10B, CDH1, MBD2, KIR2DL3, TIMP3	F3 vs F0-2
Transcription factor	E2F1	7.80897e-06	5.67652e-05	0.593325	0.455631	1.82985	130	THBS1, DUSP1, MYC, CDKN1A, RRM2, RASGRP1, AURKA, CDKN2A, TP53BP2, RB1, SERPINE1, NELL2, FSHR, MCL1, HSPA5, FLT1, ABCB1, BCL2, TYMS, CCND1, PDK4, MUC4, MEFV, CCNB1, ETV4, ECT2, IL23A, DNMT1, MYB, MYH10, AURKB, TOP2A, IL1B	F3 vs F0-2
Transcription factor	E2F3	0.0288914	0.0478989	0.352488	0.634999	1.57887	12	CDKN1A, AURKA, CCNB1, CCNA2, CDK1	F3 vs F0-2
Transcription factor	E2F4	0.230634	0.281224	0.117766	0.406731	1.18046	23	MYC, CCND1, CCNB1, AURKB, TTK	F3 vs F0-2
Transcription factor	EGR1	1.63018e-05	9.93887e-05	0.57561	0.508401	1.94252	87	IFNG, FAP, ATF3, PTGS2, IL6, GDF15, CDKN1A, F3, WNT4, SPRY1, IL2, CXCL8, TMPO, LDLR, FLT1, ABCB1, CCND1, GDNF, PLAUR, IGF2, POR, CD28, MYB, UBE2S, HIF1A, PTP4A1, FASLG, AKR1B1, CCND2, MMP14, PLAU, TFPI2, STMN1, FAS, TOE1, PTGES, ACHE, TNF, NFKB1, TCF4, TP73, EAPP	F3 vs F0-2
Transcription factor	ELK1	0.0291802	0.047957	0.352488	0.564604	1.55762	19	ZFP36, FOS, MCL1, DAP3, MUC4, EZH2, TNFRSF10B, FOSL1, CITED2, PTPRZ1, FUT4	F3 vs F0-2
Transcription factor	EP300	0.000360089	0.00138891	0.498493	0.521484	1.81623	55	IFNG, PTGS2, IL6, MYC, CDKN1A, TRIM22, S100A4, CXCL8, ABCB1, THBD, CCND1, EPO, EZH2, CYP1B1, COL1A2, DNMT1, CCNB2, IGF1, CDKN2B, CCNE1, MDM2, PARP1, PCNA, CYBB, NR0B2, CA9, BIRC5, TBXAS1, NFKB1	F3 vs F0-2
Transcription factor	EPAS1	0.00221049	0.00542576	0.431708	0.774493	1.80416	10	SERPINE1, FLT1, COL10A1, MMP14, CCR7, PTPRZ1, CA9	F3 vs F0-2
Transcription factor	ERG	5.83066e-06	4.6122e-05	0.610527	0.734561	2.18806	26	CXCR4, ADAMTS1, TDRD1, SPP1, VWF, SOX4, CXCL8, TMPRSS2, VIM, EPB41L3, ICAM1, ICAM2	F3 vs F0-2
Transcription factor	ESR1	3.53566e-05	0.000202497	0.557332	0.516666	1.91942	75	FOS, JUN, RUNX2, MYC, CDKN1A, BTG2, PMAIP1, SERPINE1, JUNB, SERPINB9, FLT1, BCL2, TAC3, CYP19A1, TYMS, TGFA, CCND1, KRT19, PTMA, CYP1B1, AVP, AHR, NQO1, CD24, RET, CCNA2, CDH1	F3 vs F0-2
Transcription factor	ESR2	0.00261044	0.00609102	0.431708	0.659404	1.80638	18	FOS, JUN, CDKN1A, SERPINE1, PTPRC, TGFA, AVP	F3 vs F0-2
Transcription factor	ETS1	1.09846e-05	7.41464e-05	0.593325	0.532746	1.97916	75	CXCR4, IGFBP1, MMP10, CDKN1A, CDKN2A, EGR1, VWF, F13A1, IL2, CD8A, CASP1, FLT1, ABCB1, CD6, BAX, MUC4, COL1A1, MYB, MMP1, LCK, CSF2, NDRG1, CSF3R, SPRY2, CHUK, DUSP6, CR1, PLAU, FLI1, MDM2, PARP1, WAS, CA9, TBXAS1, RHOC, TNC, GRPR	F3 vs F0-2
Transcription factor	ETS2	7.67489e-05	0.000371937	0.538434	0.643746	2.00503	31	MYC, CDKN1A, CDKN2A, EGR1, VWF, CXCL8, PDE7A, MMP2, MMP1, LCK, CSF2, ICAM1, CSF3R, MSR1, CD163, FLI1, MDM2, CDK1	F3 vs F0-2
Transcription factor	ETV4	9.14236e-05	0.000431977	0.538434	0.706399	1.9822	20	PTGS2, EGLN1, MMP2, PLAUR, VIM, MUC4, BDKRB1, MMP1, ETS1, CCND2, MMP14, TNF, MMP7, AGTR1	F3 vs F0-2
Transcription factor	EZH2	0.000560113	0.00205717	0.477271	0.560844	1.82601	40	IGFBP1, FOXC1, ADAMTS1, MYC, CDKN1A, CDKN2A, VDR, SNAI2, MMP2, CCND1, RUNX3, CDKN2B, CCNE1, CDH1	F3 vs F0-2
Transcription factor	FLI1	0.376577	0.416216	0.0888945	0.371276	1.05235	21	PHLDA1, IL10, ITGA2B, COL1A2, MMP1, ID2, FLI1, CCK	F3 vs F0-2
Transcription factor	FOS	0.0078986	0.016052	0.38073	0.447622	1.57079	57	CD40LG, PTGS2, FOS, MYC, CREM, EZR, CXCL8, HSPH1, NTS, CCND1, PLAUR, MMP1, NQO1, GSTP1, BCL2L1, NTF3, PLAU, CCK, OXTR, PGR, FAS, SPI1, NEFL, NFKB1	F3 vs F0-2
Transcription factor	FOSL2	0.0142016	0.0253217	0.38073	0.616308	1.61573	15	TIMP1, PLAUR, MYB, CCR4, BCL6, FOSL1, TGFB1, MDM2	F3 vs F0-2
Transcription factor	FOXA1	0.0558559	0.0862751	0.257206	0.52691	1.49348	21	MYC, AGR2, BCL2, CFTR, RET, HSPA1A, KRT7, TFF1	F3 vs F0-2
Transcription factor	FOXA2	0.207407	0.256209	0.128789	0.447297	1.22533	18	AGR2, CFTR, APOA1, CDH1, TFF1, MMP7, TCF7L2	F3 vs F0-2
Transcription factor	FOXM1	0.0939227	0.131492	0.197822	0.524729	1.42341	17	MYC, BTG2, CDKN2A, CCNB1, FGB, CDH1	F3 vs F0-2
Transcription factor	FOXO1	0.00202758	0.00510951	0.431708	0.624139	1.81144	23	CXCR4, IGFBP1, IL6, EGR1, IRS2, TXNIP, KLF2, HYOU1, NLK, FABP4, PDGFA	F3 vs F0-2
Transcription factor	FOXO3	0.337037	0.381437	0.0968878	0.397566	1.0891	18	TXNIP, BCL6, CDKN2B, FASLG, CCND2, MYOCD, BIRC5	F3 vs F0-2
Transcription factor	FOXP3	0.054717	0.085467	0.266351	0.615345	1.48814	11	IL2RA, CDKN1A, IL10, IL2, CCR4	F3 vs F0-2
Transcription factor	GATA1	0.350515	0.39433	0.0902635	0.30391	1.06023	56	IFNG, FCER1A, IL1RL1, F13A1, MUC1, ITGA2B, EPO, CBFB, BDKRB1, DPYSL2, RUNX1, GP1BB, FLI1, CYBB, PTGFR, BACH1, SPI1	F3 vs F0-2
Transcription factor	GATA2	0.105556	0.143525	0.186433	0.510515	1.39851	18	FCER1A, IL1RL1, EPO, PECAM1, DPYSL2, MS4A2, CYBB, SPI1	F3 vs F0-2
Transcription factor	GATA3	9.89437e-06	6.92606e-05	0.593325	0.642234	2.06893	37	CD40LG, FOXC1, IFNG, LOX, IL10, IL12RB2, CHST4, CD8A, MUC1, CXCL1, FOXC2, EPO, MMP1, CD8B, GATA3	F3 vs F0-2
Transcription factor	GATA4	0.501085	0.529078	0.0833634	-0.335191	-0.953009	19	IL5, CYP17A1, SGPL1, NOS3, FCGR3B, FCGR2B, IAPP, AMH	F3 vs F0-2
Transcription factor	GLI1	0.00630893	0.0132488	0.407018	0.639162	1.73383	17	EGR2, JUN, MUC5AC, BCL2, SOX9, PDGFRA, S100A9, TNFRSF10B, BHLHE41, FAS	F3 vs F0-2
Transcription factor	GLI2	0.00166307	0.00440897	0.45506	0.679535	1.84335	17	JUN, MUC5AC, BCL2, FOXC2, PDGFRA, TNFRSF10B, CDH1, FST, BHLHE41, WNT2B, FAS	F3 vs F0-2
Transcription factor	HDAC1	2.94798e-08	6.19075e-07	0.733762	0.607947	2.24111	70	EPCAM, PTGS2, FOS, CDKN1A, SPP1, RHOB, CDKN2A, EGR1, BIRC3, DEFB1, KLF4, SNAI2, IL2, CXCL8, TNFRSF10A, HSPA5, HLA-DRA, CD44, TXNIP, ABCB1, CCND1, RGS10, BCL2A1, STAT3, RUNX3, HMGCS1, CLDN7, RARB, COL1A2, DNMT1	F3 vs F0-2
Transcription factor	HDAC2	0.00927119	0.0180645	0.38073	0.567867	1.69152	26	MYC, CDKN1A, MUC5AC, KLF4, SNAI2, CXCL8, CCL2, COL1A2, DNMT1, IGF1, CCNE1, CDH1	F3 vs F0-2
Transcription factor	HDAC3	0.0120975	0.022416	0.38073	0.566389	1.65153	24	CXCR4, JUN, MYC, CDKN2A, MMP2, GATA2, CDH1	F3 vs F0-2
Transcription factor	HDAC4	0.00799895	0.016083	0.38073	0.586766	1.71095	24	PTGS2, JUN, RUNX2, CDKN1A, CDKN2A, IL10, KLF4	F3 vs F0-2
Transcription factor	HDAC7	0.0310965	0.0506659	0.352488	0.614113	1.54017	13	NR4A1, MMP10, CDKN1A, AKAP12, HIF1A, CYP7A1	F3 vs F0-2
Transcription factor	HDAC9	0.101852	0.139493	0.190023	0.513662	1.40713	18	IGFBP1, CDKN2A, IL18, HSPA5, MYEF2, TNFRSF10B, CITED2, NFKB1	F3 vs F0-2
Transcription factor	HIF1A	3.88366e-05	0.000210712	0.557332	0.502119	1.8883	80	CXCR4, EGLN3, NR4A1, HBEGF, ALOX5AP, E2F3, LOX, SERPINE1, TLR2, EGLN1, PFKFB3, MUC1, ABCB1, MMP2, BAX, CCND1, STAT3, ZNF217, EPO, VIM, EDNRB, TFRC, PGK1, HIF1A, RORA, CDH1, PLAU, ACE2, RECK, ITGB2, PFKFB4, TGFB3, PTGES, CCR7, ENO1, CA9	F3 vs F0-2
Transcription factor	HMGA1	0.0238325	0.0409485	0.352488	0.584366	1.58519	17	SLC2A3, PTGS2, CD44, CXCL1, IL1B, CDH1, CRYAB	F3 vs F0-2
Transcription factor	HNF1A	0.222222	0.272727	0.121543	0.403025	1.2005	26	IGFBP1, TM4SF1, FABP1, SLC22A10, UGT1A9	F3 vs F0-2
Transcription factor	HNF4A	0.714032	0.729471	0.0557104	0.261271	0.861268	44	MYC, CDKN1A, SHBG, LDLR, CEACAM1, CYP7A1, APOA1, GH1, ACAT2, C1QTNF5, MMP7, GCK	F3 vs F0-2
Transcription factor	HOXA10	0.0526316	0.0828947	0.271289	0.572598	1.50114	15	BHLHE22, IGFBP1, SNAI1, ID2	F3 vs F0-2
Transcription factor	HOXB7	0.257198	0.303815	0.116234	0.508393	1.18428	10	THBS2, MMP2, CCND1, PDGFA	F3 vs F0-2
Transcription factor	HSF1	0.000991819	0.00312423	0.45506	0.599786	1.83131	29	JUN, CDKN1A, SERPINE1, HSPA1B, BAG3, ABCB1, IL1B, HSPA4, HSPA1A, STIP1, HLA-G, GUCA2B, TNF, NFKB1, FUT4	F3 vs F0-2
Transcription factor	ING4	5.07042e-05	0.000266197	0.557332	0.784289	2.05611	15	PTGS2, CDKN1A, SPP1, CXCL8, ANGPT1, BCL2, BAX, CCND1, NTRK1	F3 vs F0-2
Transcription factor	IRF1	0.00118932	0.00351222	0.45506	0.503486	1.72676	51	IFNG, SOCS2, CDKN1A, TRIM22, IL10, CCL5, BCL2, CCNB1, MYB, CEACAM1, PIGR, FASLG, NCF2, CCNE1, TAP2, CDK1, CXCL10, CYBB, HLA-G	F3 vs F0-2
Transcription factor	IRF3	0.240602	0.289641	0.119348	0.458889	1.20304	15	SOCS2, CCL5, CCL2, TNPO1, CXCL10	F3 vs F0-2
Transcription factor	IRF7	0.164179	0.209661	0.147331	0.519485	1.29166	12	CCL5, CXCL10, CD80	F3 vs F0-2
Transcription factor	IRF8	0.181132	0.228226	0.140406	0.530159	1.28213	11	IL10, IL1B, NCF2, CYBB, TLR3, IL12A, CD68, NF1	F3 vs F0-2
Transcription factor	JUN	3.91373e-14	1.84924e-12	0.965328	0.584351	2.38216	146	IFNG, ATF3, PTGS2, IL6, JUN, RUNX2, MYC, CDKN1A, PDK1, PLAT, CREM, F3, EZR, BEX2, RHOB, VDR, LGALS3, IL2, GJA1, CXCL8, MGP, CYP11A1, CCL5, TNFRSF10A, DDX21, CCL2, ABCB1, CYP19A1, DCN, ETS2, NTS, MMP2, CCND1, BECN1, PLAUR, REN, EZH2, TXN, RARB, IL23A, SYK, MYB, NAMPT, MMP1, CSF2, FGF7, IL1B, NQO1, MMP12, GSTP1, MAP3K1, BCL2L1, FASLG, ETS1, MSR1, FOSL1, ITGB8, TNFRSF1B, PLAU, SMN1, CCK, STMN1, OXTR…	F3 vs F0-2
Transcription factor	JUNB	0.00674318	0.0138528	0.407018	0.686273	1.75311	14	PTGS2, CDKN1A, CDKN2A, IL1B, NQO1	F3 vs F0-2
Transcription factor	JUND	3.72255e-08	7.03562e-07	0.719513	0.737786	2.3262	34	CD40LG, PTGS2, IL6, TIMP1, CDKN1A, PLAT, F3, ITGAV, SOX4, CCL5, NTS, CCND1, PLAUR, MYB, CCR4, BCL6, NQO1, FOSL1, TGFB1, MDM2	F3 vs F0-2
Transcription factor	KAT2B	0.313093	0.358634	0.102822	0.449055	1.12621	13	CDKN1A, RB1, CYP1B1	F3 vs F0-2
Transcription factor	KLF2	0.000150204	0.000645195	0.518848	0.833374	2.01542	11	CXCR4, CDKN1A, IL2, SELL, THBD, CCR5, WEE1, FABP5	F3 vs F0-2
Transcription factor	KLF4	1.2724e-06	1.60322e-05	0.643552	0.66668	2.17059	40	ATF3, IL6, GDF15, CDKN1A, VDR, BDKRB2, THBD, MMP2, ODC1, CCND1, KRT19, LXN, CCNB1, LAMA1, IL1B, TAGLN, PFKP, CDH1	F3 vs F0-2
Transcription factor	KLF5	0.00232518	0.0056341	0.431708	0.716014	1.79573	13	CXCR4, FOXO1, CCND1, MYH11, CCNB1, HIF1A, CDKN2B, ITGB2, BIRC5	F3 vs F0-2
Transcription factor	KLF6	0.00967671	0.0186622	0.38073	0.589489	1.65414	20	ATF3, CDKN1A, PMAIP1, TXNIP, CCND1, LAMA1, CDH1, TFPI2, PTTG1	F3 vs F0-2
Transcription factor	LEF1	0.114545	0.15354	0.176694	0.434249	1.32588	29	CTLA4, MYC, OCA2, SNAI2, MITF, CCND1, MYCBP	F3 vs F0-2
Transcription factor	LMO2	0.888676	0.888676	0.0491928	0.293267	0.683157	10	LEF1, CDH1	F3 vs F0-2
Transcription factor	MBD2	0.386694	0.42003	0.0956031	-0.434784	-1.06881	10	MYOG, DAPK1	F3 vs F0-2
Transcription factor	MECP2	0.601695	0.622655	0.0725352	-0.362174	-0.9114	11	ESR1, MGMT, RELN	F3 vs F0-2
Transcription factor	MEF2A	0.090566	0.127739	0.204295	0.586662	1.41877	11	JUN, MMP10, PPARGC1A, SOST, NRF1	F3 vs F0-2
Transcription factor	MEN1	0.247601	0.296181	0.118815	0.51164	1.19185	10	JUND, CASP8, GATA3, RAD51AP1	F3 vs F0-2
Transcription factor	MITF	0.141593	0.18714	0.155242	0.436909	1.2933	25	FOS, OCA2, PPARGC1A, KIT, BCL2A1, PRKCB, HIF1A, BEST1, CTSK	F3 vs F0-2
Transcription factor	MSC	0.000135291	0.000594649	0.518848	0.835402	2.02032	11	IFNG, CTLA4, IL2RA, IL10, MMP2, DKK1	F3 vs F0-2
Transcription factor	MTA1	0.154529	0.200041	0.148262	0.440427	1.28424	24	MYC, CDKN2A, SNAI2, SNAI1, EPHA2, BCL2L1, CDH1, MNAT1, TFF1, SUMO2, ARNTL, HDAC1, ITGB3BP	F3 vs F0-2
Transcription factor	MYB	0.0564663	0.0862751	0.257206	0.436051	1.40472	37	MYC, BCL2, PDCD4, COL1A2, COL1A1, MYB, LCK, GATA3, IL7, ICAM1, CSF3R	F3 vs F0-2
Transcription factor	MYC	0.00279419	0.00644027	0.431708	0.408141	1.57747	97	CXCR4, ATF3, IL6, CDKN1A, PMAIP1, JUNB, BCL2, ODC1, CCND1, IER3, HNRNPA1, CCNB1, CBFB, TFRC, PGK1, DKK1, ID2, KRAS, NDRG1, HSPA4, PROM1, FASLG, TNFRSF10B, MTDH, CCND2, CCNE1, CCNA2, HLA-F, CD38, PCNA, FUT3, HLA-G, SURF2, DDX18, CD33, RCC1	F3 vs F0-2
Transcription factor	MYCN	0.00601903	0.012782	0.407018	0.481562	1.58745	44	IFNG, CDKN1A, DKK3, CD44, ABCB1, BAX, NTRK1, NES, ID2, NDRG1, TP53INP1, MDM2, HLA-F, HLA-G, BIRC5, HMGA1, HLA-C, ABCC1, CTSD, HLA-B, CIITA, MCM6, MYBL2, BMI1	F3 vs F0-2
Transcription factor	NANOG	0.195423	0.242992	0.129443	0.419525	1.21759	23	LAMB1, CCND1, KLF2, LXN, DKK1, GATA6, GATA2	F3 vs F0-2
Transcription factor	NF1	0.0566038	0.0862751	0.261664	0.584511	1.49316	14	FOS, MYC, PLAT, DDB2	F3 vs F0-2
Transcription factor	NFE2L2	0.691489	0.71028	0.0658312	-0.301825	-0.827947	16	HBB, MTHFR, SOD2, SOD1, BRCA1	F3 vs F0-2
Transcription factor	NFIC	0.00559453	0.0120155	0.407018	0.558038	1.69002	27	JUN, IRS2, VWF, CCL2, SLC34A2, ALAS1, HGF, COL1A1	F3 vs F0-2
Transcription factor	NFIL3	0.00515366	0.0111959	0.407018	0.746425	1.73877	10	AREG, IFNG, PTGS2, VWF, IL1B	F3 vs F0-2
Transcription factor	NFKB1	4.60325e-24	8.70015e-22	1.27091	0.564321	2.51374	299	CD69, CXCR4, CYP3A7, CD40LG, EPCAM, IFNG, ATF3, PTGS2, IL6, A2M, IL2RA, MYC, HBEGF, TIMP1, COL7A1, CDKN1A, TNFAIP3, BTG2, IRF4, ALOX5AP, F3, EGR1, RGS4, STK39, GADD45G, IL10, MUC5AC, VWF, IL18, CCL20, SERPINE1, BIRC3, JUNB, TLR2, IL2, PLA2G2A, PTGER4, CXCL8, CCR2, CCL5, TNFRSF10A, SOCS3, MCL1, CCL2, RRM2B, LCN2, SNAI1, CCL4, ABCB1, BCL2, CYP19A1, MUC6, THBD, PDE7A, MMP2, NOLC1, CXCL1, CCR5, BAX, …	F3 vs F0-2
Transcription factor	NFKBIA	0.0131398	0.0238791	0.38073	0.602456	1.66205	19	CXCL8, CCL5, CD58, S100A6, MMP1, IL1B, ICAM1, PON2, FAS, NFKB1	F3 vs F0-2
Transcription factor	NFYA	0.861818	0.866402	0.0481184	0.253864	0.712359	20	HSPA5, ABCB1, CCND2, HOXB7, FAS	F3 vs F0-2
Transcription factor	NFYB	0.383019	0.41938	0.0905429	0.417407	1.06628	14	FOS, ABCB1, CCND2, HOXB7, FAS	F3 vs F0-2
Transcription factor	NFYC	0.26945	0.312429	0.112379	0.468061	1.17387	13	FOS, ABCB1, FDPS, CCND2, HOXB7, FAS	F3 vs F0-2
Transcription factor	NPM1	0.0286512	0.0478989	0.352488	0.658722	1.59304	11	CDKN1A, CCND1, DNMT1, PTPN6, USP7, MDM2	F3 vs F0-2
Transcription factor	NR0B1	0.320166	0.364527	0.10714	-0.452479	-1.11231	10	NOS1, CYP17A1, CAMP, NR1H4, PBX1, NR5A1	F3 vs F0-2
Transcription factor	NR1H4	0.405455	0.435403	0.0852885	0.367344	1.03079	20	DCN, ABCC4, CYP7A1, PLTP, NFKB1, KLF11	F3 vs F0-2
Transcription factor	NR1I2	0.000821556	0.00267714	0.477271	0.63457	1.89021	26	THBS1, KLF6, IL10, FGF19, CCL2, ABCB1, BCL2, BCL2L1, FOSL1, TNFRSF12A, NFKB1, CORO1C	F3 vs F0-2
Transcription factor	NR3C1	0.0115925	0.0216929	0.38073	0.474969	1.5301	37	CDKN1A, ATP1B1, SPP1, PNRC1, CYP19A1, BAX, CCND1, STAT1, MUC4	F3 vs F0-2
Transcription factor	NR4A1	0.0714286	0.104651	0.231127	0.562727	1.47526	15	SERPINE1, CYP11A1, MMP2, FASLG, CCNA2, BABAM2, MDM2, TNF	F3 vs F0-2
Transcription factor	NR5A1	0.0198129	0.0346726	0.352488	0.560179	1.58778	21	CYP11B1, CYP11A1, FSHR, PNRC1, CYP19A1, INSL3, STARD7, CITED2	F3 vs F0-2
Transcription factor	NR5A2	0.375	0.416216	0.0911073	0.436021	1.08413	12	CYP11B1, CYP11A1, CYP19A1, CCNE1	F3 vs F0-2
Transcription factor	NRF1	0.135338	0.180133	0.164406	0.512856	1.34452	15	CXCR4, SNRPN, NQO1	F3 vs F0-2
Transcription factor	OTX2	0.00144533	0.00395895	0.45506	0.746692	1.85659	12	IL6, AURKA, RBP3, IGF1, BEST1	F3 vs F0-2
Transcription factor	PARP1	2.9257e-06	2.9103e-05	0.627257	0.734147	2.17316	25	IFNG, JUN, CDKN1A, IL10, SERPINE1, FOXO1, SNAI1, BCL2, THBD, CXCL1, VIM, FBN1	F3 vs F0-2
Transcription factor	PAX5	0.000443712	0.00167723	0.498493	0.676297	1.89773	20	PRDM1, TIMP1, CDKN1A, RB1, LEF1, BCL2, FHL2, BAX, CCND1, MMP1	F3 vs F0-2
Transcription factor	PAX6	0.441509	0.471442	0.0826646	0.42357	1.02435	11	ITGB1, MMP2, PROX1, PDHX	F3 vs F0-2
Transcription factor	PGR	4.80046e-06	4.32041e-05	0.610527	0.740789	2.16006	24	IGFBP1, DUSP1, PTGS2, MYC, ATP1B1, IRS2, IL10, BCL2, CYP19A1, CCND1	F3 vs F0-2
Transcription factor	PITX1	0.0981132	0.135353	0.195789	0.543618	1.38869	14	JUN, RUNX2, RUNX1	F3 vs F0-2
Transcription factor	PITX2	0.389635	0.420806	0.0905429	0.456813	1.06413	10	LEF1, ABCB1	F3 vs F0-2
Transcription factor	PML	0.0132774	0.0238993	0.38073	0.602147	1.6612	19	NR4A1, CDKN1A, TNFAIP3, EAF2, BAX, CCND1, FLT3	F3 vs F0-2
Transcription factor	POU1F1	0.0698113	0.103892	0.234393	0.60219	1.45633	11	VDR, REN, BDKRB1, GH1	F3 vs F0-2
Transcription factor	POU2F1	0.000778481	0.00258128	0.477271	0.576592	1.83151	36	LGALS4, IL2RA, SPP1, VWF, CAPN6, SNAI2, IL2, RRM2B, CCND1, BDKRB1, TXNRD1, SDC4, SNAPC1, PLAU	F3 vs F0-2
Transcription factor	POU5F1	0.0870337	0.124617	0.202072	0.483388	1.40951	24	THY1, CDKN1A, SPP1, EOMES, DKK1, ID2, ITGA6, GATA6, LEFTY1, L1TD1	F3 vs F0-2
Transcription factor	PPARA	0.000104782	0.000483019	0.538434	0.593797	1.92603	39	IGFBP1, PTGS2, IL6, PLIN2, SERPINE1, CPT1A, TXNIP, NFKBIA, ANGPTL4, SULT2A1, PDK4	F3 vs F0-2
Transcription factor	PPARD	0.0825336	0.119075	0.216543	0.599119	1.39563	10	TIMP1, ANGPTL4, PDK4, SAT1, TXN	F3 vs F0-2
Transcription factor	PPARG	3.90207e-05	0.000210712	0.557332	0.542029	1.96264	65	PTGS2, MYC, GDF15, CDKN1A, PLIN2, SERPINE1, KLF4, JAG1, TXNIP, BCL2, VLDLR, GK, CCND1, TNFRSF11B, ANGPTL4, REN, SAT1, RARB, MMP1, ERO1A, ICAM1, UGT1A9, BCL2L1, FASLG, ERP44, CCNE1, FABP4, CD83	F3 vs F0-2
Transcription factor	PROX1	0.264151	0.309735	0.113313	0.4936	1.19371	11	IFNG, RGS4, CYP7A1, CCNE1	F3 vs F0-2
Transcription factor	PTTG1	0.0223568	0.0387654	0.352488	0.599916	1.57276	15	MYC, S100A4, CCNB1, CDC42, RHOA, CDK1	F3 vs F0-2
Transcription factor	RARA	0.143369	0.188172	0.155242	0.439094	1.30794	26	CDKN1A, MUC5AC, HSD17B2, THBD, ANXA8, RARB, ICAM1, ETS1, PLAU	F3 vs F0-2
Transcription factor	RB1	0.00258301	0.00609102	0.431708	0.569289	1.77313	31	FOS, MYC, CDKN1A, E2F3, TP53BP2, RB1, ELF1, IGF1, TGFBI, CDH1, CDK1, PCNA, BIRC5	F3 vs F0-2
Transcription factor	REL	2.5986e-08	6.13919e-07	0.733762	0.841434	2.38497	21	CD40LG, IL6, IL2RA, CDKN1A, TNFAIP3, F3, IL10, BIRC3, IL2, CCL5, CCL2, IER3, BCL2A1, IL1B, ICAM1	F3 vs F0-2
Transcription factor	RELA	3.09789e-22	2.92751e-20	1.22105	0.547097	2.43631	296	CD69, CXCR4, CYP3A7, CD40LG, EPCAM, IFNG, PTGS2, IL6, IL2RA, MYC, HBEGF, TIMP1, COL7A1, CDKN1A, TNFAIP3, BTG2, IRF4, ALOX5AP, F3, EGR1, RGS4, STK39, GADD45G, IL10, MUC5AC, VWF, IL18, CCL20, SERPINE1, BIRC3, JUNB, TLR2, IL2, PLA2G2A, PTGER4, CXCL8, CCR2, CCL5, TNFRSF10A, SOCS3, MCL1, CCL2, LCN2, SNAI1, CCL4, ABCB1, BCL2, CYP19A1, MUC6, THBD, GTF2B, MMP2, NOLC1, CXCL1, CCR5, BAX, CFTR, CCND1, NFKBI…	F3 vs F0-2
Transcription factor	REST	0.184982	0.231533	0.13649	0.405363	1.24516	30	GABRB3, TAC3, STAT1, AVP, TAC1, CD59, KCNQ3	F3 vs F0-2
Transcription factor	RFX1	0.00657861	0.0136633	0.407018	0.654479	1.7158	15	MYC, HLA-DRA, HLA-DPB1, COL1A2, MAP1A, HLA-DMB, HLA-DOB, ITGAL, PCNA, IL5RA, HDAC1, CIITA	F3 vs F0-2
Transcription factor	RFX5	1.79e-05	0.000105722	0.57561	0.769498	2.10797	18	IFNG, HLA-DQB2, HLA-DPA1, HLA-DRA, HLA-DPB1, HLA-DQB1, HLA-DOA, HLA-DQA1, HLA-DMA, COL1A2, HLA-DMB, HLA-DOB, HLA-DRB5, HLA-DQA2, HLA-DRB1, HLA-DRB3	F3 vs F0-2
Transcription factor	RFXANK	6.91719e-05	0.000344039	0.538434	0.778031	2.03971	15	HLA-DQB2, HLA-DPA1, HLA-DRA, HLA-DPB1, HLA-DQB1, HLA-DOA, HLA-DQA1, HLA-DMA, HLA-DMB, HLA-DOB, HLA-DRB5, HLA-DQA2, HLA-DRB1, HLA-DRB3	F3 vs F0-2
Transcription factor	RFXAP	6.91719e-05	0.000344039	0.538434	0.778031	2.03971	15	HLA-DQB2, HLA-DPA1, HLA-DRA, HLA-DPB1, HLA-DQB1, HLA-DOA, HLA-DQA1, HLA-DMA, HLA-DMB, HLA-DOB, HLA-DRB5, HLA-DQA2, HLA-DRB1, HLA-DRB3	F3 vs F0-2
Transcription factor	RUNX1	0.000120544	0.000542448	0.538434	0.598864	1.93196	38	JUN, TIMP1, KLF4, LGALS3, IL2, FHL2, CD6, ITGA2B, PRKCQ, MPO, MYH10, CSF2, CCL3, CCND2, MYL9, ITGB2, SPI1, NFKB1, MAD2L1, CD34, CSF1R	F3 vs F0-2
Transcription factor	RUNX2	0.235185	0.284936	0.119888	0.438078	1.20007	18	SNAI2, LGALS3, MMP2, VEGFC, PLAU, SNAI3	F3 vs F0-2
Transcription factor	RUNX3	0.00430722	0.00946587	0.407018	0.565338	1.73656	30	MYC, TIMP1, CDKN1A, WNT4, JAG1, CD6, CCND1, PEA15, CLDN7, CASP8, RUNX1	F3 vs F0-2
Transcription factor	RXRA	0.0709091	0.104651	0.227987	0.519562	1.45792	20	IL2RA, HSD17B2, IL2RG, THBD, CYP7A1	F3 vs F0-2
Transcription factor	SATB1	0.0285435	0.0478989	0.352488	0.59047	1.54799	15	IL2RA, IL2, BCL2, CD8B, GATA3, MKI67, SPARC, CYBB, SPI1, HDAC1	F3 vs F0-2
Transcription factor	SF1	0.113806	0.15354	0.179782	0.554163	1.37788	12	CYP11A1, SOX9, SULT2A1, TCERG1	F3 vs F0-2
Transcription factor	SIRT1	0.000218078	0.000896015	0.518848	0.562808	1.90483	47	MYC, CDKN1A, EGLN1, MCL1, ABCB1, CCND1, COL10A1, EZH2, COL1A2, FOXO3, IL1B, NQO1, HIF1A, NDRG1, ICAM1, HYOU1, HSPA4, TNFRSF10B, CDH1, NBN, BCL11A, ESRRG	F3 vs F0-2
Transcription factor	SMAD3	5.20214e-06	4.46911e-05	0.610527	0.703359	2.16052	30	ZFP36, JUN, MYC, COL7A1, CDKN1A, SERPINE1, VDR, MXD1, EPO, ANGPTL4, POR, AHR, BAMBI, FSTL3, CYP7A1, CCND2, FST, TGFB1, GLI2	F3 vs F0-2
Transcription factor	SMAD4	0.00156908	0.00423651	0.45506	0.616138	1.83531	26	ZFP36, JUN, MYC, COL7A1, CDKN1A, SERPINE1, BCL2, EPO, POR, AHR, BAMBI, CDKN2B, FSTL3, TGFB1	F3 vs F0-2
Transcription factor	SNAI1	0.00127578	0.00369113	0.45506	0.790722	1.84196	10	THBS1, HBEGF, VDR, SNAI1, CDH1	F3 vs F0-2
Transcription factor	SNAI2	0.000615372	0.00219444	0.477271	0.756543	1.93262	14	CXCR4, VDR, JAG1, CD44, UBE2D3, LPAR2, CDH1	F3 vs F0-2
Transcription factor	SOX10	0.356604	0.398805	0.0946646	0.457616	1.10669	11	MITF, PMP22, EDNRB, NES, RET	F3 vs F0-2
Transcription factor	SOX2	0.602888	0.622655	0.0645031	0.314759	0.89983	22	CCND1, VIM, DKK1, ITGA6, MKI67	F3 vs F0-2
Transcription factor	SOX9	0.257042	0.303815	0.110565	0.395304	1.14729	23	CDKN1A, KLF4, MITF, DCC, NES, CEACAM1, BEST1	F3 vs F0-2
Transcription factor	SP1	3.99756e-15	2.51846e-13	0.996986	0.433506	2.01695	466	AREG, CYP3A7, IGFBP1, ADAM23, PTGS2, IL6, FOS, NR4A1, MYC, HBEGF, CHI3L1, TIMP1, COL7A1, ID4, CDKN1A, ITGA2, PLAT, CREM, F3, EZR, SPP1, CDKN2A, EGR1, IFNGR1, ITGAV, IRS2, IL10, DDB2, MUC5AC, SERPINE1, VDR, CHST4, TLR2, IL2, GJA1, FGL2, HSD17B2, CCL5, CCL2, TMPO, LDLR, HAS2, FOLR1, CD44, SNAP25, ABCB1, BCL2, CYP19A1, MUC6, THBD, TYMS, ISG20, MMP2, CXCL1, KRT18, ODC1, BAX, ME1, CFTR, TGFA, CCND1, A…	F3 vs F0-2
Transcription factor	SP3	3.31265e-06	3.13046e-05	0.627257	0.495192	1.95739	110	CYP3A7, IGFBP1, HBEGF, TIMP1, ID4, CDKN1A, ITGA2, PLAT, CDKN2A, ITGAV, HSD17B2, SOCS3, ETF1, MUC6, MMP2, CFTR, CCND1, ADGRE5, PLAUR, SCTR, MUC4, SLC1A3, HGF, LAMA1, TFF2, COL1A1, BTK, HMGA2, UBC, CYP3A5, CDKN2B, MSH6, RORA, CD83, F2R, RECK, HOXB7	F3 vs F0-2
Transcription factor	SP4	0.834746	0.843674	0.0566484	-0.286283	-0.720425	11	YY1, KDR	F3 vs F0-2
Transcription factor	SPI1	0.00108996	0.00326988	0.45506	0.49664	1.78402	62	JCHAIN, FCER1A, CSF2RA, IL18, CCL5, CCL2, ITGA2B, STAT3, CXCR1, MS4A1, BTK, FCGR1A, BCL6, IL1B, CTSS, NCF2, CSF3R, MSR1, CTSK, CD163, FLI1, MNDA, ITGB2, ITGAX, SCARB2, WAS, P2RY10, CYBB, TNF, ITGAM, CTSG	F3 vs F0-2
Transcription factor	SREBF1	0.0971731	0.135042	0.190023	0.452306	1.36981	27	IRS2, LDLR, PDX1, ACLY, FDPS, PCK1, BCL2L1, FDFT1, FAS, HK2, NR0B2, SCD	F3 vs F0-2
Transcription factor	SREBF2	0.601818	0.622655	0.0649408	0.314783	0.883301	20	LDLR, HMGCR, FDPS, FDFT1, PON2, FAS	F3 vs F0-2
Transcription factor	SRF	0.0884956	0.125757	0.199915	0.472964	1.40002	25	FOS, SERPINE1, MCL1, FHL2, MMP2, CFTR, TAGLN, UBE2S, KPNA1, FOSL1, MMP14, PLAU, SMN1, MYL9	F3 vs F0-2
Transcription factor	STAT1	1.45412e-07	2.49845e-06	0.690132	0.569689	2.16731	84	CD40LG, IFNG, PTGS2, IL6, IL2RA, TIMP1, CDKN1A, IRF8, IL10, KRT17, GLS, SOCS3, CCL2, LCN2, MUC1, BAX, CFTR, STAT3, TNFSF13B, MUC4, TBX21, S100A10, FCGR1A, LY96, IL1B, ICAM1, PLSCR1, CCL3, UPP1, MVP, CD86	F3 vs F0-2
Transcription factor	STAT2	0.00241632	0.00578082	0.431708	0.767575	1.85629	11	PTGS2, CCL2, STAT1, RCAN1, IRF1, SCARB2	F3 vs F0-2
Transcription factor	STAT3	1.90126e-12	5.98897e-11	0.898671	0.570595	2.31053	139	PRDM1, OSM, IFNG, ZFP36, PTGS2, IL6, A2M, FOS, IL2RA, MYC, CHI3L1, TIMP1, MMP10, CDKN1A, FGL1, IL10, VDR, JUNB, IL2, CXCL8, KRT17, SOCS3, MCL1, CCL2, AKAP12, MUC1, BCL2, CYP19A1, MMP2, S100A11, CCND1, STAT1, MUC4, HGF, FLT3, DNMT1, IL1RN, MMP1, PTPN13, BCL6, HIF1A, CD46, ICAM1, HSPA4, FGG, PTPN6, BCL2L1, S1PR1, TRH, TNFRSF10B, CCND2, NLK, CDH1, ETV6, PGF, IL21, MMP14, USP7, IKBKE, F2R, TGFB1	F3 vs F0-2
Transcription factor	STAT4	0.00213819	0.00531734	0.431708	0.773086	1.86962	11	IFNG, IL2RA, MYC, S100A4, SOCS3, TBX21, PRF1, IRF1	F3 vs F0-2
Transcription factor	STAT5A	0.044038	0.0711383	0.321776	0.612915	1.52396	12	IFNG, CCND1, BCL6, CDKN2B, BCL2L1, CCND2	F3 vs F0-2
Transcription factor	STAT6	1.55245e-05	9.78045e-05	0.57561	0.65475	2.07977	36	FOSB, EGLN3, CCL17, DUSP1, PTGS2, FOS, IRF4, CXCL8, CYSLTR1, ITGA2B, SLC26A4, STAT1, COL1A2, COL1A1	F3 vs F0-2
Transcription factor	TBP	5.85676e-06	4.6122e-05	0.610527	0.827559	2.16955	15	IL6, FOS, MYC, CDKN1A, BCL2, FUS, CCNB1, BDKRB1	F3 vs F0-2
Transcription factor	TBX21	0.0466418	0.0747059	0.287857	0.608963	1.51414	12	IFNG, IL10, CHST4, CCR4, GATA3, PTGDR2, CXCR3	F3 vs F0-2
Transcription factor	TCF3	0.447818	0.475492	0.0822055	0.405391	1.0167	13	MYC, CDKN1A, CDH1, IL5RA	F3 vs F0-2
Transcription factor	TCF4	1.68267e-06	1.87074e-05	0.643552	0.742837	2.19888	25	VCAN, JUN, MYC, NRXN1, WNT4, KLF4, MITF, CD44, ABCB1, BCL2, CCND1, VIM, HECA	F3 vs F0-2
Transcription factor	TCF7L2	0.0013085	0.00369113	0.45506	0.749897	1.86456	12	PTGS2, SNAI2, ABCB1, GLCE, STAT3, HECA, GATA3, STARD7, ACVRL1, BIRC5	F3 vs F0-2
Transcription factor	TFAP2A	0.0286496	0.0478989	0.352488	0.390841	1.44359	71	PTGS2, CDKN1A, ADM, CYP11A1, BCL2, MMP2, CFTR, KIT, PLAUR, MUC4, HGF, CCNB1, COL1A1, ETS1, SPRY2, CDH1, F2R, CRYAB, MCAM, LNPEP, FAS, ACHE, L1CAM	F3 vs F0-2
Transcription factor	TFAP2C	0.383877	0.41938	0.0913924	0.460916	1.07369	10	CDKN1A, MMP2, RET	F3 vs F0-2
Transcription factor	TFDP1	0.303263	0.349492	0.105521	0.487817	1.13635	10	TYMS, CCNE1, CDK1, PCNA, MYBL2	F3 vs F0-2
Transcription factor	TP53	2.72928e-11	7.36906e-10	0.863415	0.53472	2.21722	162	THBS1, VCAN, ATF3, DUSP1, MYC, GDF15, CDKN1A, IFI16, BTG2, PMAIP1, TRIM22, PPARGC1A, PERP, E2F3, EGR1, DDB2, RB1, ANTXR1, BDKRB2, TNFRSF10A, MCL1, RRM2B, CASP1, FLT1, ABCB1, BCL2, FRMD5, TYMS, MMP2, FUS, BAX, CCND1, IER3, STAT3, STAT1, BTG3, KLF2, EPHA2, EZH2, PRC1, CCNB1, PLAGL1, DNMT1, MMP1, CCNB2, DKK1, ID2, PTPN13, FOXO3, MKI67, E2F7, GSTP1, BCL2L1, PLK3, TNFRSF10B, ADGRB1, CHUK, TP53I3, CCNA…	F3 vs F0-2
Transcription factor	TP63	0.0107441	0.0203063	0.38073	0.667919	1.70623	14	CDKN1A, DDB2, VDR, KLF4, BAX, ID2	F3 vs F0-2
Transcription factor	TP73	0.0671642	0.100746	0.237794	0.588123	1.46232	12	CDKN1A, PMAIP1, VDR, BAX, MDM2, CDK1, FDXR, BIRC5	F3 vs F0-2
Transcription factor	TWIST1	0.000565995	0.00205717	0.477271	0.595501	1.88713	35	FOS, RUNX2, TIMP1, GDF15, ITGB1, PFDN4, CD44, BCL2, MMP2, YBX1, MYB, MMP1, DKK1, ICAM1, SRPX, CDH1, F2R, DNM3, RAP1A	F3 vs F0-2
Transcription factor	TWIST2	0.00167961	0.00440897	0.45506	0.610331	1.80665	25	FOS, RUNX2, GDF15, ITGB1, PFDN4, CD44, MMP2, MYB, DKK1, ICAM1, SRPX, CDH1, F2R, RAP1A	F3 vs F0-2
Transcription factor	USF1	6.79208e-06	5.13481e-05	0.610527	0.567402	2.04706	63	CXCR4, IFNG, PTGS2, ID4, CD2, FCER1A, SERPINE1, TGFB2, CYP19A1, TYMS, ISG20, EXT1, SLC16A1, TBX21, SLC1A3, P4HA1, CCNB1, B2M, PTGDS, S100A6, CEACAM1, PTPN6, PIGR, MVP, TGFB1, HOXB7	F3 vs F0-2
Transcription factor	USF2	0.000695348	0.00238947	0.477271	0.551595	1.8361	45	CXCR4, THBS1, PTGS2, CD2, FCER1A, TGFB2, CYP19A1, CFTR, P4HA1, PDX1, B2M, HIF1A, CEACAM1, PTPN6, PIGR	F3 vs F0-2
Transcription factor	VDR	0.00142596	0.00395895	0.45506	0.539141	1.76973	42	CYP3A7, IL6, CDKN1A, DDIT4, TRPV6, IL10, IL2, CXCL8, PODXL, TNFRSF21, CYP3A5, CYP24A1, CYP7A1, CDH1, CST5, DKK4	F3 vs F0-2
Transcription factor	VHL	0.0745455	0.108378	0.222056	0.515864	1.44755	20	CXCR4, COL4A2, CA12, CCND1, TFRC, HIF1A, SPARC	F3 vs F0-2
Transcription factor	WT1	0.000728734	0.00245948	0.477271	0.517052	1.79202	53	THBS1, JUN, MYC, HBEGF, CDKN1A, IRF8, VDR, JUNB, SNAI2, ABCB1, BCL2, CYP19A1, ODC1, PODXL, ADGRE5, IGF2, MYB, WTAP, IGF1, ETS1, CCNE1, CDH1	F3 vs F0-2
Transcription factor	XBP1	0.0018563	0.00474109	0.45506	0.670155	1.84882	19	IL6, PTGER4, CXCL8, CCL2, HSPA5, ERN1, PRNP	F3 vs F0-2
Transcription factor	YBX1	0.152015	0.198143	0.152145	0.415226	1.27546	30	CXCR4, CKS2, KPNA2, ABCB1, TYMS, MMP2, CCNB1, TOP2A, CDKN3, CDH1, MNAT1, FAS	F3 vs F0-2
Transcription factor	YY1	0.000982828	0.00312423	0.45506	0.443442	1.6984	90	CXCR4, IFNG, MYC, FCER1A, VWF, HSPA5, SAP30, LDLR, HAS2, HLA-DRA, CCR5, GBP1, CFTR, TF, MUC4, DNAJB4, SNRPN, BDKRB1, COL1A2, TFRC, IL1B, FDPS, HIF1A, CYP3A5, TNFRSF10B	F3 vs F0-2
Transcription factor	ZBTB16	0.00373198	0.00829818	0.431708	0.759779	1.76988	10	CXCR4, LEF1, GFI1, BCL2, SOX9, ID2, CCNA2	F3 vs F0-2
Transcription factor	ZEB1	0.000346675	0.00136503	0.498493	0.770335	1.93196	13	EPCAM, COL4A3, MUC1, PKP3, LAMC2, BCL6, GRHL2, CDH1	F3 vs F0-2
Transcription factor	ZNF382	0.0652591	0.0986718	0.245042	0.627164	1.46096	10	JUN, MYC, MITF, STAT3, HMGA2, IKBKE, NFKB1	F3 vs F0-2
Transcription factor	ABL1	0.00317359	0.0109056	0.431708	0.789922	1.78232	10	FOXO3, JUN, CDKN1A, BCL6, BCL2, BAX, PIM1, CCND2	F4 vs F0-2
Transcription factor	AHR	0.139357	0.217673	0.144631	0.461944	1.26908	22	MYC, FOS, IL6, CYP1B1, CYP2B6, CA9, CCND1, MT2A, MFSD2A	F4 vs F0-2
Transcription factor	APC	0.00409146	0.0135664	0.407018	0.743859	1.76542	12	MYC, SGK1, KLF4, ODC1, PTGS2	F4 vs F0-2
Transcription factor	AR	0.000140201	0.00101916	0.518848	0.495224	1.75831	90	MYC, KLF5, PNRC1, PTPN1, TMPRSS2, JUN, SESN1, CDKN1A, MUC1, VIM, IFI16, ARG2, CDH11, WEE1, BTG2, PMEPA1, TGFA, BTG1, MID1, ATAD2, PTGS2, TCF7L2, NDRG1, ALDH1A3, CRISP3, TJP1	F4 vs F0-2
Transcription factor	ARNT	0.0393082	0.0798844	0.287857	0.561704	1.49399	20	JUN, FOS, CYP1B1, EPO, BHLHE40, HIF1A, CA9, RELB, GAD1, MFSD2A	F4 vs F0-2
Transcription factor	ATF1	0.000359203	0.00212154	0.498493	0.67434	1.8898	24	TGFB2, MAP1LC3B, SLC20A1, FLT1, BCL2, CFTR, PLAUR, MITF, IL10, LDHA, NTS, CYP11B1, FTH1, CGA, USP7	F4 vs F0-2
Transcription factor	ATF2	0.000769683	0.00346357	0.477271	0.611171	1.83737	32	DUSP1, ATF3, JUN, CDKN1A, TGFB2, MMP2, PLAT, ITGB8, PTGS2, DUSP10, PCK1, PLAU, KAT5, CCND1, CYP11B1, MAP3K1	F4 vs F0-2
Transcription factor	ATF3	0.0498392	0.0932635	0.257206	0.590511	1.50704	16	GDF15, LDLR, MMP2, ASNS, CCL5, ID1, DDIT3	F4 vs F0-2
Transcription factor	ATF4	4.75008e-07	1.28252e-05	0.674963	0.711113	2.17171	35	ATF3, DDIT4, IGFBP1, MAP1LC3B, IL6, MCL1, CCL2, CHAC1, TRIB3, FGF19, CXCL8, PTGS2, ASNS, TNFRSF10B, CEBPB, CA9, HSPA5, FGF21, DDR2, S100P, PLAU	F4 vs F0-2
Transcription factor	ATF6	0.205835	0.289728	0.119888	0.503482	1.2422	14	SRF, HSPA5, NR0B2, PDX1, DDIT3, STARD4, MAFA	F4 vs F0-2
Transcription factor	ATM	0.00138292	0.00548264	0.45506	0.664227	1.8248	22	DUSP1, CDKN1A, MCL1, BCL2, TNFRSF10B, PVR, BAX, PMAIP1, SLC2A1	F4 vs F0-2
Transcription factor	BCL6	0.00283147	0.00991014	0.431708	0.69687	1.80235	17	MYC, CDKN1A, BCL6, STAT3, CDKN2B, LITAF, BCL2L1, IRF4, NFKB1, CCND2	F4 vs F0-2
Transcription factor	BRCA1	8.14761e-05	0.000751303	0.538434	0.554929	1.84444	57	MYC, FOXC1, AREG, CDKN1A, EGR1, CXCL1, FOS, FOXC2, CYP1B1, STAT3, KRT17, FST, KRT18, HIF1A, HSPA5, DDB2, TFF1, CYP19A1, CCND1	F4 vs F0-2
Transcription factor	CDX2	0.0846954	0.141659	0.186433	0.452635	1.36076	32	KLF4, CDKN1A, VDR, HEPH, CFTR, PTGS2, ABCB1, TFF3, GSTP1, GSPT1, SLC9A2	F4 vs F0-2
Transcription factor	CEBPA	0.00108279	0.00475061	0.45506	0.525587	1.72666	51	MYC, SOCS3, IL6, CSF2RA, SPP1, BCL2, CCL2, STAT3, CRMP1, VLDLR, IL10, ICAM1, PCK1, HSPA4, IGF2, ELANE, SAA1, GAPDH, ID1, ITGAX	F4 vs F0-2
Transcription factor	CEBPB	0.000163266	0.00110205	0.518848	0.547975	1.83151	59	PRDM1, ADM, GDF15, CDKN1A, IL6, GADD45G, PTPN13, CXCL8, TOP1, PTGS2, ASNS, CRP, BCL2L1, MMP1, IL10, ABCB1, TFF3, OXTR, IRF4, CYP19A1, CR2	F4 vs F0-2
Transcription factor	CEBPD	0.0461783	0.0881587	0.266351	0.588272	1.52148	17	CXCL1, GADD45G, PDGFRA, CCL20, PTGS2, POU5F1, CYP19A1	F4 vs F0-2
Transcription factor	CIITA	0.31825	0.39834	0.0883594	0.365444	1.08578	31	COL1A2, COL1A1, S100A4, HLA-DMA, MMP9, HLA-DRB1, SLC26A3, HLA-DRB5, RAB4B, HLA-DQB1, HLA-DOB, HLA-DPB1, HLA-F, HLA-G, HLA-DRA, HLA-A, HLA-B, CREBBP, STAT1, HLA-DOA, HLA-DRB3, PSMC5	F4 vs F0-2
Transcription factor	CLOCK	0.0562914	0.101325	0.245042	0.606958	1.46501	13	NAMPT, PER1, BHLHE41, BHLHE40, CRY1, NR0B2, KAT5	F4 vs F0-2
Transcription factor	CREB1	1.66699e-06	3.50069e-05	0.643552	0.550705	1.95529	90	CXCR4, NR4A3, JUN, BDKRB2, FOS, SLC20A1, IL6, SNAI2, SNAI1, MMP2, ODC1, SPRY2, FLT1, PLAT, BCL2, SOX9, MITF, PTGS2, PPP2CA, NOLC1, MUC5AC, BDKRB1, IL10, IL2, PPM1D, NMNAT2, ETV3, BCL2L11, NTS, PLAU, CYP19A1, NRF1, CCK, CYP11B1, MSMB, IL5RA, BDNF, STMN1, CYP17A1, CCL5, RRM2B, PTGES	F4 vs F0-2
Transcription factor	CREB5	0.476268	0.523341	0.0713053	0.414666	0.984138	12	TGFBR3, TNFRSF11B, DGKG, LGALS3BP, CFB, ATP6V0E1, STAT1	F4 vs F0-2
Transcription factor	CREBBP	0.892802	0.902351	0.0386372	0.248628	0.703657	25	CDKN1A, PTGS2, S100A4, CCK, TRIM22	F4 vs F0-2
Transcription factor	CREM	0.0382848	0.0795147	0.287857	0.523834	1.48254	25	DUSP1, FOS, PLAT, DUSP4, CCL4, FHL5, IL2, G6PD, IL5RA	F4 vs F0-2
Transcription factor	CTCF	0.164634	0.246845	0.131458	0.432032	1.24965	27	MYC, BCL6, IRAK2, RARRES1, PTPRG, APP, IGF2, CCND1, RAD21, PBXIP1, ASAP2	F4 vs F0-2
Transcription factor	CTNNB1	0.000751138	0.00346256	0.477271	0.68266	1.87544	22	MYC, JUN, VIM, MMP7, RB1, FST, PTGS2, MMP14, PPARD, GLCE, NRCAM, GLI2	F4 vs F0-2
Transcription factor	DDIT3	0.0017007	0.00630259	0.45506	0.682655	1.7853	18	MAP1LC3B, IL6, MCL1, TRIB3, CXCL8, ANKRD1, ASNS, TNFRSF10B	F4 vs F0-2
Transcription factor	DNMT1	0.0114128	0.0287602	0.38073	0.55156	1.62466	30	CXCR4, TIMP3, EPCAM, SFRP5, RB1, CDKN2A, PROM1, CDKN2B, TNFRSF10B, RUNX3, IL32, RGS10, BMP2	F4 vs F0-2
Transcription factor	E2F1	0.00724724	0.0220924	0.407018	0.385804	1.43984	130	THBS1, MYC, SERPINE1, DUSP1, TP53BP2, CDKN1A, MCL1, RB1, FLT1, MAP3K5, TNFSF11, BCL2, CDKN2A, ATAD2, ETV4, PDK4, AURKA, RASGEF1B, MYH10, FGFR1, TP53INP1, ABCB1, CDKN1C, HSPA5	F4 vs F0-2
Transcription factor	E2F3	0.0177521	0.0409165	0.352488	0.684624	1.62484	12	CDKN1A, MAP3K5, AURKA, TFE3	F4 vs F0-2
Transcription factor	E2F4	0.678733	0.700987	0.0504983	0.311832	0.868653	23	MYC, MAP3K5, CCND1, LTBP4	F4 vs F0-2
Transcription factor	EGR1	0.000116064	0.000914006	0.538434	0.495871	1.76189	87	ATF3, F3, SPRY1, GDF15, CDKN1A, LDLR, GDNF, IL6, FAP, FLT1, TCF4, CXCL8, PLAUR, SYN1, PTGS2, WNT4, MMP14, ALOX5, TGFBR2, PTP4A1, POR, PDGFB, HIF1A, CYP2B6, ABCB1, IL2, AKR1B1, PLAU, NFKB1, IGF2, CCND1, NAB2, CCND2, STMN1, PTGES, STIM1, UBE2S, TMPO, BCAR1, MYB, SYN2, CD28	F4 vs F0-2
Transcription factor	ELK1	0.00434145	0.0139074	0.407018	0.65297	1.71879	19	ZFP36, FOS, MCL1, FUT4, FOSL1, TNFRSF10B, PTPRZ1, SRF, PDGFB, CITED2	F4 vs F0-2
Transcription factor	EP300	0.00767657	0.0227087	0.407018	0.461313	1.52957	55	MYC, THBD, CDKN1A, IL6, CYP1B1, CXCL8, EPO, PTGS2, CDKN2B, ABCB1, COL1A2, CA9, LAMA3, NR0B2, S100A4, TRIM22, SLC9A2, NFKB1, CCND1	F4 vs F0-2
Transcription factor	EPAS1	0.00213087	0.00774488	0.431708	0.801423	1.80827	10	SERPINE1, COL10A1, FLT1, MMP14, PTPRZ1, CA9, CCR7	F4 vs F0-2
Transcription factor	ERG	0.000380709	0.00218042	0.498493	0.669029	1.91561	26	CXCR4, ADAMTS1, TMPRSS2, VWF, SOX4, VIM, SPP1, CXCL8, EPB41L4B, ICAM1, CRISP3, TFF3, TDRD1, PIM1, ICAM2, ENG, ZEB1, HMOX1, EPB41L3, ILK	F4 vs F0-2
Transcription factor	ESR1	0.000221456	0.00139517	0.518848	0.505538	1.76798	75	MYC, SERPINE1, JUN, RUNX2, CDKN1A, KRT19, FOS, JUNB, SERPINB9, BTG2, FOXP1, FLT1, BCL2, CYP1B1, TGFA, CD24, NQO1, CEBPB, ZFHX3, PGR, PMAIP1, TFF1, CYP19A1, NRF1, YWHAQ, PTMA, CCND1	F4 vs F0-2
Transcription factor	ESR2	0.00114049	0.00479004	0.45506	0.690972	1.80705	18	SERPINE1, JUN, CDKN1A, FOS, TGFA, TFF1	F4 vs F0-2
Transcription factor	ETS1	2.87808e-05	0.000362637	0.57561	0.538422	1.88298	75	CXCR4, IGFBP1, F13A1, VWF, CDKN1A, EGR1, SPRY2, FLT1, CDKN2A, DUSP6, MMP10, TGFBR2, MMP1, TMEM158, ABCB1, NDRG1, IL2, CA9, FLI1, BAX, COL1A1, MGAT5, PLAU, CD8A, CHUK, TNFSF14, WAS, PTHLH, HMOX1, RHOC, MMP9, CD6, MYB, PARP1, CSNK2B, CSF2, SLC26A3	F4 vs F0-2
Transcription factor	ETS2	0.000416246	0.00225093	0.498493	0.629377	1.86995	31	MYC, VWF, CDKN1A, EGR1, MMP2, CDKN2A, CXCL8, MMP1, ICAM1, FLI1, APP, PDE7A, MMP9, CGA, CSF2	F4 vs F0-2
Transcription factor	ETV4	0.000150026	0.00105018	0.518848	0.728804	1.93844	20	EGLN1, VIM, MMP2, MMP7, PLAUR, PTGS2, MMP14, CCND3, TGFBR2, MMP1, BDKRB1, TIMP2, ETS1, AGTR1	F4 vs F0-2
Transcription factor	EZH2	0.000416839	0.00225093	0.498493	0.592307	1.84603	40	MYC, FOXC1, ADAMTS1, IGFBP1, CDKN1A, SNAI2, VDR, MMP2, CDKN2A, CDKN2B, RUNX3	F4 vs F0-2
Transcription factor	FLI1	0.100619	0.166816	0.173748	0.486339	1.31642	21	PHLDA1, TGFBR2, MMP1, ID2, IL10, COL1A2, FLI1, CCK, ITGA2B, HDAC1, HMOX1, MPL	F4 vs F0-2
Transcription factor	FOS	0.000635184	0.00315921	0.477271	0.518208	1.72239	57	MYC, EZR, CREM, FOS, MMP7, CXCL8, PLAUR, PTGS2, NQO1, CD40LG, HSPH1, CRP, BCL2L1, MMP1, PGR, NTF3, CASP9, GSTP1, NTS, MELTF, OXTR, PLAU, CCK, NFKB1, CCND1	F4 vs F0-2
Transcription factor	FOSL2	0.0659164	0.113256	0.222056	0.570567	1.43531	15	TIMP1, BCL6, PLAUR, CCR4, FOSL1, TGFB1	F4 vs F0-2
Transcription factor	FOXA1	0.0588235	0.103903	0.231127	0.53075	1.43663	21	MYC, AGR2, BCL2, CFTR, KRT7, ABCA1, HSPA1A, TFF1	F4 vs F0-2
Transcription factor	FOXA2	0.0497592	0.0932635	0.257206	0.565917	1.48	18	MMP7, AGR2, CFTR, ABCA1, TCF7L2, TFF1	F4 vs F0-2
Transcription factor	FOXM1	0.262739	0.342467	0.102822	0.442612	1.14475	17	MYC, BTG2, CDKN2A, FGB	F4 vs F0-2
Transcription factor	FOXO1	0.00116847	0.0048009	0.45506	0.648055	1.80525	23	CXCR4, IRS2, IGFBP1, TXNIP, EGR1, IL6, KLF2, EDN1, PDGFA, PDGFB	F4 vs F0-2
Transcription factor	FOXO3	0.431782	0.494036	0.0753094	0.390018	1.01999	18	TXNIP, BCL6, CDKN2B, MYOCD, BCL2L11	F4 vs F0-2
Transcription factor	FOXP3	0.206612	0.289728	0.120985	0.536613	1.24273	11	CDKN1A, CCR4, IL10, IL2, IL2RA	F4 vs F0-2
Transcription factor	GATA1	0.1033	0.169771	0.164406	0.382937	1.27387	56	F13A1, MUC1, IL1RL1, RUNX1, TAL1, EPO, DPYSL2, BDKRB1, ALAS2, FLI1, DICER1, FCER1A, LTBP4, CBFB, ITGA2B, BACH1, PBXIP1	F4 vs F0-2
Transcription factor	GATA2	0.340289	0.417437	0.0880945	0.41481	1.08483	18	IL1RL1, PECAM1, EPO, DPYSL2, FCER1A, MS4A2	F4 vs F0-2
Transcription factor	GATA3	0.0001314	0.000993384	0.518848	0.625392	1.92285	37	FOXC1, MUC1, CXCL1, CHST4, LOX, FOXC2, EPO, TGFBR3, CD40LG, MMP1, IL10, TCF7L2, IL12RB2	F4 vs F0-2
Transcription factor	GATA4	0.933333	0.933333	0.062249	-0.225207	-0.657444	19	FCGR2B, FCGR3B, IAPP, IL5, SGPL1	F4 vs F0-2
Transcription factor	GLI1	0.00010339	0.000888214	0.538434	0.778891	2.01449	17	EGR2, JUN, PDGFRA, BCL2, SOX9, SOCS1, TNFRSF10B, BHLHE41, MUC5AC	F4 vs F0-2
Transcription factor	GLI2	2.29235e-05	0.000309467	0.57561	0.80432	2.08025	17	JUN, PDGFRA, FOXC2, BCL2, FST, SOCS1, TNFRSF10B, FOXL1, BHLHE41, WNT2B, MUC5AC	F4 vs F0-2
Transcription factor	HDAC1	4.7287e-06	8.12477e-05	0.610527	0.566921	1.96561	70	RHOB, KLF4, TXNIP, CDKN1A, EGR1, FOS, SNAI2, TNFRSF10A, EPCAM, SPP1, CDKN2A, STAT3, CXCL8, PTGS2, RUNX3, CLDN7, BAMBI, RECK, ABCB1, IL2, COL1A2, RARB, POU5F1, BIRC3, HSPA5, ICAM1, RGS10, TJP1, DEFB1, TFF1, MMP28, NFKB1, CCND1, PSIP1, GAD1, CCND2	F4 vs F0-2
Transcription factor	HDAC2	0.00145326	0.00560543	0.45506	0.632798	1.81187	26	MYC, KLF4, CDKN1A, SNAI2, CCL2, CXCL8, ALOX5, TGFBR2, MUC5AC, COL1A2	F4 vs F0-2
Transcription factor	HDAC3	0.0412844	0.0821342	0.276501	0.533563	1.49528	24	CXCR4, MYC, JUN, MMP2, CDKN2A, GATA2, ALOX5, GRHL1	F4 vs F0-2
Transcription factor	HDAC4	0.000687012	0.00324613	0.477271	0.662869	1.85765	24	KLF4, JUN, RUNX2, CDKN1A, CDKN2A, TGIF1, PTGS2, RECK, IL10, CA9	F4 vs F0-2
Transcription factor	HDAC7	0.15894	0.240318	0.140406	0.538412	1.29956	13	NR4A1, CDKN1A, AKAP12, MMP10, HIF1A, HDC	F4 vs F0-2
Transcription factor	HDAC9	0.0118882	0.0295642	0.38073	0.619907	1.6212	18	IGFBP1, CDKN2A, TNFRSF10B, IL18, MYEF2, HSPA5, CITED2, NFKB1, APP	F4 vs F0-2
Transcription factor	HIF1A	4.14899e-05	0.000412715	0.557332	0.531797	1.86908	80	CXCR4, SERPINE1, NR4A1, EGLN3, TGFB3, PFKFB3, HBEGF, MUC1, E2F3, EGLN1, VIM, MMP2, LOX, TLR2, EDN1, STAT3, EPO, ALOX5AP, SOCS1, ZNF217, RORA, EDNRB, RECK, HIF1A, ABCB1, CA9, ALAS2, LDHA, BAX, TUBB3, TIMP2, PGK1, AGTR1, SLC2A1, PLAU, CCR7, TFRC, CCND1, ALDOA, ENO1, ACE2, MUC3A, PTGES, ARNT2, WASF3, GAPDH	F4 vs F0-2
Transcription factor	HMGA1	0.227707	0.31186	0.111918	0.457755	1.18392	17	SLC2A3, CXCL1, PTGS2, CRYAB, CD44, KL, IL1B, CDH1, INSR	F4 vs F0-2
Transcription factor	HNF1A	0.203438	0.289728	0.165657	-0.378781	-1.19294	26	SLCO1B3, AKR1C4, UGT1A8, UGT2B7, GPR39, UGT1A7, CYP1A2, ACAT2, MTTP, NT5E, UGT2B17	F4 vs F0-2
Transcription factor	HNF4A	0.0802469	0.135417	0.282013	-0.37535	-1.33749	44	GCK, ABCG8, PPARA, AKR1C4, UGT2B7, ABCG5, CYP7A1, GPR39, ABCC6, UGT1A7, NPC1L1, LIPC, ACAT2, MTTP, AFP, CYP27A1, HNF1A, NR1I2	F4 vs F0-2
Transcription factor	HOXA10	0.00628285	0.0194665	0.407018	0.690381	1.73672	15	BHLHE22, IGFBP1, KLF9, SNAI1, ID2, CDKN1C	F4 vs F0-2
Transcription factor	HOXB7	0.302829	0.381818	0.0968878	0.514262	1.16034	10	MMP2, THBS2, PDGFA, CCND1	F4 vs F0-2
Transcription factor	HSF1	0.0389805	0.0798844	0.282013	0.508079	1.48639	29	SERPINE1, JUN, CDKN1A, BAG3, HSPA1B, FUT4, HSPA1A, ABCB1, LDHA, NFKB1, HSPA4, HOPX	F4 vs F0-2
Transcription factor	ING4	0.0292476	0.0635378	0.352488	0.631342	1.5882	15	CDKN1A, SPP1, BCL2, CXCL8, PTGS2, NTRK1, ANGPT1, BAX, CCND1	F4 vs F0-2
Transcription factor	IRF1	0.691655	0.71045	0.0466948	0.266217	0.874579	51	SOCS2, CDKN1A, BCL2, SOCS1, IL10, CEACAM1, SLPI, OGN, TRIM22, FOXP3, CCL5	F4 vs F0-2
Transcription factor	IRF3	0.634211	0.662242	0.0810802	-0.32904	-0.890991	15	MAVS, TLR4, PURA, IRF5, ABCC2, TLR3	F4 vs F0-2
Transcription factor	IRF7	0.424552	0.489271	0.102449	-0.394634	-1.00254	12	NR1H4	F4 vs F0-2
Transcription factor	IRF8	0.483627	0.528356	0.0937465	-0.385362	-0.955343	11	GAS2, TLR4, TLR3, CYBB	F4 vs F0-2
Transcription factor	JUN	2.81919e-10	1.33207e-08	0.814036	0.550225	2.08208	146	MYC, RHOB, ATF3, F3, ETS2, EZR, JUN, RUNX2, CDKN1A, CREM, MGP, DDX21, IL6, VDR, TNFRSF10A, GJA1, MMP2, MMP7, NAMPT, LGALS3, PLAT, CCL2, EDN1, ITGB8, CXCL8, BEX2, PLAUR, PDK1, PTGS2, NQO1, FOSL1, BCL2L1, DCN, MMP1, PPARD, ABCB1, IL2, PGR, RARB, HEY1, LDHA, FGF7, TIMP2, GSTP1, TNFRSF1B, MAT2A, NTS, MELTF, ETS1, ELN, TFF1, OXTR, PLAU, BECN1, LBP, CYP19A1, CCK, PTN, APP, CCND1, RELB	F4 vs F0-2
Transcription factor	JUNB	0.00995296	0.026873	0.38073	0.686615	1.69402	14	CDKN1A, CDKN2A, PTGS2, NQO1	F4 vs F0-2
Transcription factor	JUND	3.87201e-05	0.000411269	0.557332	0.663839	2.01665	34	TIMP1, F3, CDKN1A, ITGAV, SOX4, IL6, BCL6, PLAT, PLAUR, PTGS2, NQO1, CD40LG, CCR4, FOSL1	F4 vs F0-2
Transcription factor	KAT2B	0.251656	0.33495	0.107972	0.498812	1.20398	13	CDKN1A, RB1, CYP1B1, NPAS2, ZEB1	F4 vs F0-2
Transcription factor	KLF2	0.00768972	0.0227087	0.407018	0.748348	1.73308	11	CXCR4, THBD, CDKN1A, WEE1, IL2, CCR7	F4 vs F0-2
Transcription factor	KLF4	5.76526e-07	1.36204e-05	0.659444	0.688274	2.14512	40	ATF3, GDF15, THBD, CDKN1A, BDKRB2, KRT19, TAGLN, IL6, VDR, MMP2, ODC1, PFKP, LXN, CDKN1C, LAMA1, LAMA3	F4 vs F0-2
Transcription factor	KLF5	0.0085651	0.0242003	0.38073	0.700593	1.69101	13	CXCR4, FOXO1, MYH11, CDKN2B, HIF1A, CCND1	F4 vs F0-2
Transcription factor	KLF6	0.0104749	0.0274966	0.38073	0.615863	1.63804	20	ATF3, TXNIP, CDKN1A, LAMA1, PMAIP1, PSG5, CCND1, ASAH1, MMP9	F4 vs F0-2
Transcription factor	LEF1	0.278861	0.358535	0.0956031	0.384598	1.12514	29	MYC, SNAI2, MMP7, TCF4, MITF, CTLA4, NRCAM, CCND1, ELANE, OCA2	F4 vs F0-2
Transcription factor	LMO2	0.46589	0.51796	0.0732559	0.447675	1.0101	10	LEF1, NFATC1, ZEB1, CDH1, ANGPT2	F4 vs F0-2
Transcription factor	MBD2	0.239601	0.323461	0.111463	0.543034	1.22526	10	KLK10, ALOX5, POU5F1, GSTP1	F4 vs F0-2
Transcription factor	MECP2	0.458438	0.513453	0.0968878	-0.395357	-0.980122	11	RELN, ESR1, MGMT, IGFBP3	F4 vs F0-2
Transcription factor	MEF2A	0.128926	0.204764	0.157403	0.583824	1.35207	11	PPARGC1A, JUN, MMP10, NRF1, MAPK7, SOST, MEF2A	F4 vs F0-2
Transcription factor	MEN1	0.514143	0.550339	0.0683111	0.428014	0.965741	10	JUND, GATA3	F4 vs F0-2
Transcription factor	MITF	0.352221	0.424011	0.0835991	0.382023	1.08119	25	PPARGC1A, FOS, KIT, CTSK, HIF1A, TYRP1, OCA2, BEST1	F4 vs F0-2
Transcription factor	MSC	0.109091	0.17473	0.172324	0.600666	1.39107	11	MMP2, CTLA4, IL10, IL2RA, FOXP3, DKK1	F4 vs F0-2
Transcription factor	MTA1	0.0519878	0.0963303	0.245042	0.507164	1.4213	24	MYC, SNAI2, EPHA2, SNAI1, CDKN2A, BCL2L1	F4 vs F0-2
Transcription factor	MYB	0.342342	0.417437	0.0840746	0.348435	1.07131	37	MYC, CD34, BCL2, COL1A2, ICAM1, COL1A1, MAT2A, CTSG, WAS, ELANE	F4 vs F0-2
Transcription factor	MYC	0.0551905	0.100298	0.21925	0.368672	1.32705	97	CXCR4, ATF3, IER3, CDKN1A, JUNB, IL6, ODC1, BCL2, FUT3, PROM1, TNFRSF10B, HNRNPA1, ID2, NDRG1, KRAS, LDHA, PMAIP1, SART3, PGK1, TFRC, HSPA4, CCND1, CBFB, CCND2, MAPK1, IPO7, WRN, DKK1, RCC1, DDX18, BMI1, ASS1, HNRNPA2B1, PTBP1	F4 vs F0-2
Transcription factor	MYCN	0.106195	0.173024	0.164406	0.409143	1.3011	44	CDKN1A, NES, DKK3, ABCC1, ID2, TP53INP1, ABCB1, NDRG1, NTRK1, BAX, GRHL1	F4 vs F0-2
Transcription factor	NANOG	0.138763	0.217673	0.143759	0.457654	1.27486	23	GATA6, KLF2, LAMB1, GATA2, LXN, POU5F1, L1TD1, CCND1, DKK1, CGA	F4 vs F0-2
Transcription factor	NF1	0.340357	0.417437	0.0886261	0.445741	1.09974	14	MYC, FOS, PLAT, DDB2	F4 vs F0-2
Transcription factor	NFE2L2	0.489474	0.53167	0.0956031	-0.345367	-0.954564	16	BRCA1, UGT2B7, CAT, SOD1, GSTA1, GCLC	F4 vs F0-2
Transcription factor	NFIC	0.0533537	0.0979014	0.24134	0.500801	1.44856	27	IRS2, VWF, JUN, SLC34A2, CCL2, ALAS1, FHL5, COL1A1, MATN1, HGF, CYP17A1	F4 vs F0-2
Transcription factor	NFIL3	0.22629	0.31186	0.11524	0.546686	1.2335	10	AREG, VWF, PTGS2, PGR, APP, IL1B, EREG	F4 vs F0-2
Transcription factor	NFKB1	6.05403e-20	1.14421e-17	1.15122	0.553985	2.24388	299	CXCR4, MYC, SERPINE1, TIMP1, ATF3, F3, CD69, FOXO3, IER3, THBD, TNFAIP3, HBEGF, SOCS3, VWF, CDKN1A, EGR1, CXCL1, JUNB, CYP3A7, NFKBIA, GDNF, IL6, GADD45G, TNFRSF10A, EPCAM, SNAI1, MCL1, MMP2, IL1RN, STK39, BTG2, PTPN13, S100A6, NAMPT, TLR2, PLA2G2A, UPP1, CCL20, CXCL2, BCL2, CCL2, EDN1, CFTR, CXCL8, PLAUR, RGS4, A2M, TRPC1, PTGS2, PTGDS, CD40LG, LCN2, ALOX5AP, MMP14, SERPINB1, ALOX5, TNFRSF10B, M…	F4 vs F0-2
Transcription factor	NFKBIA	0.165869	0.246845	0.134273	0.476617	1.25458	19	S100A6, CXCL8, MMP1, ICAM1, NFKB1, CCL5, CD58, PON2, MMP9, RELA, IL1B	F4 vs F0-2
Transcription factor	NFYA	0.811475	0.824564	0.0702813	-0.263695	-0.783119	20	OGG1, SP3, FXR2, GFI1B, GADD45A, HOXB4, CBS, FAS	F4 vs F0-2
Transcription factor	NFYB	0.515397	0.550339	0.0668966	0.390674	0.963873	14	FOS, ABCB1, CCND2, LPIN1, TPH1, SOX18	F4 vs F0-2
Transcription factor	NFYC	0.740066	0.756068	0.0508054	0.327751	0.791089	13	FOS, ABCB1, CCND2, LPIN1	F4 vs F0-2
Transcription factor	NPM1	0.565289	0.59687	0.0633597	0.393291	0.910815	11	CDKN1A, CCND1, USP7, DNMT1	F4 vs F0-2
Transcription factor	NR0B1	0.930116	0.933333	0.0405756	0.273097	0.616196	10	CYP19A1, ESRRG, CYP17A1, NR5A1, PBX1	F4 vs F0-2
Transcription factor	NR1H4	0.383648	0.45892	0.08042	0.394517	1.04932	20	EDN1, KLF11, DCN, ABCC4, PLTP, ABCB11, NFKB1	F4 vs F0-2
Transcription factor	NR1I2	0.000520415	0.00265834	0.477271	0.661686	1.89459	26	THBS1, KLF6, CORO1C, BCL2, CCL2, TNFRSF12A, FGF19, FOSL1, BCL2L1, IL10, CYP2B6, ABCB1	F4 vs F0-2
Transcription factor	NR3C1	0.00843834	0.0242003	0.38073	0.530546	1.63124	37	PNRC1, CDKN1A, ATP1B1, SPP1, CCND3, SRF, TAT, CALD1, SCNN1A, BAX, ETS1, S100P, CYP19A1, NFKB1, CCND1	F4 vs F0-2
Transcription factor	NR4A1	0.265273	0.343402	0.102822	0.460092	1.1574	15	SERPINE1, MMP2, BABAM2, TIMP2, CYP17A1	F4 vs F0-2
Transcription factor	NR5A1	0.00358314	0.0120931	0.431708	0.64011	1.73265	21	PNRC1, CYP2B6, POU5F1, CITED2, CYP19A1, HSD3B1, FSHR, CYP11B1, CYP17A1, STARD7, CYP11A1, INSL3, PBX1	F4 vs F0-2
Transcription factor	NR5A2	0.250639	0.33495	0.138805	-0.466734	-1.1857	12	ABCG8, ABCG5, CETP, HSD3B2	F4 vs F0-2
Transcription factor	NRF1	0.406752	0.471633	0.0785029	0.414899	1.04372	15	CXCR4, SNRPN, NQO1, CAPNS1, TOMM34, GALNT3	F4 vs F0-2
Transcription factor	OTX2	0.520458	0.552621	0.0668966	0.3992	0.947431	12	IL6, AURKA, BEST1, RBP3, IGF1, PAX6, CCNG2	F4 vs F0-2
Transcription factor	PARP1	3.91685e-05	0.000411269	0.557332	0.712737	2.01716	25	FOXO1, SERPINE1, THBD, JUN, CDKN1A, CXCL1, VIM, SNAI1, FBN1, BCL2, IL10	F4 vs F0-2
Transcription factor	PAX5	8.34781e-05	0.000751303	0.538434	0.736881	1.95992	20	PRDM1, FHL2, TIMP1, CDKN1A, RB1, BCL2, LEF1, MMP1, BLK, BAX	F4 vs F0-2
Transcription factor	PAX6	0.216529	0.300912	0.117766	0.533471	1.23545	11	MMP2, ITGB1, PROX1, PCSK1, PDHX	F4 vs F0-2
Transcription factor	PGR	0.00870698	0.0242003	0.38073	0.587621	1.64678	24	MYC, DUSP1, IRS2, IGFBP1, ATP1B1, BCL2, PTGS2, IL10, CYP19A1, YWHAQ, CCND1, FOXP3	F4 vs F0-2
Transcription factor	PITX1	0.0175795	0.0409165	0.352488	0.664422	1.63927	14	JUN, RUNX2, RUNX1, TRIB2, HES1	F4 vs F0-2
Transcription factor	PITX2	0.433915	0.494036	0.0995791	-0.414528	-1.00588	10	WNT5A, WNT2	F4 vs F0-2
Transcription factor	PML	0.30303	0.381818	0.0943564	0.425131	1.11906	19	NR4A1, TNFAIP3, CDKN1A, BAX, FLT3, CCND1, GRIP1, CCNT1, PML	F4 vs F0-2
Transcription factor	POU1F1	0.32562	0.404883	0.0922597	0.486757	1.12727	11	VDR, BDKRB1, CGA	F4 vs F0-2
Transcription factor	POU2F1	0.0131808	0.0319382	0.38073	0.504528	1.54078	36	VWF, SDC4, SNAI2, SPP1, CAPN6, BDKRB1, LGALS4, IL2, TXNRD1, IL2RA, PLAU, CCND1, RRM2B, POU2AF1, ID1, PTGIR	F4 vs F0-2
Transcription factor	POU5F1	0.0412844	0.0821342	0.276501	0.532524	1.49237	24	CDKN1A, GATA6, THY1, SPP1, LEFTY1, ID2, ITGA6, L1TD1	F4 vs F0-2
Transcription factor	PPARA	0.00993578	0.026873	0.38073	0.521211	1.61983	39	SERPINE1, IGFBP1, PLIN2, TXNIP, NFKBIA, IL6, CPT1A, ANGPTL4, PTGS2, PDK4, SLC9A1, SULT2A1	F4 vs F0-2
Transcription factor	PPARD	0.472546	0.522287	0.0725352	0.445726	1.00571	10	TIMP1, ANGPTL4, PDK4, SAT1, TXN	F4 vs F0-2
Transcription factor	PPARG	0.00139242	0.00548264	0.45506	0.499399	1.699	65	MYC, SERPINE1, KLF4, GDF15, PLIN2, TXNIP, CDKN1A, JAG1, GK, BCL2, ANGPTL4, PTGS2, BCL2L1, TNFRSF11B, MMP1, CAV1, ERO1A, VLDLR, RARB, ICAM1, SLC9A1, FGF1, SAT1, CCND1	F4 vs F0-2
Transcription factor	PROX1	0.639798	0.664406	0.0782955	-0.345334	-0.85611	11	AKT2, CYP7A1	F4 vs F0-2
Transcription factor	PTTG1	0.0659164	0.113256	0.222056	0.569433	1.43246	15	MYC, CDC42, PTTG1IP, S100A4, TIMP2, RHOA, RAC1, DOCK1, ID3	F4 vs F0-2
Transcription factor	RARA	0.108729	0.17473	0.165657	0.457207	1.30911	26	THBD, CDKN1A, HSD17B2, ANXA8, MUC5AC, RARB, ICAM1, ETS1, PLAU	F4 vs F0-2
Transcription factor	RB1	0.0112833	0.0287602	0.38073	0.542781	1.61267	31	MYC, TP53BP2, CDKN1A, FOS, E2F3, ELF1, RB1, MAP3K5, FGFR1	F4 vs F0-2
Transcription factor	REL	7.8731e-06	0.000124001	0.593325	0.770901	2.08667	21	F3, IER3, TNFAIP3, CDKN1A, IL6, CCL2, CD40LG, CRP, IL10, IL2, BIRC3, IL2RA, ICAM1, EPHB2	F4 vs F0-2
Transcription factor	RELA	2.59037e-17	2.4479e-15	1.07687	0.540114	2.18374	296	CXCR4, MYC, SERPINE1, TIMP1, F3, CD69, FOXO3, IER3, THBD, TNFAIP3, HBEGF, SOCS3, VWF, CDKN1A, EGR1, CXCL1, JUNB, CYP3A7, NFKBIA, IL6, GADD45G, TNFRSF10A, EPCAM, SNAI1, MCL1, MMP2, IL1RN, STK39, BTG2, PTPN13, S100A6, NAMPT, TLR2, PLA2G2A, UPP1, CCL20, CXCL2, BCL2, CCL2, EDN1, CFTR, TRIB3, STAT3, CXCL8, PLAUR, RGS4, TRPC1, PTGS2, CD40LG, LCN2, ALOX5AP, MMP14, SERPINB1, ALOX5, TNFRSF10B, MUC5B, CARD…	F4 vs F0-2
Transcription factor	REST	0.206949	0.289728	0.114751	0.39962	1.17711	30	GABRB3, KCNQ3, SYN1, TUBB3, CD59, TAC1, NRP1, TAC3, BDNF	F4 vs F0-2
Transcription factor	RFX1	0.0675241	0.114973	0.21925	0.566117	1.42412	15	MYC, MAP1A, COL1A2, FGF1, IL5RA, HDAC1, HLA-DOB, HLA-DPB1, HLA-DRA, ITGAL	F4 vs F0-2
Transcription factor	RFX5	0.0219728	0.0500345	0.352488	0.600803	1.57124	18	COL1A2, HLA-DQB2, HLA-DMA, HLA-DRB1, HLA-DPA1, HLA-DQA1, HLA-DRB5, HLA-DQB1, HLA-DOB, HLA-DPB1, HLA-DRA	F4 vs F0-2
Transcription factor	RFXANK	0.0434084	0.0845792	0.276501	0.597661	1.50347	15	HLA-DQB2, HLA-DMA, HLA-DRB1, HLA-DPA1, HLA-DQA1, HLA-DRB5, HLA-DQB1, HLA-DOB, HLA-DPB1, HLA-DRA, HLA-DOA, HLA-DRB3, HLA-DQA2, HLA-DMB	F4 vs F0-2
Transcription factor	RFXAP	0.0434084	0.0845792	0.276501	0.597661	1.50347	15	HLA-DQB2, HLA-DMA, HLA-DRB1, HLA-DPA1, HLA-DQA1, HLA-DRB5, HLA-DQB1, HLA-DOB, HLA-DPB1, HLA-DRA, HLA-DOA, HLA-DRB3, HLA-DQA2, HLA-DMB	F4 vs F0-2
Transcription factor	RUNX1	0.00011191	0.000914006	0.538434	0.626103	1.93571	38	FHL2, TIMP1, KLF4, JUN, LGALS3, CD34, MYL9, MYH10, SLC22A4, IL2, PRKCQ, NCAM1, MPO, NFKB1, CCL3, MECOM, ITGA2B, ELANE, CCND2, MPL, CD6, RELA, CSF2, MAD2L1	F4 vs F0-2
Transcription factor	RUNX2	0.258427	0.341551	0.104344	0.445003	1.16379	18	SNAI2, MMP2, LGALS3, VEGFC, PLAU, SNAI3, ELANE	F4 vs F0-2
Transcription factor	RUNX3	0.0252093	0.0554018	0.352488	0.525498	1.5479	30	MYC, TIMP1, CDKN1A, JAG1, TCF4, RUNX1, PEA15, WNT4, CLDN7, HES1	F4 vs F0-2
Transcription factor	RXRA	0.459119	0.513453	0.0711327	0.379384	1.00907	20	THBD, HSD17B2, ABCA1, IL2RA, ABCB11, IL2RG	F4 vs F0-2
Transcription factor	SATB1	0.0594855	0.1041	0.234393	0.578957	1.45642	15	BCL2, SPARC, IL2, IL2RA, CR2, HDAC1	F4 vs F0-2
Transcription factor	SF1	0.260229	0.341551	0.105125	0.498754	1.18371	12	SOX9, SULT2A1, TCERG1, SF3B1, CYP11A1, U2AF2	F4 vs F0-2
Transcription factor	SIRT1	0.000314013	0.00191447	0.498493	0.557478	1.79427	47	MYC, FOXO3, CDKN1A, EGLN1, MCL1, COL10A1, SHC1, NQO1, PER1, TNFRSF10B, HIF1A, ABCB1, NDRG1, COL1A2, ICAM1, HSPA4, ESRRG, CCND1, DLL4, FOXP3, HYOU1, WRN, CTNNB1, CCAR2, MMP9, HIC1, ACAN, IL1B	F4 vs F0-2
Transcription factor	SMAD3	9.25072e-06	0.000134491	0.593325	0.705999	2.07958	30	ZFP36, MYC, SERPINE1, JUN, CDKN1A, VDR, FSTL3, ANGPTL4, EPO, FST, BAMBI, MXD1, POR, GLI2, TGFB1, LTBP4, FOXP3, CCND2, CYP17A1, PTHLH	F4 vs F0-2
Transcription factor	SMAD4	3.87404e-05	0.000411269	0.557332	0.711228	2.03644	26	ZFP36, MYC, SERPINE1, JUN, CDKN1A, FSTL3, BCL2, EPO, CDKN2B, BAMBI, POR	F4 vs F0-2
Transcription factor	SNAI1	0.00110596	0.00475061	0.45506	0.820412	1.85112	10	THBS1, HBEGF, VDR, SNAI1	F4 vs F0-2
Transcription factor	SNAI2	0.0175795	0.0409165	0.352488	0.665063	1.64085	14	CXCR4, JAG1, VDR, LPAR2, POU5F1, CD44, UBE2D3, MMP9	F4 vs F0-2
Transcription factor	SOX10	0.347107	0.420534	0.0886261	0.478892	1.10906	11	PMP22, NES, MITF, EDNRB, GJC2	F4 vs F0-2
Transcription factor	SOX2	0.188361	0.272011	0.122108	0.447158	1.22845	22	VIM, ITGA6, NTRK3, TUBB3, L1TD1, CCND1, DKK1	F4 vs F0-2
Transcription factor	SOX9	0.188537	0.272011	0.120985	0.440095	1.22595	23	KLF4, CDKN1A, NES, MITF, HES1, CEACAM1, DCC, BEST1, NR5A1, SF1	F4 vs F0-2
Transcription factor	SP1	1.16044e-09	3.65538e-08	0.788187	0.41725	1.72629	466	MYC, SERPINE1, NR4A1, TIMP1, F3, ADAM23, ID4, IRS2, EZR, THBD, IGFBP1, HBEGF, AREG, IFNGR1, CDKN1A, EGR1, LDLR, CREM, CXCL1, KRT19, FOS, ITGAV, CYP3A7, CHI3L1, TIMP3, ITGA2, SLC19A2, IL6, VIM, VDR, BACE2, B4GALT1, GJA1, MMP2, ODC1, CHST4, SCTR, HSD17B2, SPRY2, SPP1, KIT, P4HA1, TLR2, SNAP25, FBN1, PLAT, BCL2, CCL2, CYP1B1, CDKN2A, TGFA, CFTR, ALOX15B, PLAUR, SOX9, SNRPN, ISG20, EPO, LOXL4, FUT4, …	F4 vs F0-2
Transcription factor	SP3	4.57996e-06	8.12477e-05	0.610527	0.513423	1.87338	110	TIMP1, ID4, IGFBP1, HBEGF, SOCS3, CDKN1A, ITGAV, CYP3A7, ITGA2, MMP2, SCTR, SLC1A3, HSD17B2, ETF1, PLAT, CDKN2A, CFTR, PLAUR, CDKN2B, UBC, RORA, ADGRE5, ABCA1, RECK, MUC6, FBLN1, CA9, F2R, COL1A1, LAMA1, TFF2, TIMP2, UTRN, MAT2A, TFF1, AGTR1, CYP3A5, SLC9A2, NFKB1, CCND1, HGF, FOXP3, BSG, CYP17A1, ALPL	F4 vs F0-2
Transcription factor	SP4	0.392947	0.464169	0.106323	-0.412081	-1.02158	11	YY1, KDR	F4 vs F0-2
Transcription factor	SPI1	0.290141	0.370518	0.0897105	0.326751	1.10531	62	JCHAIN, CSF2RA, BCL6, CCL2, CTSK, STAT3, IL18, FLI1, ZNF300, CTSG, FCER1A, PRTN3, ITGA2B, WAS, ELANE, MAPK1, CCL5, TNFRSF11A, CXCR1, PTGIR, ITGAX	F4 vs F0-2
Transcription factor	SREBF1	0.396341	0.46527	0.0770737	0.361731	1.04631	27	IRS2, LDLR, ACLY, BCL2L1, CAV1, PCK1, NR0B2, HK2, SCD5, PDX1	F4 vs F0-2
Transcription factor	SREBF2	0.153005	0.235106	0.188204	-0.428515	-1.2726	20	ABCG8, FDPS, ABCG5, NPC1L1, LIPC, HNF4A, MTTP, PON1, FDFT1, LRP1	F4 vs F0-2
Transcription factor	SRF	0.00860633	0.0242003	0.38073	0.58545	1.65692	25	SERPINE1, FHL2, FOS, TAGLN, MCL1, MMP2, CFTR, FOSL1, MYL9, MMP14	F4 vs F0-2
Transcription factor	STAT1	0.00166283	0.00628551	0.45506	0.463455	1.63973	84	TIMP1, SOCS3, CDKN1A, MUC1, IL6, GLS, UPP1, CCL2, EDN1, IRF8, CFTR, STAT3, KRT17, PTGS2, CD40LG, LCN2, S100A10, PLSCR1, IL10, IL2RA, ICAM1, BAX, IL1R1, MVP, PIM1	F4 vs F0-2
Transcription factor	STAT2	0.183471	0.268806	0.129443	0.5476	1.26818	11	CCL2, PTGS2, RCAN1, PML, SCARB1, NOS2	F4 vs F0-2
Transcription factor	STAT3	6.09963e-13	3.84277e-11	0.921426	0.597801	2.24318	139	ZFP36, MYC, PRDM1, TIMP1, SOCS3, CDKN1A, MUC1, FOS, JUNB, CHI3L1, IL6, VDR, MCL1, MMP2, IL1RN, FGL1, MMP7, PTPN13, BCL6, OSM, BCL2, CCL2, KLF11, CXCL8, AKAP12, PGF, KRT17, A2M, PTGS2, SOCS1, S1PR1, MMP10, MMP14, S100A11, TNFRSF10B, MUC5B, CRP, BCL2L1, CCND3, MMP1, ABCA1, HIF1A, IL10, IL2, F2R, IL2RA, ICAM1, EPAS1, CD46, ETV6, ROR1, PIAS3, PIM1, CCL11, TGFB1, CYP19A1, FGF1, FLT3, FGG, HSPA4, CCND1…	F4 vs F0-2
Transcription factor	STAT4	0.0250994	0.0554018	0.352488	0.695154	1.60989	11	MYC, SOCS3, IL2RA, S100A4, PIM1, TBX21	F4 vs F0-2
Transcription factor	STAT5A	0.402619	0.469722	0.0799859	0.44707	1.06104	12	BCL6, CDKN2B, BCL2L1, CCND1, CCND2	F4 vs F0-2
Transcription factor	STAT6	0.0112663	0.0287602	0.38073	0.510618	1.55938	36	FOSB, DUSP1, EGLN3, FOS, CXCL8, PTGS2, SOCS1, CCL17, COL1A2, COL1A1, IL1R1, RHOA, CCL11, IRF4, ITGA2B, CCL26, SIDT1, CNR1, CISH, SELP	F4 vs F0-2
Transcription factor	TBP	0.000191562	0.00124846	0.518848	0.778931	1.95947	15	MYC, CDKN1A, FOS, IL6, BCL2, CRP, BDKRB1, FUS, APP	F4 vs F0-2
Transcription factor	TBX21	0.230769	0.31378	0.112843	0.514969	1.22219	12	CHST4, CCR4, IL10	F4 vs F0-2
Transcription factor	TCF3	0.437086	0.494666	0.0762797	0.423765	1.02284	13	MYC, CDKN1A, POU5F1, CR2, IL5RA	F4 vs F0-2
Transcription factor	TCF4	0.00479245	0.0150962	0.407018	0.603483	1.70796	25	MYC, VCAN, KLF4, JUN, HECA, VIM, BCL2, MITF, FST, WNT4, ABCB1	F4 vs F0-2
Transcription factor	TCF7L2	0.00433391	0.0139074	0.407018	0.742097	1.76124	12	HECA, SNAI2, STAT3, PTGS2, ABCB1, GLCE, WWC1, ACVRL1, CTNNB1, STARD7	F4 vs F0-2
Transcription factor	TFAP2A	0.181081	0.267378	0.116234	0.339947	1.18092	71	ADM, CDKN1A, MMP2, MCAM, SPRY2, KIT, BCL2, CFTR, PLAUR, PTGS2, DCBLD2, PVR, F2R, CRYAB, COL1A1, TIMP2, IGFBP5, ETS1, APP, HGF, GALNT3, CRABP2, HMOX1, L1CAM, MMP9, CGA, TAF7, LNPEP	F4 vs F0-2
Transcription factor	TFAP2C	0.612313	0.642928	0.0598603	0.391465	0.883273	10	CDKN1A, MMP2, CRABP2	F4 vs F0-2
Transcription factor	TFDP1	0.498753	0.538653	0.0913924	-0.389893	-0.9461	10	DHFR	F4 vs F0-2
Transcription factor	TP53	7.64415e-10	2.88949e-08	0.801216	0.537002	2.04812	162	THBS1, MYC, DUSP1, VCAN, ATF3, FOXO3, IER3, GDF15, PPARGC1A, CDKN1A, EGR1, BDKRB2, E2F3, ANTXR1, TNFRSF10A, EPHA2, MCL1, IFI16, MMP2, KLF2, BTG2, PTPN13, PERP, RB1, FLT1, BCL2, SIAH1, PLK3, STAT3, MAP4, ANKRD1, ALOX5, TNFRSF10B, BTG3, BCL2L1, MMP1, ID2, CAV1, PDGFRB, TCF7L2, ABCB1, PRKAB1, FUS, CRYAB, BAX, PMAIP1, GLI2, GSTP1, TCEAL1, DDB2, CYFIP2, PIAS3, SLC2A1, HSP90AB1, PLAGL1, TRIM22, NFKB1, …	F4 vs F0-2
Transcription factor	TP63	0.037282	0.0782922	0.321776	0.631657	1.55843	14	KLF4, CDKN1A, VDR, TCF4, SMARCD3, ID2, BAX, DDB2	F4 vs F0-2
Transcription factor	TP73	0.158756	0.240318	0.1396	0.556588	1.32096	12	CDKN1A, VDR, BAX, PMAIP1	F4 vs F0-2
Transcription factor	TWIST1	0.0125414	0.0307833	0.38073	0.512267	1.56444	35	TIMP1, GDF15, RUNX2, FOS, MMP2, ITGB1, BCL2, DNM3, MMP1, SRPX, F2R, ICAM1, MAPK1, CD44, DKK1, PFDN4, BMI1, MAPK3, MYB, ILK, RAP1A, NF1, CDH1	F4 vs F0-2
Transcription factor	TWIST2	0.0347661	0.0738292	0.321776	0.537465	1.52111	25	GDF15, RUNX2, FOS, MMP2, ITGB1, SRPX, F2R, ICAM1, CD44, DKK1, PFDN4, MYB, ILK, RAP1A, NF1, CDH1	F4 vs F0-2
Transcription factor	USF1	0.0163304	0.0390689	0.352488	0.442062	1.49998	63	CXCR4, SERPINE1, ID4, TGFB2, SLC1A3, S100A6, EXT1, P4HA1, ISG20, PTGS2, PTGDS, ABCA1, MYH9, CEACAM1, SLC16A1, MVP, TGFB1, CYP19A1, NFKB1, FCER1A, CD2, SF1, HMOX1, TBX21, FBP1, RELA	F4 vs F0-2
Transcription factor	USF2	0.0455882	0.0879202	0.257206	0.446311	1.42424	45	CXCR4, THBS1, TGFB2, P4HA1, CFTR, PTGS2, ABCA1, HIF1A, MYH9, CEACAM1, EPAS1, TGFB1, CYP19A1, FCER1A, PDX1, CD2, NR5A1, SF1, HMOX1, FBP1	F4 vs F0-2
Transcription factor	VDR	0.0101504	0.02702	0.38073	0.501422	1.57179	42	DDIT4, CDKN1A, PODXL, TNFRSF21, CYP3A7, IL6, TRPV6, CXCL8, BHLHE40, IL10, IL2, DKK4	F4 vs F0-2
Transcription factor	VHL	0.00051281	0.00265834	0.477271	0.702282	1.8679	20	CXCR4, COL4A2, CA12, TCF4, SPARC, BHLHE40, HIF1A, CA9, CDKN1C, KLF10, TFRC, CCND1	F4 vs F0-2
Transcription factor	WT1	0.000686627	0.00324613	0.477271	0.530768	1.74795	53	THBS1, MYC, HBEGF, JUN, CDKN1A, JUNB, PODXL, SNAI2, VDR, ODC1, BCL2, IRF8, PDGFA, WTAP, ADGRE5, ABCB1, PAX2, ETS1, CYP19A1	F4 vs F0-2
Transcription factor	XBP1	0.0230257	0.0518077	0.352488	0.59256	1.55978	19	ERN1, IL6, CCL2, CXCL8, HSPA1A, HSPA5, PRNP, PTGER4, GAD1	F4 vs F0-2
Transcription factor	YBX1	0.392749	0.464169	0.0770737	0.352397	1.03801	30	CXCR4, MMP2, RBBP8, KPNA2, ABCB1	F4 vs F0-2
Transcription factor	YY1	0.144966	0.224579	0.131458	0.338732	1.20268	90	CXCR4, MYC, VWF, LDLR, SAP30, CFTR, SNRPN, HAS2, TNFRSF10B, PRDM2, BDKRB1, HIF1A, COL1A2, HSPA5, DNAJB4, EPAS1, TFRC, GBP1, CYP3A5, FCER1A	F4 vs F0-2
Transcription factor	ZBTB16	0.0307698	0.0660852	0.352488	0.700671	1.58094	10	CXCR4, BCL2, SOX9, LEF1, GFI1, ID2	F4 vs F0-2
Transcription factor	ZEB1	0.00269992	0.00962802	0.431708	0.733673	1.77086	13	COL4A3, MUC1, LAMC2, EPCAM, BCL6, GRHL2, ITGB4, POU5F1, PKP3	F4 vs F0-2
Transcription factor	ZNF382	0.0582363	0.103836	0.24134	0.654416	1.47658	10	MYC, JUN, STAT3, MITF, NFKB1, ID1, HMGA2	F4 vs F0-2
