# Supplementary material for: Integrative proteo-transcriptomic characterization of advanced fibrosis in chronic liver disease across etiologies
Source: Cell Rep Med. 2025 Jan 30;6(2):101935. doi: 10.1016/j.xcrm.2025.101935 (PMC11866494; doi:10.1016/j.xcrm.2025.101935)
Supplement: Data S3. Results of differentially expressed analysis in etiology-dependent analysis, related to Figure 2H [file mmc4.xlsx]

## Sheet: Sheet1
Comparison	gene_names	baseMean	log2FoldChange	lfcSE	stat	pvalue	padj
ARLD vs MASLD	A1BG	11562.5	0.182646	0.370793	0.492582	0.622308	0.975401
ARLD vs MASLD	A1CF	13780	-0.371629	0.193192	-1.92362	0.0544016	0.757471
ARLD vs MASLD	A2M	148674	-0.201518	0.235779	-0.854688	0.392724	0.904666
ARLD vs MASLD	A2ML1	29.5545	-0.0481429	0.2261	-0.212927	0.831384	1
ARLD vs MASLD	A3GALT2	4.14751	0.96703	0.629847	1.53534	0.1247	0.819407
ARLD vs MASLD	A4GALT	100.249	0.292015	0.354052	0.824781	0.409496	0.912948
ARLD vs MASLD	A4GNT	4.88671	0.854618	0.5375	1.58999	0.111838	0.810335
ARLD vs MASLD	AAAS	322.784	0.39804	0.272749	1.45936	0.144466	0.82738
ARLD vs MASLD	AACS	98.2883	0.0711754	0.286875	0.248106	0.804052	1
ARLD vs MASLD	AADAC	4847.22	-0.109331	0.200007	-0.546634	0.58463	0.965499
ARLD vs MASLD	AADACL2	0	NA	NA	NA	NA	NA
ARLD vs MASLD	AADACL3	0	NA	NA	NA	NA	NA
ARLD vs MASLD	AADACL4	0.128356	0	3.84129	0	1	1
ARLD vs MASLD	AADAT	650.972	-0.327102	0.202532	-1.61506	0.106297	0.806715
ARLD vs MASLD	AAGAB	257.957	-0.128352	0.125181	-1.02533	0.30521	0.876392
ARLD vs MASLD	AAK1	2341.71	-0.075655	0.1094	-0.691544	0.489224	0.935323
ARLD vs MASLD	AAMDC	64.6918	-0.197579	0.150262	-1.3149	0.188544	0.843775
ARLD vs MASLD	AAMP	668.595	0.196862	0.209687	0.938839	0.347814	0.891603
ARLD vs MASLD	AANAT	6.18777	-0.218319	0.376271	-0.580219	0.561767	0.958614
ARLD vs MASLD	AAR2	471.431	0.16088	0.139852	1.15036	0.249997	0.867526
ARLD vs MASLD	AARD	26.3572	-0.210743	0.238851	-0.88232	0.377604	0.899459
ARLD vs MASLD	AARS1	1215.21	-0.0281096	0.280121	-0.100348	0.920068	1
ARLD vs MASLD	AARS2	387.834	0.0580497	0.159	0.365093	0.715042	0.997895
ARLD vs MASLD	AARSD1	48.6843	-0.568527	0.443929	-1.28067	0.200309	0.84803
ARLD vs MASLD	AASDH	250.024	-0.309156	0.133728	-2.31183	0.0207873	0.722276
ARLD vs MASLD	AASDHPPT	488.03	-0.101155	0.120926	-0.836503	0.402872	0.911039
ARLD vs MASLD	AASS	6460.62	-0.604857	0.302867	-1.9971	0.0458141	0.743346
ARLD vs MASLD	AATF	257.556	-0.265553	0.129756	-2.04655	0.0407023	0.743346
ARLD vs MASLD	AATK	158.763	0.286811	0.29187	0.982667	0.325772	0.887147
ARLD vs MASLD	ABAT	11921.7	0.0747361	0.198075	0.377313	0.705941	0.996924
ARLD vs MASLD	ABCA1	13045.6	-0.093529	0.171625	-0.54496	0.585781	0.965499
ARLD vs MASLD	ABCA10	364.604	-0.544125	0.273409	-1.99015	0.0465748	0.74416
ARLD vs MASLD	ABCA12	2.85197	-0.654994	0.770773	-0.849788	0.395443	0.906288
ARLD vs MASLD	ABCA13	205.412	-0.322769	0.313416	-1.02984	0.303084	0.876118
ARLD vs MASLD	ABCA2	2306.8	0.177886	0.365531	0.486651	0.626506	0.976206
ARLD vs MASLD	ABCA3	156.389	0.376915	0.298048	1.26461	0.206011	0.849893
ARLD vs MASLD	ABCA4	73.2607	-0.0557708	0.24863	-0.224312	0.822514	1
ARLD vs MASLD	ABCA5	2116.62	-0.382299	0.1819	-2.1017	0.0355792	0.743346
ARLD vs MASLD	ABCA6	6207.86	-0.216754	0.173574	-1.24877	0.21175	0.85153
ARLD vs MASLD	ABCA7	214.99	0.150806	0.52003	0.289995	0.77182	1
ARLD vs MASLD	ABCA8	2126.57	-0.0933484	0.17706	-0.527213	0.598046	0.968802
ARLD vs MASLD	ABCA9	2198	-0.248672	0.192617	-1.29102	0.196696	0.84769
ARLD vs MASLD	ABCB1	1758.34	-0.358753	0.14936	-2.40193	0.0163088	0.722276
ARLD vs MASLD	ABCB10	619.328	-0.137662	0.0969545	-1.41987	0.155646	0.82738
ARLD vs MASLD	ABCB11	9270.08	-0.232094	0.224295	-1.03477	0.300777	0.875059
ARLD vs MASLD	ABCB4	5167.68	-0.249729	0.191631	-1.30318	0.192513	0.846123
ARLD vs MASLD	ABCB5	34.2749	-0.0192062	0.242823	-0.0790953	0.936957	1
ARLD vs MASLD	ABCB6	286.25	0.563512	0.355895	1.58337	0.113338	0.810335
ARLD vs MASLD	ABCB7	289.641	-0.177975	0.173152	-1.02786	0.304018	0.876346
ARLD vs MASLD	ABCB8	439.908	0.20951	0.287463	0.728823	0.46611	0.930488
ARLD vs MASLD	ABCB9	71.496	0.232345	0.223099	1.04144	0.29767	0.875059
ARLD vs MASLD	ABCC1	558.173	0.205919	0.241124	0.853996	0.393107	0.905068
ARLD vs MASLD	ABCC10	329.568	0.206145	0.261657	0.787845	0.430788	0.921688
ARLD vs MASLD	ABCC11	194.753	0.238228	0.211857	1.12448	0.26081	0.867526
ARLD vs MASLD	ABCC12	0.328437	-0.827013	2.81745	-0.293532	0.769116	1
ARLD vs MASLD	ABCC2	7897.18	-0.355562	0.157841	-2.25266	0.0242804	0.722276
ARLD vs MASLD	ABCC3	1708.51	0.12531	0.231356	0.54163	0.588073	0.966149
ARLD vs MASLD	ABCC4	260.78	-0.00684613	0.207111	-0.0330554	0.97363	1
ARLD vs MASLD	ABCC5	561.364	0.0820216	0.182656	0.44905	0.653395	0.98136
ARLD vs MASLD	ABCC6	4956.08	0.0912068	0.249585	0.365434	0.714787	0.997827
ARLD vs MASLD	ABCC8	78.9753	-0.238264	0.296536	-0.80349	0.421691	0.917848
ARLD vs MASLD	ABCC9	3893.57	-0.226826	0.178967	-1.26742	0.205006	0.848815
ARLD vs MASLD	ABCD1	401.93	0.236325	0.359784	0.656853	0.511276	0.943069
ARLD vs MASLD	ABCD2	30.0073	-0.312657	0.353753	-0.883829	0.376789	0.899228
ARLD vs MASLD	ABCD3	2699.07	-0.214225	0.172619	-1.24102	0.214597	0.85153
ARLD vs MASLD	ABCD4	111.182	-0.20423	0.212014	-0.963282	0.335406	0.889644
ARLD vs MASLD	ABCE1	958.718	-0.174386	0.140408	-1.24199	0.21424	0.85153
ARLD vs MASLD	ABCF1	463.474	-0.18465	0.16043	-1.15096	0.249747	0.867526
ARLD vs MASLD	ABCF2	346.423	0.0588921	0.141977	0.414801	0.678287	0.98761
ARLD vs MASLD	ABCF2-H2BE1	111.368	-0.38606	0.374226	-1.03162	0.302249	0.876118
ARLD vs MASLD	ABCF3	316.566	0.056428	0.225556	0.250173	0.802453	1
ARLD vs MASLD	ABCG1	449.705	0.31615	0.235706	1.34129	0.179827	0.842419
ARLD vs MASLD	ABCG2	678.759	-0.584749	0.240737	-2.42899	0.0151408	0.715042
ARLD vs MASLD	ABCG4	4.05332	0.350917	0.45908	0.764392	0.444634	0.926639
ARLD vs MASLD	ABCG5	1261.61	-0.0717928	0.161162	-0.44547	0.65598	0.981552
ARLD vs MASLD	ABCG8	3117.07	0.260905	0.206152	1.2656	0.205657	0.849715
ARLD vs MASLD	ABHD1	5.33665	-0.269152	0.580649	-0.463537	0.64298	0.979878
ARLD vs MASLD	ABHD10	461.58	-0.107975	0.16249	-0.664504	0.506368	0.940277
ARLD vs MASLD	ABHD11	95.4954	0.301695	0.256855	1.17458	0.240164	0.863256
ARLD vs MASLD	ABHD12	600.294	0.144514	0.153354	0.942358	0.346009	0.891234
ARLD vs MASLD	ABHD12B	0.201876	-0.483464	4.79499	-0.100827	0.919688	1
ARLD vs MASLD	ABHD13	603.785	-0.206426	0.127242	-1.62232	0.104735	0.806715
ARLD vs MASLD	ABHD14A	131.012	0.369598	0.266063	1.38914	0.164791	0.830316
ARLD vs MASLD	ABHD14A-ACY1	4.89878	-0.882226	1.65312	-0.533673	0.593568	0.96722
ARLD vs MASLD	ABHD14B	1624.79	0.342369	0.225725	1.51675	0.129329	0.819407
ARLD vs MASLD	ABHD15	818.822	-0.0688248	0.200922	-0.342546	0.73194	1
ARLD vs MASLD	ABHD16A	504.003	0.194034	0.256815	0.755538	0.449926	0.927542
ARLD vs MASLD	ABHD16B	0.724869	-0.173461	0.908713	-0.190886	0.848615	1
ARLD vs MASLD	ABHD17A	471.58	0.529493	0.47021	1.12608	0.260133	0.867526
ARLD vs MASLD	ABHD17B	383.213	-0.138382	0.0945007	-1.46435	0.143098	0.82738
ARLD vs MASLD	ABHD17C	83.8347	0.277869	0.250873	1.10761	0.268031	0.867526
ARLD vs MASLD	ABHD18	599.302	-0.193838	0.130805	-1.48188	0.138371	0.824325
ARLD vs MASLD	ABHD2	20919.9	-0.0388879	0.152426	-0.255126	0.798625	1
ARLD vs MASLD	ABHD3	564.835	-0.210171	0.120891	-1.73852	0.0821189	0.781683
ARLD vs MASLD	ABHD4	488.003	0.0770536	0.179094	0.430241	0.66702	0.985591
ARLD vs MASLD	ABHD5	381.544	-0.396514	0.193103	-2.05338	0.0400357	0.743346
ARLD vs MASLD	ABHD6	991.245	-0.0716094	0.183927	-0.389336	0.697028	0.993914
ARLD vs MASLD	ABHD8	221.86	0.423348	0.370408	1.14292	0.25307	0.867526
ARLD vs MASLD	ABI1	928.36	-0.0900886	0.104128	-0.865175	0.386943	0.902963
ARLD vs MASLD	ABI2	844.931	0.102738	0.125553	0.818281	0.413197	0.914583
ARLD vs MASLD	ABI3	272.25	0.295544	0.257165	1.14924	0.250456	0.867526
ARLD vs MASLD	ABI3BP	294.934	0.0897197	0.294274	0.304885	0.760454	1
ARLD vs MASLD	ABITRAM	197.067	-0.263999	0.127372	-2.07266	0.0382036	0.743346
ARLD vs MASLD	ABL1	1388.86	0.353307	0.179203	1.97155	0.0486613	0.744222
ARLD vs MASLD	ABL2	1119.54	0.122638	0.119111	1.02961	0.303192	0.876118
ARLD vs MASLD	ABLIM1	4890.68	-0.106131	0.204092	-0.520012	0.603055	0.971367
ARLD vs MASLD	ABLIM2	108.348	0.26111	0.291902	0.89451	0.371049	0.897768
ARLD vs MASLD	ABLIM3	3920.16	0.045118	0.250209	0.180321	0.8569	1
ARLD vs MASLD	ABO	1.21487	0.42574	0.972865	0.437615	0.661665	0.983862
ARLD vs MASLD	ABR	698.351	0.275169	0.221065	1.24475	0.213225	0.85153
ARLD vs MASLD	ABRA	11.133	-0.286168	0.318046	-0.899768	0.368244	0.897133
ARLD vs MASLD	ABRACL	188.629	-0.347912	0.199808	-1.74124	0.0816421	0.781683
ARLD vs MASLD	ABRAXAS1	260.539	0.0373875	0.131601	0.284099	0.776335	1
ARLD vs MASLD	ABRAXAS2	387.374	-0.219845	0.0974789	-2.25531	0.0241141	0.722276
ARLD vs MASLD	ABT1	239.129	0.189711	0.15486	1.22504	0.22056	0.854569
ARLD vs MASLD	ABTB1	225.338	0.441387	0.345502	1.27752	0.201418	0.84803
ARLD vs MASLD	ABTB2	1077.2	-0.0104233	0.263061	-0.0396233	0.968393	1
ARLD vs MASLD	AC000120.2	1.84846	-0.561332	0.917447	-0.611842	0.540643	0.950487
ARLD vs MASLD	AC000120.3	44.5752	-2.34618	0.94181	-2.49114	0.0127335	0.700941
ARLD vs MASLD	AC001226.2	1.97593	-0.85411	0.663267	-1.28773	0.19784	0.847984
ARLD vs MASLD	AC002094.3	3.6672	-0.596551	0.76371	-0.781123	0.43473	0.9234
ARLD vs MASLD	AC002456.2	1.70447	-0.273427	0.849468	-0.32188	0.747543	1
ARLD vs MASLD	AC002996.1	855.611	0.798416	0.506093	1.57761	0.114656	0.810335
ARLD vs MASLD	AC003002.1	0.183944	-0.483499	4.05056	-0.119366	0.904985	1
ARLD vs MASLD	AC003002.2	40.7437	-0.0855847	0.262196	-0.326415	0.74411	1
ARLD vs MASLD	AC003002.3	3.12074	0.360413	1.4308	0.251895	0.801122	1
ARLD vs MASLD	AC003006.1	0.851341	-2.48368	2.13017	-1.16595	0.243633	0.864985
ARLD vs MASLD	AC004076.1	1.77061	-0.0563372	1.04222	-0.0540551	0.956891	1
ARLD vs MASLD	AC004080.3	0	NA	NA	NA	NA	NA
ARLD vs MASLD	AC004223.3	1.78172	-0.471313	1.29961	-0.362658	0.716861	0.999116
ARLD vs MASLD	AC004233.4	8.68381	-0.519262	0.668585	-0.776658	0.43736	0.924417
ARLD vs MASLD	AC004556.3	36.4135	0.568949	1.385	0.410794	0.681224	0.988972
ARLD vs MASLD	AC004593.2	15.7001	-0.445617	0.432059	-1.03138	0.302363	0.876118
ARLD vs MASLD	AC004691.2	6.4727	-1.57065	1.14264	-1.37458	0.169263	0.836596
ARLD vs MASLD	AC004706.3	20.0925	-0.183647	0.284229	-0.646122	0.5182	0.944292
ARLD vs MASLD	AC004832.3	16.3934	-0.281927	0.643152	-0.438352	0.661131	0.983862
ARLD vs MASLD	AC004864.1	0.00739589	-0.277385	4.79499	-0.057849	0.953869	1
ARLD vs MASLD	AC004922.1	12.0534	-0.1303	1.21433	-0.107302	0.914549	1
ARLD vs MASLD	AC004997.1	1.75087	0.734091	2.05073	0.357966	0.720369	0.999665
ARLD vs MASLD	AC005154.5	55.62	-0.347469	0.145397	-2.3898	0.0168576	0.722276
ARLD vs MASLD	AC005324.2	4.18653	-0.915425	0.570506	-1.60459	0.108585	0.807135
ARLD vs MASLD	AC005551.1	0.0741037	0.615668	4.70631	0.130818	0.89592	1
ARLD vs MASLD	AC005697.1	0.34636	1.69564	1.81708	0.93317	0.350732	0.892523
ARLD vs MASLD	AC005702.1	3.67959	0.360897	0.395695	0.912058	0.361738	0.895489
ARLD vs MASLD	AC005726.1	0.533704	-1.50289	2.67739	-0.561327	0.574575	0.961047
ARLD vs MASLD	AC005833.1	21.2421	0.197073	0.331749	0.594044	0.552483	0.955607
ARLD vs MASLD	AC005837.2	0.367426	-2.36158	2.37815	-0.993033	0.320694	0.884515
ARLD vs MASLD	AC006059.2	7.11014	0.57484	1.40501	0.409136	0.68244	0.989391
ARLD vs MASLD	AC006449.4	0.790397	0.281792	0.929429	0.303188	0.761747	1
ARLD vs MASLD	AC006486.1	31.3453	-0.889448	0.588931	-1.51028	0.130973	0.819407
ARLD vs MASLD	AC006486.3	0	NA	NA	NA	NA	NA
ARLD vs MASLD	AC006538.2	11.1102	0.340647	0.601843	0.566006	0.571389	0.960232
ARLD vs MASLD	AC007040.2	53.0641	-0.0517137	0.206323	-0.250645	0.802089	1
ARLD vs MASLD	AC007325.1	1.83932	0.303531	0.917161	0.330946	0.740685	1
ARLD vs MASLD	AC007325.2	353.869	0.503452	0.57879	0.869835	0.38439	0.901594
ARLD vs MASLD	AC007325.4	65.9475	-0.11525	0.610599	-0.188749	0.85029	1
ARLD vs MASLD	AC007326.4	327.935	-0.0646309	0.149792	-0.43147	0.666127	0.985411
ARLD vs MASLD	AC007846.2	0.0535495	0	4.79499	0	1	1
ARLD vs MASLD	AC007906.2	49.1148	0.0126946	0.370101	0.0343004	0.972638	1
ARLD vs MASLD	AC007998.2	2.29318	1.30657	0.647644	2.01742	0.0436516	0.743346
ARLD vs MASLD	AC008162.2	0	NA	NA	NA	NA	NA
ARLD vs MASLD	AC008397.1	0.462839	0.190976	3.29222	0.0580085	0.953742	1
ARLD vs MASLD	AC008397.2	16.4723	0.30164	0.585219	0.515431	0.606252	0.972402
ARLD vs MASLD	AC008403.1	1.43171	-3.31131	1.43522	-2.30718	0.0210449	0.722276
ARLD vs MASLD	AC008676.3	4.90114	-0.200758	0.438047	-0.458303	0.646735	0.980031
ARLD vs MASLD	AC008687.1	0.0538394	-0.27738	4.79499	-0.0578479	0.95387	1
ARLD vs MASLD	AC008687.4	0.478694	0.851986	1.26059	0.675862	0.499129	0.938342
ARLD vs MASLD	AC008695.1	0.0952584	-0.964392	4.79499	-0.201125	0.840601	1
ARLD vs MASLD	AC008758.1	82.6792	0.0126433	0.27145	0.0465769	0.96285	1
ARLD vs MASLD	AC008758.5	2.73117	-0.310661	0.812249	-0.38247	0.702113	0.995948
ARLD vs MASLD	AC008763.3	0.528849	-0.668935	4.79479	-0.139513	0.889045	1
ARLD vs MASLD	AC008764.4	0.0582473	0	4.79499	0	1	1
ARLD vs MASLD	AC008770.2	2.63205	-0.446357	1.02065	-0.437326	0.661875	0.983862
ARLD vs MASLD	AC008770.4	38.3884	-0.609676	0.36062	-1.69064	0.0909064	0.796206
ARLD vs MASLD	AC008878.1	4.60716	-4.86087	2.23903	-2.17097	0.0299337	0.737381
ARLD vs MASLD	AC008878.3	180.962	-0.0713363	0.324954	-0.219527	0.826239	1
ARLD vs MASLD	AC008982.1	0.295509	0.134766	2.00761	0.0671275	0.94648	1
ARLD vs MASLD	AC008982.3	0.295509	0.134766	2.00761	0.0671275	0.94648	1
ARLD vs MASLD	AC009070.1	0.304396	0.621689	1.66493	0.373402	0.70885	0.997113
ARLD vs MASLD	AC009163.5	1.53582	0.207629	0.823819	0.252032	0.801016	1
ARLD vs MASLD	AC009412.1	1.30884	-0.157377	1.06099	-0.14833	0.882083	1
ARLD vs MASLD	AC009779.3	323.936	-0.111668	0.18135	-0.615762	0.538051	0.948763
ARLD vs MASLD	AC009879.2	0.255903	-0.140022	3.00676	-0.0465689	0.962857	1
ARLD vs MASLD	AC010132.3	0.081714	-0.826971	4.79499	-0.172466	0.863072	1
ARLD vs MASLD	AC010255.2	1.19609	0.76607	0.779754	0.982452	0.325877	0.887147
ARLD vs MASLD	AC010319.2	0.0759673	0.203486	4.12582	0.0493201	0.960664	1
ARLD vs MASLD	AC010325.1	1.21328	1.22552	0.680028	1.80216	0.0715209	0.774639
ARLD vs MASLD	AC010422.5	6.68366	-4.69955	2.2307	-2.10676	0.0351382	0.743346
ARLD vs MASLD	AC010522.1	53.8877	0.281104	0.308291	0.911814	0.361867	0.895489
ARLD vs MASLD	AC010531.1	19.9474	0.0383741	0.541423	0.0708764	0.943496	1
ARLD vs MASLD	AC010646.1	14.4061	-0.338988	0.628774	-0.539125	0.5898	0.966326
ARLD vs MASLD	AC010724.8	0	NA	NA	NA	NA	NA
ARLD vs MASLD	AC010973.3	0	NA	NA	NA	NA	NA
ARLD vs MASLD	AC010980.1	2.58306	0.748462	0.621375	1.20453	0.228386	0.857587
ARLD vs MASLD	AC011005.1	0.328285	-0.140036	1.45182	-0.0964555	0.923159	1
ARLD vs MASLD	AC011043.1	791.477	-0.38345	0.263995	-1.45249	0.146365	0.82738
ARLD vs MASLD	AC011043.2	4.9209	-0.1672	0.355114	-0.470833	0.63776	0.979486
ARLD vs MASLD	AC011295.2	2.6524	-0.258614	1.12312	-0.230263	0.817888	1
ARLD vs MASLD	AC011448.1	10.9668	0.533043	0.544447	0.979053	0.327554	0.88764
ARLD vs MASLD	AC011455.2	10.2783	0.468761	0.646548	0.725021	0.468439	0.931102
ARLD vs MASLD	AC011455.3	10.2783	0.468761	0.646548	0.725021	0.468439	0.931102
ARLD vs MASLD	AC011462.1	6.54639	-1.44205	1.22989	-1.1725	0.240995	0.863256
ARLD vs MASLD	AC011476.10	0.287853	-0.414835	1.35276	-0.306658	0.759104	1
ARLD vs MASLD	AC011476.11	0.287853	-0.414835	1.35276	-0.306658	0.759104	1
ARLD vs MASLD	AC011476.12	0.287853	-0.414835	1.35276	-0.306658	0.759104	1
ARLD vs MASLD	AC011476.4	0.287853	-0.414835	1.35276	-0.306658	0.759104	1
ARLD vs MASLD	AC011476.5	0.287853	-0.414835	1.35276	-0.306658	0.759104	1
ARLD vs MASLD	AC011476.6	0.287853	-0.414835	1.35276	-0.306658	0.759104	1
ARLD vs MASLD	AC011479.1	0.42508	0.955675	1.63378	0.584948	0.558583	0.958071
ARLD vs MASLD	AC011499.1	2.86035	0.470497	0.69596	0.67604	0.499015	0.938342
ARLD vs MASLD	AC011530.1	0.281192	-0.689608	2.80229	-0.246087	0.805615	1
ARLD vs MASLD	AC011841.1	4.9209	-0.1672	0.355114	-0.470833	0.63776	0.979486
ARLD vs MASLD	AC012184.2	74.2421	-0.949938	0.825594	-1.15061	0.249892	0.867526
ARLD vs MASLD	AC012213.5	128.396	-0.218021	0.332831	-0.655049	0.512436	0.943192
ARLD vs MASLD	AC012309.1	0.0277472	-0.552178	4.79499	-0.115157	0.90832	1
ARLD vs MASLD	AC012314.11	2.60878	-0.327313	0.678333	-0.482525	0.629433	0.976572
ARLD vs MASLD	AC012314.12	2.60878	-0.327313	0.678333	-0.482525	0.629433	0.976572
ARLD vs MASLD	AC012314.13	2.60878	-0.327313	0.678333	-0.482525	0.629433	0.976572
ARLD vs MASLD	AC012314.14	2.60878	-0.327313	0.678333	-0.482525	0.629433	0.976572
ARLD vs MASLD	AC012314.3	2.60878	-0.327313	0.678333	-0.482525	0.629433	0.976572
ARLD vs MASLD	AC012314.5	2.60878	-0.327313	0.678333	-0.482525	0.629433	0.976572
ARLD vs MASLD	AC012314.6	2.60878	-0.327313	0.678333	-0.482525	0.629433	0.976572
ARLD vs MASLD	AC012314.7	2.60878	-0.327313	0.678333	-0.482525	0.629433	0.976572
ARLD vs MASLD	AC012488.2	0.553056	-1.71786	2.12681	-0.807718	0.419253	0.917518
ARLD vs MASLD	AC012531.3	0.0416544	-0.414779	4.79499	-0.0865026	0.931067	1
ARLD vs MASLD	AC013394.1	264.331	-0.0904648	0.119753	-0.755426	0.449994	0.927542
ARLD vs MASLD	AC013470.2	6.81231	-0.193848	0.274147	-0.707095	0.479507	0.932951
ARLD vs MASLD	AC013477.1	5.37982	-0.550018	0.94378	-0.582782	0.56004	0.958614
ARLD vs MASLD	AC013489.1	18.4322	-0.571038	0.495308	-1.15289	0.248954	0.867526
ARLD vs MASLD	AC015802.6	87.5733	-0.0825843	0.178561	-0.4625	0.643723	0.979878
ARLD vs MASLD	AC018630.4	3.42397	0.357652	1.31873	0.27121	0.78623	1
ARLD vs MASLD	AC018709.1	0.39754	1.45267	1.29869	1.11857	0.263324	0.867526
ARLD vs MASLD	AC018755.2	18.4067	-0.000369188	0.431972	-0.000854657	0.999318	1
ARLD vs MASLD	AC019117.3	51.6761	-0.852157	0.43145	-1.9751	0.0482568	0.744222
ARLD vs MASLD	AC020765.6	0.520306	-1.80847	2.09521	-0.863143	0.388059	0.903557
ARLD vs MASLD	AC020907.6	2.20172	0.661281	0.822801	0.803695	0.421573	0.917848
ARLD vs MASLD	AC020909.1	0.30478	-0.192127	2.44972	-0.0784281	0.937487	1
ARLD vs MASLD	AC021072.1	0.0207584	-0.414782	4.79499	-0.0865031	0.931066	1
ARLD vs MASLD	AC022414.1	42.5711	-0.388449	0.375181	-1.03536	0.300499	0.875059
ARLD vs MASLD	AC022506.1	1.92834	0.00904797	0.88932	0.010174	0.991882	1
ARLD vs MASLD	AC023055.1	0.600501	-1.87306	2.51686	-0.744206	0.456752	0.92798
ARLD vs MASLD	AC023491.2	0.488185	1.69054	1.166	1.44986	0.147096	0.82738
ARLD vs MASLD	AC024592.3	4.85893	-0.47898	0.616057	-0.777493	0.436868	0.924299
ARLD vs MASLD	AC024598.1	74.9785	-0.286815	0.233283	-1.22947	0.218895	0.853891
ARLD vs MASLD	AC024940.6	1.93682	-0.337265	0.808354	-0.417225	0.676514	0.987514
ARLD vs MASLD	AC025165.3	0.0596628	-0.552176	4.79499	-0.115157	0.908321	1
ARLD vs MASLD	AC025287.4	0.00897321	0	4.79499	0	1	1
ARLD vs MASLD	AC026316.4	71.6821	0.260709	0.234499	1.11177	0.266238	0.867526
ARLD vs MASLD	AC026369.8	1.62832	-1.18579	0.66973	-1.77055	0.0766349	0.779585
ARLD vs MASLD	AC026464.3	18.0584	-0.3143	0.812048	-0.387046	0.698722	0.994551
ARLD vs MASLD	AC026464.4	199.045	-0.148807	0.183322	-0.811721	0.416952	0.91626
ARLD vs MASLD	AC026464.6	56.7551	-0.178111	0.566465	-0.314426	0.753198	1
ARLD vs MASLD	AC026786.1	0.178426	0.797571	4.74392	0.168125	0.866485	1
ARLD vs MASLD	AC034102.2	0.0935794	-0.826969	4.79499	-0.172465	0.863072	1
ARLD vs MASLD	AC037459.1	7.83736	0.861131	0.923321	0.932645	0.351003	0.892523
ARLD vs MASLD	AC037482.5	0.0147918	-0.346083	4.79499	-0.072176	0.942462	1
ARLD vs MASLD	AC037482.6	0.0786969	-0.620873	4.79499	-0.129484	0.896975	1
ARLD vs MASLD	AC044810.10	0.180201	-0.552255	1.70311	-0.324262	0.745739	1
ARLD vs MASLD	AC048338.2	0.751967	-1.74493	2.02647	-0.861072	0.389199	0.904023
ARLD vs MASLD	AC053503.6	0.0828281	-0.208692	4.79499	-0.0435228	0.965285	1
ARLD vs MASLD	AC055839.2	31.6068	0.60681	0.319118	1.90153	0.0572332	0.760887
ARLD vs MASLD	AC058822.1	55.8638	-1.18549	0.894078	-1.32594	0.18486	0.842419
ARLD vs MASLD	AC063943.2	51.1972	-0.505673	0.873263	-0.579061	0.562548	0.958614
ARLD vs MASLD	AC068533.4	97.206	-1.12459	0.367321	-3.06159	0.00220164	0.572563
ARLD vs MASLD	AC068580.4	758.861	0.372308	0.286455	1.29971	0.193702	0.84689
ARLD vs MASLD	AC068631.2	0.486311	-3.02728	4.78889	-0.632146	0.527292	0.94532
ARLD vs MASLD	AC068775.1	11.6135	-0.391908	0.461893	-0.848482	0.39617	0.906288
ARLD vs MASLD	AC068870.4	0.25303	-0.27743	2.47229	-0.112216	0.910652	1
ARLD vs MASLD	AC069368.1	3.94409	-1.19351	1.55723	-0.76643	0.44342	0.926228
ARLD vs MASLD	AC069444.2	63.8856	-0.271109	0.285607	-0.949237	0.3425	0.890576
ARLD vs MASLD	AC069544.2	233.413	-0.27566	0.100036	-2.7556	0.00585847	0.674076
ARLD vs MASLD	AC072022.2	7.63659	-0.556306	0.392807	-1.41623	0.156707	0.82738
ARLD vs MASLD	AC073111.3	41.2107	0.0280385	0.532812	0.0526236	0.958032	1
ARLD vs MASLD	AC073610.2	4.24549	0.0138081	0.86486	0.0159657	0.987262	1
ARLD vs MASLD	AC073896.1	4.80418	-0.141231	1.17983	-0.119705	0.904717	1
ARLD vs MASLD	AC079741.2	3.79409	-0.332079	0.982309	-0.338059	0.735319	1
ARLD vs MASLD	AC083800.1	0	NA	NA	NA	NA	NA
ARLD vs MASLD	AC083977.1	0.05898	0	4.79499	0	1	1
ARLD vs MASLD	AC084018.4	0	NA	NA	NA	NA	NA
ARLD vs MASLD	AC084756.2	35.1068	0.294247	0.635551	0.462979	0.64338	0.979878
ARLD vs MASLD	AC087721.2	86.2406	-0.176231	0.153387	-1.14892	0.250587	0.867526
ARLD vs MASLD	AC090517.4	237.055	-0.0601961	0.113923	-0.528393	0.597227	0.968313
ARLD vs MASLD	AC090527.2	21.0128	-1.07595	0.51774	-2.07817	0.037694	0.743346
ARLD vs MASLD	AC090958.6	2.59029	0.172467	0.883505	0.195208	0.84523	1
ARLD vs MASLD	AC091167.6	1.07024	0.197831	0.647734	0.30542	0.760046	1
ARLD vs MASLD	AC091304.6	0	NA	NA	NA	NA	NA
ARLD vs MASLD	AC091959.1	146.023	-0.387778	0.261251	-1.48431	0.137726	0.823747
ARLD vs MASLD	AC092017.2	0	NA	NA	NA	NA	NA
ARLD vs MASLD	AC092042.3	0.266884	-0.552254	1.73346	-0.318584	0.750042	1
ARLD vs MASLD	AC092073.1	7.96486	0.463864	0.436648	1.06233	0.288086	0.872316
ARLD vs MASLD	AC092143.1	0.790685	-0.560017	2.81072	-0.199243	0.842073	1
ARLD vs MASLD	AC092329.3	150.612	-0.275165	0.258726	-1.06354	0.287538	0.872316
ARLD vs MASLD	AC092442.1	0.0703625	-0.277379	4.79499	-0.0578477	0.95387	1
ARLD vs MASLD	AC092587.1	10.0982	-0.479134	0.568864	-0.842266	0.399639	0.908335
ARLD vs MASLD	AC092647.5	4.86008	-1.52246	0.718151	-2.11997	0.0340084	0.743346
ARLD vs MASLD	AC092718.3	54.011	0.286578	0.211989	1.35186	0.176421	0.840378
ARLD vs MASLD	AC092718.8	61.1078	0.169642	0.21916	0.774054	0.438899	0.925041
ARLD vs MASLD	AC092835.1	25.6065	0.0589179	0.233185	0.252666	0.800526	1
ARLD vs MASLD	AC092854.1	0	NA	NA	NA	NA	NA
ARLD vs MASLD	AC093155.3	32.8222	-0.310085	0.249995	-1.24037	0.21484	0.85153
ARLD vs MASLD	AC093246.1	0.896601	-1.1566	1.04794	-1.10369	0.269727	0.867526
ARLD vs MASLD	AC093323.1	27.0035	-0.45936	0.300159	-1.53039	0.125921	0.819407
ARLD vs MASLD	AC093512.2	19.8881	0.864267	0.427584	2.02128	0.0432511	0.743346
ARLD vs MASLD	AC093525.1	4.98744	-0.283983	0.851734	-0.333418	0.738819	1
ARLD vs MASLD	AC093525.2	0.357344	2.63031	3.54719	0.741519	0.458379	0.928619
ARLD vs MASLD	AC093668.1	6.62266	0.0811121	0.669356	0.121179	0.903549	1
ARLD vs MASLD	AC093827.5	212.76	-0.0473094	0.180138	-0.262629	0.792837	1
ARLD vs MASLD	AC093830.1	0.404027	-0.622231	1.29496	-0.480501	0.630871	0.977075
ARLD vs MASLD	AC093899.2	3.64184	-2.14561	1.10039	-1.94986	0.051193	0.754455
ARLD vs MASLD	AC097634.4	2.0306	-0.248148	1.39055	-0.178453	0.858367	1
ARLD vs MASLD	AC097636.1	383.412	-0.159816	0.165366	-0.96644	0.333824	0.889644
ARLD vs MASLD	AC097637.1	9.54241	0.185871	0.637025	0.29178	0.770455	1
ARLD vs MASLD	AC098582.1	95.0962	-0.0116322	0.482005	-0.024133	0.980747	1
ARLD vs MASLD	AC099489.1	121.704	0.660376	0.387386	1.7047	0.0882509	0.791134
ARLD vs MASLD	AC099569.1	0.00713351	0	4.79499	0	1	1
ARLD vs MASLD	AC099811.2	2.73684	0.890423	1.45548	0.611771	0.540689	0.950487
ARLD vs MASLD	AC099850.2	1.7043	0.00554325	0.965667	0.00574033	0.99542	1
ARLD vs MASLD	AC100868.1	1.41146	0.225394	0.922646	0.244291	0.807005	1
ARLD vs MASLD	AC104109.3	0.125277	-0.620907	3.15404	-0.196861	0.843936	1
ARLD vs MASLD	AC104389.6	0.495206	-2.17701	2.34016	-0.930283	0.352225	0.892614
ARLD vs MASLD	AC104452.1	1.46051	-0.689511	4.70588	-0.146521	0.88351	1
ARLD vs MASLD	AC105001.2	14.0333	0.437189	0.705463	0.619719	0.535443	0.948139
ARLD vs MASLD	AC106873.8	23.7677	-0.100286	0.229782	-0.436439	0.662518	0.98387
ARLD vs MASLD	AC107871.1	8.96207	-1.50775	1.3786	-1.09368	0.274096	0.867526
ARLD vs MASLD	AC107959.5	0.741287	0.449574	1.02708	0.437719	0.66159	0.983862
ARLD vs MASLD	AC109583.1	32.9674	0.227064	0.374355	0.606546	0.544152	0.951945
ARLD vs MASLD	AC113348.1	0.554187	0.170944	1.47547	0.115857	0.907766	1
ARLD vs MASLD	AC114402.2	0.308111	-0.208714	3.8447	-0.0542861	0.956707	1
ARLD vs MASLD	AC114490.3	73.3071	0.277128	0.183621	1.50924	0.131238	0.819407
ARLD vs MASLD	AC116366.2	217.387	0.142129	0.2322	0.612094	0.540475	0.950445
ARLD vs MASLD	AC117378.1	5.86829	0.237214	0.643404	0.368686	0.712362	0.997767
ARLD vs MASLD	AC117457.1	0.514852	-0.945071	1.04356	-0.905619	0.365138	0.89668
ARLD vs MASLD	AC118282.7	2.01195	0.822115	0.517096	1.58987	0.111865	0.810335
ARLD vs MASLD	AC118470.1	0	NA	NA	NA	NA	NA
ARLD vs MASLD	AC118553.2	42.1127	0.395305	1.15184	0.343193	0.731453	1
ARLD vs MASLD	AC119396.1	40.1982	0.0749709	0.317063	0.236454	0.81308	1
ARLD vs MASLD	AC119676.1	0.594332	0.640196	1.11658	0.573352	0.566407	0.958983
ARLD vs MASLD	AC119733.1	0	NA	NA	NA	NA	NA
ARLD vs MASLD	AC126283.2	295.158	-0.637348	0.429709	-1.48321	0.13802	0.823747
ARLD vs MASLD	AC127029.3	0.100112	1.2415	4.48111	0.277051	0.781741	1
ARLD vs MASLD	AC129492.3	41.422	-0.296751	0.661679	-0.448482	0.653805	0.98136
ARLD vs MASLD	AC131160.1	10.4479	0.408897	0.684479	0.597383	0.550251	0.954474
ARLD vs MASLD	AC132217.2	10062.3	0.396841	0.39492	1.00486	0.314962	0.882115
ARLD vs MASLD	AC133551.1	0.00695656	-0.00259953	4.79499	-0.000542135	0.999567	1
ARLD vs MASLD	AC134669.1	9.45151	-0.163851	0.679621	-0.241092	0.809484	1
ARLD vs MASLD	AC134980.2	0.0854052	-0.895673	4.59284	-0.195015	0.845381	1
ARLD vs MASLD	AC135050.2	16.5218	-0.993177	0.863468	-1.15022	0.250054	0.867526
ARLD vs MASLD	AC135068.1	0.0524515	0.478267	4.79499	0.0997431	0.920548	1
ARLD vs MASLD	AC135068.4	0.0262707	0	4.79499	0	1	1
ARLD vs MASLD	AC136352.3	0.0862722	1.9286	4.78341	0.403185	0.686812	0.991436
ARLD vs MASLD	AC136352.4	0.0794116	-0.826968	4.79499	-0.172465	0.863072	1
ARLD vs MASLD	AC136428.1	6.85583	-1.03543	0.883727	-1.17167	0.241331	0.863256
ARLD vs MASLD	AC136612.1	0.140324	-0.827006	3.11782	-0.265252	0.790816	1
ARLD vs MASLD	AC136616.1	0.0806649	-0.00261764	3.27743	-0.000798685	0.999363	1
ARLD vs MASLD	AC136616.2	21.9356	-0.553097	0.518344	-1.06704	0.285952	0.872316
ARLD vs MASLD	AC136616.3	1.41942	-1.08768	1.19488	-0.910287	0.362671	0.895489
ARLD vs MASLD	AC138647.1	0.0323281	0	4.79499	0	1	1
ARLD vs MASLD	AC138696.1	3.17994	0.295519	1.41697	0.208557	0.834794	1
ARLD vs MASLD	AC138811.2	2.84808	0.331804	1.35598	0.244697	0.806691	1
ARLD vs MASLD	AC138894.1	0.664174	-0.679643	0.970988	-0.699951	0.483958	0.934063
ARLD vs MASLD	AC138969.1	171.438	-0.169201	0.237045	-0.713792	0.475356	0.931102
ARLD vs MASLD	AC139530.2	45.3617	-0.968494	1.90302	-0.508924	0.610806	0.972922
ARLD vs MASLD	AC139677.1	353.314	0.322823	0.278612	1.15868	0.246585	0.867526
ARLD vs MASLD	AC140504.1	0.213586	0	4.79499	0	1	1
ARLD vs MASLD	AC141272.1	24.7478	-0.7445	0.653349	-1.13951	0.254489	0.867526
ARLD vs MASLD	AC142525.4	0	NA	NA	NA	NA	NA
ARLD vs MASLD	AC144573.1	8.06558	-0.142958	0.333924	-0.428115	0.668567	0.985591
ARLD vs MASLD	AC145212.1	140.85	0.0797633	0.350403	0.227633	0.819932	1
ARLD vs MASLD	AC147067.5	3.36094	1.2839	1.15685	1.10983	0.267073	0.867526
ARLD vs MASLD	AC171558.1	0.0223286	-0.414782	4.79499	-0.0865031	0.931066	1
ARLD vs MASLD	AC171558.3	0.0457912	0.546965	4.79499	0.11407	0.909182	1
ARLD vs MASLD	AC171558.5	0.0280017	-0.346082	4.79499	-0.0721757	0.942462	1
ARLD vs MASLD	AC187652.1	1.74863	-0.767207	0.810828	-0.946201	0.344046	0.891054
ARLD vs MASLD	AC207056.2	0.00489098	0	4.79499	0	1	1
ARLD vs MASLD	AC207582.1	0.0671758	-0.414782	4.79499	-0.0865031	0.931066	1
ARLD vs MASLD	AC207582.2	0.10224	-0.620874	4.79499	-0.129484	0.896975	1
ARLD vs MASLD	AC209539.5	0	NA	NA	NA	NA	NA
ARLD vs MASLD	AC213033.3	6.98397	-0.0232853	0.373947	-0.0622691	0.950349	1
ARLD vs MASLD	AC213203.1	0.107823	-0.27741	3.52413	-0.0787171	0.937258	1
ARLD vs MASLD	AC213203.2	0.375812	1.01312	1.36523	0.742089	0.458033	0.928619
ARLD vs MASLD	AC226007.1	0	NA	NA	NA	NA	NA
ARLD vs MASLD	AC226593.1	0.290526	-1.82595	2.97566	-0.613628	0.539461	0.949869
ARLD vs MASLD	AC231656.1	0	NA	NA	NA	NA	NA
ARLD vs MASLD	AC231657.3	0.601065	-1.84467	2.52973	-0.729197	0.465881	0.930488
ARLD vs MASLD	AC233723.1	1.00925	-0.0924507	0.903008	-0.102381	0.918454	1
ARLD vs MASLD	AC233755.1	148.168	-0.846764	0.573405	-1.47673	0.139748	0.826612
ARLD vs MASLD	AC233755.2	37.6913	-0.637667	0.514178	-1.24017	0.214914	0.85153
ARLD vs MASLD	AC236040.1	41.6987	-0.746385	1.75975	-0.424141	0.671463	0.986411
ARLD vs MASLD	AC236972.4	0.0537767	0.340876	4.3433	0.0784831	0.937444	1
ARLD vs MASLD	AC240274.1	482.836	-0.203297	0.181573	-1.11965	0.262865	0.867526
ARLD vs MASLD	AC241401.1	0.101498	0	4.79499	0	1	1
ARLD vs MASLD	AC241401.2	0.1412	0	4.79499	0	1	1
ARLD vs MASLD	AC241409.1	0.118871	-0.552193	3.89065	-0.141928	0.887137	1
ARLD vs MASLD	AC241410.1	0.101498	0	4.79499	0	1	1
ARLD vs MASLD	AC241640.1	619.646	-0.308226	0.283813	-1.08602	0.277471	0.867972
ARLD vs MASLD	AC241640.2	0.101498	0	4.79499	0	1	1
ARLD vs MASLD	AC242628.1	0.373073	1.25435	1.99814	0.627757	0.530163	0.94597
ARLD vs MASLD	AC242842.3	39.2621	-0.299485	0.302345	-0.990544	0.321908	0.884957
ARLD vs MASLD	AC243547.3	0	NA	NA	NA	NA	NA
ARLD vs MASLD	AC243734.1	0.216601	-0.65941	4.10613	-0.160592	0.872415	1
ARLD vs MASLD	AC243790.1	0.123935	-0.00263259	2.87123	-0.000916886	0.999268	1
ARLD vs MASLD	AC243837.1	2.4725	1.47045	1.98729	0.739929	0.459343	0.928689
ARLD vs MASLD	AC243837.2	58.5489	-0.92537	0.893813	-1.03531	0.300526	0.875059
ARLD vs MASLD	AC243837.3	0.0625098	0	4.79499	0	1	1
ARLD vs MASLD	AC243837.4	0.0720439	-0.140011	3.68935	-0.0379501	0.969727	1
ARLD vs MASLD	AC243967.1	0	NA	NA	NA	NA	NA
ARLD vs MASLD	AC244197.3	1257.63	-0.0538186	0.183445	-0.293377	0.769234	1
ARLD vs MASLD	AC244489.1	122.963	-0.285501	0.200115	-1.42669	0.15367	0.82738
ARLD vs MASLD	AC244489.2	0.605308	-2.68734	4.7899	-0.561044	0.574768	0.961172
ARLD vs MASLD	AC244517.10	0.776901	-2.18837	1.41424	-1.54739	0.121769	0.817759
ARLD vs MASLD	AC245033.1	0.155619	-0.0713183	3.3772	-0.0211176	0.983152	1
ARLD vs MASLD	AC245049.1	371.762	-0.117383	0.179742	-0.653067	0.513713	0.944107
ARLD vs MASLD	AC245128.109	0.00713351	0	4.79499	0	1	1
ARLD vs MASLD	AC245128.82	0.00713351	0	4.79499	0	1	1
ARLD vs MASLD	AC245175.1	0.0625098	0	4.79499	0	1	1
ARLD vs MASLD	AC245175.2	17.9734	-0.736867	1.26768	-0.581273	0.561057	0.958614
ARLD vs MASLD	AC245748.1	0.384564	-1.57757	2.80116	-0.563186	0.573309	0.960723
ARLD vs MASLD	AC253536.7	0.201679	-1.03474	4.10015	-0.252366	0.800758	1
ARLD vs MASLD	AC254560.1	3.0487	2.48019	2.04025	1.21563	0.224126	0.855676
ARLD vs MASLD	AC254788.1	7.18503	-1.28289	1.74811	-0.733874	0.463025	0.929726
ARLD vs MASLD	AC254945.2	0.824379	-0.660784	1.76769	-0.373812	0.708544	0.997113
ARLD vs MASLD	AC254952.1	0.266911	-0.35271	2.97972	-0.11837	0.905774	1
ARLD vs MASLD	AC254979.6	0.200383	-0.414821	2.55275	-0.1625	0.870912	1
ARLD vs MASLD	AC255360.1	0.797099	-0.120412	2.25581	-0.0533788	0.95743	1
ARLD vs MASLD	AC256203.1	0.0625098	0	4.79499	0	1	1
ARLD vs MASLD	AC256203.2	636.082	-0.142535	0.430968	-0.330731	0.740847	1
ARLD vs MASLD	AC256221.1	0	NA	NA	NA	NA	NA
ARLD vs MASLD	AC256221.2	0.606218	0.422993	1.28497	0.329185	0.742016	1
ARLD vs MASLD	AC256223.1	1.23641	1.15574	0.790557	1.46193	0.143761	0.82738
ARLD vs MASLD	AC256223.3	0	NA	NA	NA	NA	NA
ARLD vs MASLD	AC256223.4	1.30915	-1.17959	1.42936	-0.825257	0.409226	0.912805
ARLD vs MASLD	AC256230.1	14.338	-0.794442	0.710536	-1.11809	0.263529	0.867526
ARLD vs MASLD	AC256230.2	1.18559	0.52095	0.535916	0.972073	0.331014	0.888492
ARLD vs MASLD	AC256231.2	1.23641	1.15574	0.790557	1.46193	0.143761	0.82738
ARLD vs MASLD	AC256234.1	0.0188262	0	4.79499	0	1	1
ARLD vs MASLD	AC256234.2	0.0201883	0	4.79499	0	1	1
ARLD vs MASLD	AC256236.1	11.3422	-0.587802	1.49652	-0.39278	0.694482	0.993206
ARLD vs MASLD	AC269752.2	0.0909595	-0.826966	4.79499	-0.172465	0.863072	1
ARLD vs MASLD	AC270091.1	14.338	-0.794442	0.710536	-1.11809	0.263529	0.867526
ARLD vs MASLD	AC270091.2	1.18559	0.52095	0.535916	0.972073	0.331014	0.888492
ARLD vs MASLD	AC270106.1	2.01195	0.822115	0.517096	1.58987	0.111865	0.810335
ARLD vs MASLD	AC270107.1	36.1086	0.0548235	0.526716	0.104086	0.917101	1
ARLD vs MASLD	AC270107.2	36.1086	0.0548235	0.526716	0.104086	0.917101	1
ARLD vs MASLD	AC270107.3	36.1086	0.0548235	0.526716	0.104086	0.917101	1
ARLD vs MASLD	AC270107.5	36.1086	0.0548235	0.526716	0.104086	0.917101	1
ARLD vs MASLD	AC270107.6	36.1086	0.0548235	0.526716	0.104086	0.917101	1
ARLD vs MASLD	AC270107.7	36.1086	0.0548235	0.526716	0.104086	0.917101	1
ARLD vs MASLD	AC270107.9	0.0556574	-0.277391	4.79499	-0.0578503	0.953868	1
ARLD vs MASLD	AC270129.2	30.1713	0.072952	0.769171	0.094845	0.924438	1
ARLD vs MASLD	AC270129.3	1.18559	0.52095	0.535916	0.972073	0.331014	0.888492
ARLD vs MASLD	AC270129.4	2.59071	-2.95222	1.58896	-1.85796	0.0631749	0.765728
ARLD vs MASLD	AC270149.2	1.2675	-0.391384	1.04935	-0.372977	0.709166	0.997113
ARLD vs MASLD	AC270153.1	0.106429	0	4.79499	0	1	1
ARLD vs MASLD	AC270156.1	0.0177695	-0.0712977	4.79499	-0.0148692	0.988137	1
ARLD vs MASLD	AC270156.2	11.2397	0.599001	0.815421	0.734591	0.462589	0.929726
ARLD vs MASLD	AC270156.3	5.67016	-1.42094	0.920328	-1.54395	0.122601	0.818112
ARLD vs MASLD	AC270170.1	0	NA	NA	NA	NA	NA
ARLD vs MASLD	AC270227.3	0.580622	-0.547678	1.51804	-0.360781	0.718263	0.999326
ARLD vs MASLD	AC270239.1	0.584351	-2.77658	1.58134	-1.75584	0.079116	0.781683
ARLD vs MASLD	AC270239.2	13.9176	-0.489709	1.55957	-0.314002	0.75352	1
ARLD vs MASLD	AC270258.1	0.0211287	-0.346083	4.79499	-0.072176	0.942462	1
ARLD vs MASLD	AC270272.1	0.284937	0.134762	1.38543	0.0972709	0.922511	1
ARLD vs MASLD	AC270272.2	2.89863	-0.253867	0.957065	-0.265255	0.790813	1
ARLD vs MASLD	AC270273.1	0	NA	NA	NA	NA	NA
ARLD vs MASLD	AC270273.5	2.88905	0.516104	0.529351	0.974974	0.329573	0.887806
ARLD vs MASLD	AC270285.1	0.693589	0.817764	1.42436	0.574128	0.565882	0.958983
ARLD vs MASLD	AC270285.3	8054.01	0.0255903	0.277374	0.092259	0.926492	1
ARLD vs MASLD	AC270286.1	13.684	0.179281	0.574787	0.311908	0.75511	1
ARLD vs MASLD	AC270289.3	49.1326	-0.106147	0.314014	-0.338034	0.735338	1
ARLD vs MASLD	AC270289.4	425.162	-0.455919	0.387127	-1.1777	0.238917	0.862869
ARLD vs MASLD	AC270293.1	2.12889	-1.67573	1.23057	-1.36176	0.173275	0.839882
ARLD vs MASLD	AC270300.1	0	NA	NA	NA	NA	NA
ARLD vs MASLD	AC270300.2	0	NA	NA	NA	NA	NA
ARLD vs MASLD	AC270301.3	0.356576	-0.620911	2.72536	-0.227827	0.819781	1
ARLD vs MASLD	AC275254.1	0	NA	NA	NA	NA	NA
ARLD vs MASLD	AC275284.1	0.149893	-0.826996	3.72841	-0.221809	0.824463	1
ARLD vs MASLD	AC275284.2	0	NA	NA	NA	NA	NA
ARLD vs MASLD	AC275284.3	1.47944	-0.0305262	0.826246	-0.0369456	0.970528	1
ARLD vs MASLD	AC275284.4	0	NA	NA	NA	NA	NA
ARLD vs MASLD	AC275401.2	16.1809	-0.40977	0.36766	-1.11454	0.265049	0.867526
ARLD vs MASLD	AC275401.5	0.376069	0.745029	1.93912	0.384209	0.700824	0.995521
ARLD vs MASLD	AC275546.1	9.42354	-0.114117	0.546184	-0.208935	0.834499	1
ARLD vs MASLD	AC275546.2	5.24206	0.315708	0.300993	1.04889	0.294229	0.874154
ARLD vs MASLD	AC275546.3	6.89947	-0.16836	0.600564	-0.280336	0.77922	1
ARLD vs MASLD	AC275546.4	5.12429	-0.968632	0.642429	-1.50777	0.131615	0.819407
ARLD vs MASLD	AC275614.1	0	NA	NA	NA	NA	NA
ARLD vs MASLD	AC275673.1	0	NA	NA	NA	NA	NA
ARLD vs MASLD	AC278124.1	5.24206	0.315708	0.300993	1.04889	0.294229	0.874154
ARLD vs MASLD	ACAA1	4759.13	0.105686	0.255593	0.413492	0.679246	0.988198
ARLD vs MASLD	ACAA2	7896.93	-0.223695	0.232314	-0.9629	0.335597	0.889644
ARLD vs MASLD	ACACA	1148.07	-0.174614	0.141134	-1.23722	0.216004	0.852677
ARLD vs MASLD	ACACB	8836.61	-0.0755175	0.216068	-0.349508	0.726708	1
ARLD vs MASLD	ACAD10	780.84	0.106534	0.136143	0.782517	0.433911	0.9234
ARLD vs MASLD	ACAD11	1910.56	-0.0812191	0.182371	-0.445351	0.656066	0.981552
ARLD vs MASLD	ACAD8	271.627	0.026204	0.218581	0.119882	0.904576	1
ARLD vs MASLD	ACAD9	351.264	0.0433785	0.184086	0.235643	0.81371	1
ARLD vs MASLD	ACADL	117.243	-0.48066	0.421205	-1.14115	0.253806	0.867526
ARLD vs MASLD	ACADM	2174.13	-0.385707	0.227859	-1.69275	0.0905038	0.795667
ARLD vs MASLD	ACADS	1587.68	0.282941	0.351843	0.804168	0.4213	0.917796
ARLD vs MASLD	ACADSB	10175.5	-0.207247	0.230947	-0.897378	0.369517	0.897316
ARLD vs MASLD	ACADVL	6857.71	-0.0556385	0.16482	-0.337573	0.735685	1
ARLD vs MASLD	ACAN	18.5668	0.085377	0.313839	0.272041	0.785591	1
ARLD vs MASLD	ACAP1	104.086	0.327601	0.334151	0.980398	0.32689	0.88718
ARLD vs MASLD	ACAP2	1298.79	-0.0735809	0.105593	-0.696837	0.485905	0.934602
ARLD vs MASLD	ACAP3	258.903	0.0305581	0.326407	0.0936199	0.925411	1
ARLD vs MASLD	ACAT1	3054.61	0.00132852	0.231339	0.00574276	0.995418	1
ARLD vs MASLD	ACAT2	692.506	-0.382042	0.241681	-1.58077	0.113931	0.810335
ARLD vs MASLD	ACBD3	951.135	-0.150005	0.131121	-1.14402	0.252615	0.867526
ARLD vs MASLD	ACBD4	853.133	0.191083	0.255907	0.746689	0.455251	0.927812
ARLD vs MASLD	ACBD5	1602	-0.20031	0.141008	-1.42056	0.155445	0.82738
ARLD vs MASLD	ACBD6	205.959	0.220628	0.16239	1.35863	0.174265	0.839882
ARLD vs MASLD	ACBD7	220.577	-0.165638	0.178677	-0.927029	0.353911	0.892614
ARLD vs MASLD	ACCS	209.833	0.0624965	0.251054	0.248936	0.80341	1
ARLD vs MASLD	ACCSL	0.0706843	1.13526	4.79378	0.236819	0.812797	1
ARLD vs MASLD	ACD	63.0493	0.204017	0.351573	0.580297	0.561714	0.958614
ARLD vs MASLD	ACE	168.208	0.546491	0.356518	1.53286	0.125311	0.819407
ARLD vs MASLD	ACE2	337.408	-0.43107	0.257678	-1.6729	0.094347	0.799121
ARLD vs MASLD	ACER1	11.9787	-0.183235	0.418655	-0.437676	0.661621	0.983862
ARLD vs MASLD	ACER2	182.166	-0.0240949	0.163534	-0.147339	0.882864	1
ARLD vs MASLD	ACER3	392.119	-0.0500903	0.113611	-0.440893	0.65929	0.983299
ARLD vs MASLD	ACHE	59.1902	-0.133261	0.407369	-0.327127	0.743571	1
ARLD vs MASLD	ACIN1	1424.95	-0.203756	0.122544	-1.66273	0.0963673	0.801143
ARLD vs MASLD	ACKR1	93.3967	0.682255	0.514773	1.32535	0.185055	0.842419
ARLD vs MASLD	ACKR2	787.301	-0.0127197	0.240888	-0.0528034	0.957889	1
ARLD vs MASLD	ACKR3	479.06	0.467499	0.392954	1.1897	0.234163	0.862049
ARLD vs MASLD	ACKR4	6.16188	-0.0338758	0.389229	-0.0870333	0.930645	1
ARLD vs MASLD	ACLY	1490.91	0.0381622	0.151455	0.251971	0.801063	1
ARLD vs MASLD	ACMSD	1126.5	-0.046618	0.180674	-0.258023	0.796389	1
ARLD vs MASLD	ACO1	5033.85	0.0401563	0.159329	0.252035	0.801014	1
ARLD vs MASLD	ACO2	1806.99	0.178672	0.267386	0.668219	0.503994	0.939123
ARLD vs MASLD	ACOD1	0.807726	-0.234209	1.52554	-0.153525	0.877984	1
ARLD vs MASLD	ACOT1	277.183	0.523333	0.299166	1.7493	0.0802384	0.781683
ARLD vs MASLD	ACOT11	771.046	-0.110704	0.16184	-0.684033	0.493955	0.936394
ARLD vs MASLD	ACOT12	1650.2	-0.330228	0.218912	-1.5085	0.131428	0.819407
ARLD vs MASLD	ACOT13	485.299	-0.212357	0.171277	-1.23984	0.215035	0.851563
ARLD vs MASLD	ACOT2	1760.66	0.239984	0.250424	0.958311	0.337906	0.890576
ARLD vs MASLD	ACOT4	156.812	0.137552	0.202248	0.680115	0.496432	0.937253
ARLD vs MASLD	ACOT6	8.81842	0.441037	0.402296	1.0963	0.272948	0.867526
ARLD vs MASLD	ACOT7	298.95	0.138682	0.273729	0.506641	0.612407	0.973465
ARLD vs MASLD	ACOT8	107.343	0.466946	0.264122	1.76792	0.0770745	0.779585
ARLD vs MASLD	ACOT9	444.597	0.0244374	0.0920904	0.265363	0.79073	1
ARLD vs MASLD	ACOX1	13744	-0.213534	0.17353	-1.23053	0.218499	0.853891
ARLD vs MASLD	ACOX2	2258.99	0.203062	0.25118	0.808434	0.418841	0.917518
ARLD vs MASLD	ACOX3	524.27	0.0586753	0.157904	0.371589	0.710199	0.997113
ARLD vs MASLD	ACOXL	83.8619	0.0407096	0.208045	0.195677	0.844863	1
ARLD vs MASLD	ACP1	780.611	-0.125066	0.119955	-1.04261	0.297131	0.875023
ARLD vs MASLD	ACP2	1205.59	0.212155	0.197273	1.07544	0.282177	0.869152
ARLD vs MASLD	ACP3	68.1713	-0.549753	0.279184	-1.96914	0.0489372	0.744222
ARLD vs MASLD	ACP4	0.12103	0.415066	3.15403	0.131599	0.895302	1
ARLD vs MASLD	ACP5	382.741	-0.00309331	0.296165	-0.0104446	0.991667	1
ARLD vs MASLD	ACP6	311.84	-0.0842419	0.134991	-0.624053	0.532593	0.946815
ARLD vs MASLD	ACP7	0.951109	-3.0646	4.78879	-0.639954	0.522203	0.94532
ARLD vs MASLD	ACR	9.33339	0.255073	0.321643	0.793031	0.42776	0.920396
ARLD vs MASLD	ACRBP	28.7505	-0.00490111	0.207497	-0.0236201	0.981156	1
ARLD vs MASLD	ACRV1	0.138532	-0.758317	2.59364	-0.292375	0.77	1
ARLD vs MASLD	ACSBG1	46.4065	-0.238969	0.23442	-1.0194	0.308011	0.878705
ARLD vs MASLD	ACSBG2	0.11546	-0.82697	4.79499	-0.172465	0.863072	1
ARLD vs MASLD	ACSF2	770.739	-0.14517	0.205572	-0.706176	0.480078	0.933134
ARLD vs MASLD	ACSF3	396.193	0.203621	0.321416	0.633512	0.526399	0.94532
ARLD vs MASLD	ACSL1	32697.6	-0.159138	0.181689	-0.875882	0.381094	0.900865
ARLD vs MASLD	ACSL3	1552.22	-0.104622	0.151931	-0.688613	0.491067	0.935964
ARLD vs MASLD	ACSL4	3430.03	0.149496	0.418792	0.35697	0.721114	0.999665
ARLD vs MASLD	ACSL5	4073.67	-0.337436	0.225078	-1.4992	0.133822	0.819407
ARLD vs MASLD	ACSL6	139.419	-0.307212	0.235275	-1.30576	0.191634	0.845143
ARLD vs MASLD	ACSM1	204.409	-0.543794	0.428694	-1.26849	0.204623	0.848815
ARLD vs MASLD	ACSM2A	4161.58	-0.789112	0.209249	-3.77116	0.000162489	0.31243
ARLD vs MASLD	ACSM2B	4911.48	-0.556177	0.2006	-2.77256	0.00556172	0.674076
ARLD vs MASLD	ACSM3	1042.93	-0.320599	0.243049	-1.31907	0.187145	0.842597
ARLD vs MASLD	ACSM4	0.00713351	0	4.79499	0	1	1
ARLD vs MASLD	ACSM5	2724.04	-0.47998	0.217158	-2.21029	0.0270853	0.722276
ARLD vs MASLD	ACSM6	0.145806	-0.552214	3.0797	-0.179308	0.857696	1
ARLD vs MASLD	ACSS1	404.625	-0.0559944	0.241174	-0.232174	0.816403	1
ARLD vs MASLD	ACSS2	1018.9	0.241767	0.346231	0.698283	0.485	0.934079
ARLD vs MASLD	ACSS3	1478.44	-0.260554	0.149911	-1.73806	0.0821995	0.781683
ARLD vs MASLD	ACTA1	1.89672	-0.74105	0.684683	-1.08232	0.279108	0.867972
ARLD vs MASLD	ACTA2	1532.21	-0.0485346	0.327169	-0.148347	0.882069	1
ARLD vs MASLD	ACTB	34977.4	0.102884	0.179531	0.573072	0.566596	0.958983
ARLD vs MASLD	ACTBL2	0.365364	-0.691081	1.61672	-0.427458	0.669045	0.985591
ARLD vs MASLD	ACTC1	1.38108	-1.27045	1.43299	-0.886573	0.375309	0.899198
ARLD vs MASLD	ACTG1	13146.2	0.114919	0.217296	0.528857	0.596905	0.968313
ARLD vs MASLD	ACTG2	26.4278	-0.00195525	0.616994	-0.00316898	0.997472	1
ARLD vs MASLD	ACTL10	7.08102	0.295295	0.457763	0.645083	0.518873	0.944292
ARLD vs MASLD	ACTL6A	155.437	-0.0608886	0.13177	-0.462083	0.644022	0.979878
ARLD vs MASLD	ACTL6B	0	NA	NA	NA	NA	NA
ARLD vs MASLD	ACTL7A	0	NA	NA	NA	NA	NA
ARLD vs MASLD	ACTL7B	0.556537	-0.162743	1.09173	-0.149069	0.881499	1
ARLD vs MASLD	ACTL8	0.0701618	-0.483498	4.1755	-0.115794	0.907816	1
ARLD vs MASLD	ACTL9	0.00720873	-0.277385	4.79499	-0.057849	0.953869	1
ARLD vs MASLD	ACTN1	2665.18	0.138967	0.190629	0.728993	0.466006	0.930488
ARLD vs MASLD	ACTN2	4.78991	0.953891	0.666633	1.43091	0.152456	0.82738
ARLD vs MASLD	ACTN3	1.39294	0.72891	1.11193	0.655535	0.512123	0.943154
ARLD vs MASLD	ACTN4	4487.72	0.382889	0.258788	1.47954	0.138995	0.824896
ARLD vs MASLD	ACTR10	85.1803	0.327055	0.161855	2.02067	0.0433138	0.743346
ARLD vs MASLD	ACTR1A	927.26	0.110846	0.154821	0.71596	0.474016	0.931102
ARLD vs MASLD	ACTR1B	632.797	0.17786	0.196734	0.904064	0.365961	0.897133
ARLD vs MASLD	ACTR2	3743.86	-0.162207	0.12336	-1.31491	0.18854	0.843775
ARLD vs MASLD	ACTR3	1321.43	-0.193769	0.115597	-1.67624	0.0936905	0.798204
ARLD vs MASLD	ACTR3B	99.3218	-0.387979	0.162102	-2.39343	0.0166917	0.722276
ARLD vs MASLD	ACTR3C	818.244	-0.105224	0.159311	-0.660497	0.508935	0.941641
ARLD vs MASLD	ACTR5	140.229	0.097654	0.109826	0.889171	0.373911	0.899154
ARLD vs MASLD	ACTR6	112.985	-0.246363	0.190341	-1.29432	0.195554	0.84689
ARLD vs MASLD	ACTR8	310.012	-0.163358	0.102925	-1.58716	0.112476	0.810335
ARLD vs MASLD	ACTRT1	0.0917034	-0.483483	4.51835	-0.107004	0.914786	1
ARLD vs MASLD	ACTRT2	0	NA	NA	NA	NA	NA
ARLD vs MASLD	ACTRT3	31.2103	-1.17801	0.366475	-3.21444	0.00130699	0.548428
ARLD vs MASLD	ACVR1	828.291	-0.0838907	0.109628	-0.765228	0.444136	0.92645
ARLD vs MASLD	ACVR1B	1267.86	0.0205334	0.126003	0.16296	0.87055	1
ARLD vs MASLD	ACVR1C	125.392	-0.355644	0.231377	-1.53708	0.124274	0.819407
ARLD vs MASLD	ACVR2A	466.692	-0.243512	0.128114	-1.90074	0.0573359	0.760887
ARLD vs MASLD	ACVR2B	536.34	-0.192547	0.217755	-0.884238	0.376568	0.899228
ARLD vs MASLD	ACVRL1	311.563	0.467188	0.224383	2.0821	0.037333	0.743346
ARLD vs MASLD	ACY1	2590.8	0.328315	0.285692	1.14919	0.250477	0.867526
ARLD vs MASLD	ACY3	163.54	0.162211	0.291716	0.556057	0.578172	0.962957
ARLD vs MASLD	ACYP1	97.1328	-0.0944335	0.2253	-0.419145	0.67511	0.98728
ARLD vs MASLD	ACYP2	287.619	-0.0407981	0.0911135	-0.447772	0.654318	0.981414
ARLD vs MASLD	ADA	50.7655	0.414105	0.331826	1.24796	0.212046	0.85153
ARLD vs MASLD	ADA2	1102.54	0.217886	0.295396	0.737608	0.460753	0.929061
ARLD vs MASLD	ADAD1	0.0369794	-0.552178	4.79499	-0.115157	0.90832	1
ARLD vs MASLD	ADAD2	0.936053	-0.60588	1.08091	-0.560526	0.575121	0.961359
ARLD vs MASLD	ADAL	216.733	-0.319506	0.15067	-2.12057	0.0339583	0.743346
ARLD vs MASLD	ADAM10	1433.17	-0.0204817	0.107706	-0.190162	0.849182	1
ARLD vs MASLD	ADAM11	5.57422	-0.551528	0.799922	-0.689477	0.490523	0.935964
ARLD vs MASLD	ADAM12	40.907	0.594115	0.323829	1.83466	0.0665566	0.772703
ARLD vs MASLD	ADAM15	334.879	0.438717	0.396564	1.1063	0.268598	0.867526
ARLD vs MASLD	ADAM17	279.108	0.0659868	0.175319	0.376382	0.706633	0.997113
ARLD vs MASLD	ADAM18	0	NA	NA	NA	NA	NA
ARLD vs MASLD	ADAM19	680.281	0.211941	0.184413	1.14928	0.250442	0.867526
ARLD vs MASLD	ADAM2	0.0235558	0	4.79499	0	1	1
ARLD vs MASLD	ADAM20	83.7203	-0.411391	0.21442	-1.91862	0.0550324	0.75773
ARLD vs MASLD	ADAM21	1.10565	-0.221914	0.789232	-0.281177	0.778575	1
ARLD vs MASLD	ADAM22	38.3109	0.177921	0.283405	0.627797	0.530137	0.94597
ARLD vs MASLD	ADAM23	77.5067	-0.0882401	0.373035	-0.236546	0.813009	1
ARLD vs MASLD	ADAM28	171.199	0.149718	0.209723	0.713886	0.475298	0.931102
ARLD vs MASLD	ADAM29	0.165643	-0.827021	2.22355	-0.371937	0.70994	0.997113
ARLD vs MASLD	ADAM30	0.532522	0.336269	1.29168	0.260336	0.794605	1
ARLD vs MASLD	ADAM32	13.621	0.384197	0.252444	1.52191	0.128032	0.819407
ARLD vs MASLD	ADAM33	58.9804	0.746335	0.506898	1.47236	0.140924	0.82738
ARLD vs MASLD	ADAM7	0	NA	NA	NA	NA	NA
ARLD vs MASLD	ADAM8	216.696	0.239256	0.374837	0.638293	0.523283	0.94532
ARLD vs MASLD	ADAM9	167.155	-0.0726361	0.260182	-0.279174	0.780111	1
ARLD vs MASLD	ADAMDEC1	20.3081	0.696559	0.849471	0.819991	0.412221	0.913716
ARLD vs MASLD	ADAMTS1	2989.99	0.376068	0.355401	1.05815	0.289986	0.872657
ARLD vs MASLD	ADAMTS10	277.464	0.278464	0.398712	0.698408	0.484922	0.934079
ARLD vs MASLD	ADAMTS12	288.809	0.477125	0.241834	1.97295	0.0485016	0.744222
ARLD vs MASLD	ADAMTS13	761.52	0.189206	0.321534	0.588448	0.556232	0.957332
ARLD vs MASLD	ADAMTS14	24.0762	0.638866	0.502828	1.27054	0.203891	0.848637
ARLD vs MASLD	ADAMTS15	200.502	0.644213	0.356532	1.80689	0.0707798	0.774639
ARLD vs MASLD	ADAMTS16	36.2415	-0.605921	0.243737	-2.48596	0.0129203	0.700941
ARLD vs MASLD	ADAMTS17	572.809	-0.463354	0.306301	-1.51274	0.130345	0.819407
ARLD vs MASLD	ADAMTS18	12.0616	-0.545117	0.595053	-0.916081	0.359624	0.895489
ARLD vs MASLD	ADAMTS19	0.0491411	-0.00259439	4.79499	-0.000541062	0.999568	1
ARLD vs MASLD	ADAMTS2	1607.81	0.471908	0.254367	1.85522	0.0635647	0.765728
ARLD vs MASLD	ADAMTS20	0.648983	-0.705827	1.29589	-0.544664	0.585985	0.965566
ARLD vs MASLD	ADAMTS3	61.2909	0.0211097	0.302602	0.0697606	0.944384	1
ARLD vs MASLD	ADAMTS4	1839.21	0.934947	0.305277	3.06262	0.0021941	0.572563
ARLD vs MASLD	ADAMTS5	215.069	-0.0447439	0.283698	-0.157717	0.87468	1
ARLD vs MASLD	ADAMTS6	32.2268	-0.0893809	0.433484	-0.206192	0.836641	1
ARLD vs MASLD	ADAMTS7	105.884	0.477	0.406776	1.17264	0.240941	0.863256
ARLD vs MASLD	ADAMTS8	7.34905	0.673774	0.789373	0.853556	0.393351	0.9051
ARLD vs MASLD	ADAMTS9	915.109	0.370416	0.351378	1.05418	0.2918	0.872733
ARLD vs MASLD	ADAMTSL1	181.204	0.309562	0.224481	1.37901	0.167892	0.83365
ARLD vs MASLD	ADAMTSL2	2028.21	0.688092	0.336855	2.04269	0.0410827	0.743346
ARLD vs MASLD	ADAMTSL3	728.262	-0.182694	0.158271	-1.15431	0.248373	0.867526
ARLD vs MASLD	ADAMTSL4	1023.79	0.0841374	0.299596	0.280837	0.778836	1
ARLD vs MASLD	ADAMTSL5	76.7463	0.233973	0.209758	1.11544	0.264661	0.867526
ARLD vs MASLD	ADAP1	24.2359	0.327104	0.433285	0.754941	0.450284	0.927542
ARLD vs MASLD	ADAP2	412.964	0.091506	0.18875	0.484799	0.627819	0.976572
ARLD vs MASLD	ADAR	5364.9	0.127714	0.146412	0.872294	0.383048	0.901594
ARLD vs MASLD	ADARB1	570.3	0.31042	0.145419	2.13467	0.0327884	0.743346
ARLD vs MASLD	ADARB2	34.1122	-0.202694	0.411842	-0.492164	0.622603	0.975401
ARLD vs MASLD	ADAT1	212.644	-0.178843	0.134205	-1.33261	0.18266	0.842419
ARLD vs MASLD	ADAT2	275.009	-0.212935	0.197375	-1.07883	0.280661	0.867972
ARLD vs MASLD	ADAT3	71.7094	0.194395	0.503461	0.386118	0.69941	0.994905
ARLD vs MASLD	ADCK1	67.3303	-0.250644	0.221309	-1.13255	0.257402	0.867526
ARLD vs MASLD	ADCK2	207.339	0.330579	0.248574	1.32991	0.183549	0.842419
ARLD vs MASLD	ADCK5	66.3239	0.295263	0.401574	0.735266	0.462178	0.929395
ARLD vs MASLD	ADCY1	1735.16	0.504458	0.328074	1.53763	0.124139	0.819407
ARLD vs MASLD	ADCY10	284.848	-0.427677	0.297528	-1.43744	0.150594	0.82738
ARLD vs MASLD	ADCY2	20.5679	-0.261698	0.263944	-0.991493	0.321445	0.884957
ARLD vs MASLD	ADCY3	422.817	0.457015	0.273572	1.67055	0.094811	0.799218
ARLD vs MASLD	ADCY4	74.1049	0.432829	0.469693	0.921514	0.356782	0.894264
ARLD vs MASLD	ADCY5	330.36	0.291412	0.258707	1.12642	0.259989	0.867526
ARLD vs MASLD	ADCY6	774.132	0.162087	0.198684	0.815801	0.414614	0.915611
ARLD vs MASLD	ADCY7	435.617	0.125047	0.257536	0.48555	0.627286	0.976527
ARLD vs MASLD	ADCY8	31.3209	0.171578	0.491489	0.349099	0.727015	1
ARLD vs MASLD	ADCY9	1542.97	0.254535	0.179488	1.41812	0.156156	0.82738
ARLD vs MASLD	ADCYAP1	20.1009	0.909897	0.669365	1.35934	0.174037	0.839882
ARLD vs MASLD	ADCYAP1R1	41.5011	-0.394494	0.430687	-0.915965	0.359685	0.895489
ARLD vs MASLD	ADD1	2688.02	0.14137	0.14643	0.965449	0.33432	0.889644
ARLD vs MASLD	ADD2	44.2823	0.292992	0.160649	1.8238	0.0681821	0.774639
ARLD vs MASLD	ADD3	1045.88	-0.106247	0.13514	-0.786204	0.431748	0.922381
ARLD vs MASLD	ADGB	0.125215	-0.552175	4.79499	-0.115157	0.908321	1
ARLD vs MASLD	ADGRA1	9.10398	-0.0128351	0.541842	-0.0236879	0.981102	1
ARLD vs MASLD	ADGRA2	1085.43	0.579902	0.315241	1.83955	0.065834	0.769031
ARLD vs MASLD	ADGRA3	3226.06	-0.327069	0.261886	-1.2489	0.211702	0.85153
ARLD vs MASLD	ADGRB1	20.2243	0.413555	0.601886	0.687099	0.492021	0.935964
ARLD vs MASLD	ADGRB2	7.40417	0.832166	0.631725	1.31729	0.187741	0.843362
ARLD vs MASLD	ADGRB3	156.993	0.189337	0.264474	0.7159	0.474053	0.931102
ARLD vs MASLD	ADGRD1	388.431	-0.045535	0.282035	-0.161451	0.871738	1
ARLD vs MASLD	ADGRD2	0.00731716	0	4.79499	0	1	1
ARLD vs MASLD	ADGRE1	59.8892	-0.0849173	0.383011	-0.22171	0.82454	1
ARLD vs MASLD	ADGRE2	306.235	-0.107795	0.14633	-0.736659	0.46133	0.92907
ARLD vs MASLD	ADGRE3	10.6472	-0.596652	0.348224	-1.71342	0.0866361	0.791134
ARLD vs MASLD	ADGRE5	912.327	0.320809	0.244027	1.31465	0.188628	0.843775
ARLD vs MASLD	ADGRF1	1.92144	-1.33746	1.60636	-0.832603	0.405069	0.911523
ARLD vs MASLD	ADGRF2	17.6748	-0.727738	0.662497	-1.09848	0.271996	0.867526
ARLD vs MASLD	ADGRF3	6.45045	0.0686574	0.610853	0.112396	0.910509	1
ARLD vs MASLD	ADGRF4	1.42957	0.239712	0.758017	0.316236	0.751824	1
ARLD vs MASLD	ADGRF5	744.872	0.0474367	0.143643	0.330241	0.741218	1
ARLD vs MASLD	ADGRG1	617.067	0.304682	0.279095	1.09168	0.274974	0.867526
ARLD vs MASLD	ADGRG2	205.831	-0.297306	0.393839	-0.754892	0.450314	0.927542
ARLD vs MASLD	ADGRG3	32.7741	-0.259474	0.566232	-0.458247	0.646775	0.980031
ARLD vs MASLD	ADGRG4	17.9329	-0.152929	0.312279	-0.489718	0.624334	0.975401
ARLD vs MASLD	ADGRG5	28.5516	0.0180819	0.324996	0.0556371	0.955631	1
ARLD vs MASLD	ADGRG6	5410.43	-0.242706	0.191047	-1.2704	0.203943	0.848637
ARLD vs MASLD	ADGRG7	522.207	-0.243961	0.270247	-0.902735	0.366667	0.897133
ARLD vs MASLD	ADGRL1	164.4	0.587084	0.311171	1.88669	0.0592016	0.764277
ARLD vs MASLD	ADGRL2	2211.26	-0.0128771	0.150097	-0.0857919	0.931632	1
ARLD vs MASLD	ADGRL3	95.3661	0.0937611	0.297309	0.315366	0.752484	1
ARLD vs MASLD	ADGRL4	317.27	0.190747	0.19954	0.955934	0.339106	0.890576
ARLD vs MASLD	ADGRV1	98.5639	-0.410546	0.311256	-1.319	0.18717	0.842597
ARLD vs MASLD	ADH1A	11786.6	-0.259627	0.302625	-0.857917	0.390939	0.904307
ARLD vs MASLD	ADH1B	55050.5	-0.410318	0.265177	-1.54734	0.121782	0.817759
ARLD vs MASLD	ADH1C	8123.38	-0.0694278	0.30941	-0.224387	0.822456	1
ARLD vs MASLD	ADH4	21899.5	-0.346988	0.295661	-1.1736	0.240554	0.863256
ARLD vs MASLD	ADH5	1755.98	-0.265423	0.188501	-1.40807	0.15911	0.82738
ARLD vs MASLD	ADH6	6556.76	-0.365007	0.305418	-1.19511	0.232045	0.860428
ARLD vs MASLD	ADH7	1.3498	-0.0736651	0.730882	-0.100789	0.919718	1
ARLD vs MASLD	ADHFE1	348.646	-0.355782	0.275154	-1.29303	0.196002	0.847118
ARLD vs MASLD	ADI1	5338.27	-0.119517	0.176333	-0.677794	0.497902	0.937815
ARLD vs MASLD	ADIG	0.847516	0.834155	0.933093	0.893968	0.371339	0.897768
ARLD vs MASLD	ADIPOQ	59.9906	-0.128027	0.255782	-0.500534	0.616699	0.974468
ARLD vs MASLD	ADIPOR1	1890	-0.0181444	0.186735	-0.0971667	0.922594	1
ARLD vs MASLD	ADIPOR2	3154.59	-0.246683	0.160176	-1.54007	0.123544	0.819407
ARLD vs MASLD	ADIRF	218.172	0.494602	0.449996	1.09913	0.271713	0.867526
ARLD vs MASLD	ADK	1226.35	-0.205158	0.163985	-1.25108	0.210905	0.85153
ARLD vs MASLD	ADM	915.818	0.267875	0.334463	0.800911	0.423183	0.918407
ARLD vs MASLD	ADM2	75.0016	0.232617	0.300793	0.773347	0.439317	0.925434
ARLD vs MASLD	ADM5	13.8154	0.67117	0.41964	1.5994	0.109733	0.80859
ARLD vs MASLD	ADNP	2031.24	-0.102387	0.0722552	-1.41702	0.156477	0.82738
ARLD vs MASLD	ADNP2	669.02	0.128368	0.102047	1.25793	0.208417	0.851117
ARLD vs MASLD	ADO	338.946	0.00164024	0.136506	0.0120159	0.990413	1
ARLD vs MASLD	ADORA1	24.4171	0.33375	0.460605	0.72459	0.468704	0.931102
ARLD vs MASLD	ADORA2A	45.6466	0.958228	0.564787	1.69662	0.0897689	0.794709
ARLD vs MASLD	ADORA2B	6.40905	0.0437487	0.542188	0.0806891	0.935689	1
ARLD vs MASLD	ADORA3	82.9178	0.12932	0.342768	0.377282	0.705964	0.996924
ARLD vs MASLD	ADPGK	136.432	0.346901	0.34836	0.995812	0.319341	0.882701
ARLD vs MASLD	ADPRH	158.639	0.045335	0.17661	0.256696	0.797414	1
ARLD vs MASLD	ADPRHL1	60.2641	0.180697	0.20303	0.890001	0.373465	0.899154
ARLD vs MASLD	ADPRM	71.4894	-0.0927093	0.25722	-0.360429	0.718527	0.999373
ARLD vs MASLD	ADPRS	192.843	0.141264	0.169681	0.832524	0.405113	0.911523
ARLD vs MASLD	ADRA1A	4238.77	-0.140671	0.24307	-0.578724	0.562775	0.958614
ARLD vs MASLD	ADRA1B	277.2	0.201836	0.204941	0.984852	0.324697	0.886473
ARLD vs MASLD	ADRA1D	3.10174	0.38792	0.76188	0.509162	0.610639	0.972842
ARLD vs MASLD	ADRA2A	265.968	0.674937	0.382718	1.76354	0.07781	0.779585
ARLD vs MASLD	ADRA2B	105.949	0.589623	0.293303	2.01029	0.0444006	0.743346
ARLD vs MASLD	ADRA2C	28.7372	0.0782001	0.516613	0.151371	0.879683	1
ARLD vs MASLD	ADRB1	99.1462	0.209536	0.313467	0.668447	0.503848	0.939123
ARLD vs MASLD	ADRB2	301.307	-0.152603	0.228154	-0.668859	0.503585	0.939067
ARLD vs MASLD	ADRB3	61.2162	-0.313594	0.439739	-0.713136	0.475761	0.931102
ARLD vs MASLD	ADRM1	698.55	0.292549	0.300259	0.974321	0.329897	0.887806
ARLD vs MASLD	ADSL	216.136	-0.14373	0.168637	-0.8523	0.394048	0.9051
ARLD vs MASLD	ADSS1	358.61	-0.204199	0.315497	-0.647231	0.517483	0.944292
ARLD vs MASLD	ADSS2	533.552	-0.128424	0.111792	-1.14877	0.25065	0.867526
ARLD vs MASLD	ADTRP	38.6681	-0.235236	0.272035	-0.864728	0.387188	0.903144
ARLD vs MASLD	AEBP1	3142.3	0.753541	0.34097	2.20999	0.027106	0.722276
ARLD vs MASLD	AEBP2	638.068	-0.161641	0.104217	-1.551	0.120901	0.816332
ARLD vs MASLD	AEN	343.523	0.258024	0.201361	1.2814	0.200054	0.84803
ARLD vs MASLD	AF196969.1	21.4534	-0.192396	0.252605	-0.761651	0.446269	0.926855
ARLD vs MASLD	AF241726.1	3.89688	0.621854	0.763487	0.814492	0.415363	0.915665
ARLD vs MASLD	AFAP1	399.969	0.382529	0.233412	1.63886	0.101243	0.804439
ARLD vs MASLD	AFAP1L1	242.88	0.212738	0.143311	1.48445	0.137691	0.823747
ARLD vs MASLD	AFAP1L2	73.0994	0.154745	0.25622	0.603954	0.545874	0.95227
ARLD vs MASLD	AFDN	5838.1	-0.0997256	0.133565	-0.746644	0.455278	0.927812
ARLD vs MASLD	AFF1	4592.84	-0.0158492	0.0792618	-0.199961	0.841511	1
ARLD vs MASLD	AFF2	26.2835	-0.48076	0.27672	-1.73735	0.0823255	0.781683
ARLD vs MASLD	AFF3	314.254	0.459593	0.190948	2.4069	0.0160884	0.722276
ARLD vs MASLD	AFF4	3603.41	-0.0475196	0.131314	-0.361878	0.717443	0.999326
ARLD vs MASLD	AFG1L	145.281	-0.322791	0.133307	-2.42141	0.0154605	0.715042
ARLD vs MASLD	AFG3L2	1132.74	-0.151262	0.113497	-1.33274	0.182617	0.842419
ARLD vs MASLD	AFM	10968.6	-0.573255	0.215529	-2.65975	0.00781978	0.674076
ARLD vs MASLD	AFMID	1578.39	0.028947	0.164745	0.175708	0.860524	1
ARLD vs MASLD	AFP	28.0967	-0.482588	0.336101	-1.43584	0.151048	0.82738
ARLD vs MASLD	AFTPH	762.523	-0.220423	0.105044	-2.09838	0.0358716	0.743346
ARLD vs MASLD	AGA	244.996	-0.0181977	0.161206	-0.112884	0.910122	1
ARLD vs MASLD	AGAP1	506.28	0.0078067	0.184793	0.0422456	0.966303	1
ARLD vs MASLD	AGAP2	123.461	0.224724	0.284476	0.789957	0.429553	0.920636
ARLD vs MASLD	AGAP3	652.054	0.250357	0.337932	0.740849	0.458785	0.928689
ARLD vs MASLD	AGAP4	200.111	-0.0473846	0.233893	-0.202591	0.839455	1
ARLD vs MASLD	AGAP5	223.592	-0.213565	0.214604	-0.995161	0.319658	0.882924
ARLD vs MASLD	AGAP6	176.194	-0.0322825	0.418841	-0.0770758	0.938563	1
ARLD vs MASLD	AGAP9	641.597	-0.132758	0.26826	-0.494884	0.620682	0.975401
ARLD vs MASLD	AGBL1	26.5005	-0.145003	0.251469	-0.576622	0.564195	0.958745
ARLD vs MASLD	AGBL2	41.3955	-0.541444	0.317987	-1.70272	0.0886201	0.791134
ARLD vs MASLD	AGBL3	33.4092	0.0387736	0.289042	0.134145	0.893288	1
ARLD vs MASLD	AGBL4	49.3552	0.0256761	0.210709	0.121856	0.903013	1
ARLD vs MASLD	AGBL5	163.024	0.164015	0.175515	0.934477	0.350058	0.892523
ARLD vs MASLD	AGER	37.8756	-0.0313137	0.357298	-0.0876404	0.930162	1
ARLD vs MASLD	AGFG1	2115.24	-0.0465329	0.10241	-0.454379	0.649556	0.980715
ARLD vs MASLD	AGFG2	1292.34	0.133668	0.205142	0.651585	0.514669	0.944111
ARLD vs MASLD	AGGF1	459.169	-0.0898753	0.108695	-0.826861	0.408316	0.911895
ARLD vs MASLD	AGK	204.171	-0.0501868	0.158158	-0.317321	0.751	1
ARLD vs MASLD	AGL	2554.17	-0.544859	0.196598	-2.77143	0.00558105	0.674076
ARLD vs MASLD	AGMAT	1667.93	-0.136533	0.16594	-0.822786	0.41063	0.913524
ARLD vs MASLD	AGMO	1778.33	-0.170523	0.209566	-0.813697	0.415818	0.915733
ARLD vs MASLD	AGO1	1173.98	0.0710236	0.0877369	0.809507	0.418223	0.917002
ARLD vs MASLD	AGO2	1751.21	0.142637	0.156695	0.91028	0.362675	0.895489
ARLD vs MASLD	AGO3	1613.67	-0.142563	0.121748	-1.17096	0.241614	0.863256
ARLD vs MASLD	AGO4	894.009	0.0168433	0.100489	0.167613	0.866888	1
ARLD vs MASLD	AGPAT1	871.25	0.211999	0.181091	1.17067	0.24173	0.863433
ARLD vs MASLD	AGPAT2	1638.01	0.333968	0.422238	0.790948	0.428974	0.920555
ARLD vs MASLD	AGPAT3	2827.52	0.151339	0.195783	0.772991	0.439528	0.925441
ARLD vs MASLD	AGPAT4	165.547	0.210019	0.212604	0.98784	0.323231	0.884957
ARLD vs MASLD	AGPAT5	296.895	0.0484802	0.162047	0.299174	0.764808	1
ARLD vs MASLD	AGPS	1122.16	-0.0878029	0.127475	-0.688784	0.490959	0.935964
ARLD vs MASLD	AGR2	12.3869	-0.546396	0.872747	-0.626064	0.531273	0.946728
ARLD vs MASLD	AGR3	2.07301	0.267726	0.833737	0.321116	0.748123	1
ARLD vs MASLD	AGRN	4089.54	0.259391	0.470647	0.551137	0.58154	0.964547
ARLD vs MASLD	AGRP	0.427971	-0.208728	2.01665	-0.103502	0.917564	1
ARLD vs MASLD	AGT	27601	0.289685	0.228894	1.26558	0.205663	0.849715
ARLD vs MASLD	AGTPBP1	408.588	-0.167502	0.11789	-1.42083	0.155365	0.82738
ARLD vs MASLD	AGTR1	1570.68	-0.110033	0.200782	-0.548024	0.583675	0.964972
ARLD vs MASLD	AGTR2	0.0407216	-0.346081	4.79499	-0.0721755	0.942462	1
ARLD vs MASLD	AGTRAP	153.264	0.450568	0.306641	1.46936	0.141734	0.82738
ARLD vs MASLD	AGXT	17450.3	0.29559	0.279859	1.05621	0.290873	0.872657
ARLD vs MASLD	AGXT2	1141.41	-0.0563906	0.267193	-0.211048	0.83285	1
ARLD vs MASLD	AHCTF1	1721.22	-0.277628	0.110356	-2.51574	0.0118782	0.69493
ARLD vs MASLD	AHCY	2207.34	0.256208	0.219817	1.16555	0.243795	0.864985
ARLD vs MASLD	AHCYL1	2636.32	-0.161431	0.108329	-1.49019	0.136173	0.822574
ARLD vs MASLD	AHCYL2	495.17	-0.137076	0.0831415	-1.64871	0.0992072	0.801143
ARLD vs MASLD	AHDC1	1056.18	0.198477	0.357572	0.55507	0.578846	0.963417
ARLD vs MASLD	AHI1	686.681	-0.398017	0.232165	-1.71437	0.0864604	0.790886
ARLD vs MASLD	AHNAK	30385.3	-0.0956049	0.168058	-0.56888	0.569438	0.959189
ARLD vs MASLD	AHNAK2	173.865	-0.338326	0.515704	-0.656048	0.511793	0.943069
ARLD vs MASLD	AHR	2729.32	-0.11722	0.167395	-0.700258	0.483766	0.934063
ARLD vs MASLD	AHRR	32.3884	0.933848	0.32451	2.87772	0.00400561	0.644459
ARLD vs MASLD	AHSA1	255.499	-0.371014	0.204422	-1.81494	0.0695331	0.774639
ARLD vs MASLD	AHSG	59668.1	-0.0513653	0.241636	-0.212574	0.83166	1
ARLD vs MASLD	AHSP	0.821967	-1.07112	1.42502	-0.751652	0.452261	0.927565
ARLD vs MASLD	AICDA	21.545	0.0143604	0.255405	0.0562259	0.955162	1
ARLD vs MASLD	AIDA	1039.38	-0.105872	0.130892	-0.808849	0.418602	0.917305
ARLD vs MASLD	AIF1	130.843	-0.184008	0.303231	-0.606825	0.543967	0.951945
ARLD vs MASLD	AIF1L	151.561	0.434198	0.284497	1.5262	0.12696	0.819407
ARLD vs MASLD	AIFM1	689.026	0.206941	0.229135	0.90314	0.366452	0.897133
ARLD vs MASLD	AIFM2	344.436	0.043696	0.167823	0.260369	0.794579	1
ARLD vs MASLD	AIFM3	5.239	1.24966	0.693727	1.80138	0.0716436	0.774639
ARLD vs MASLD	AIG1	2581.3	-0.24	0.152608	-1.57265	0.1158	0.811241
ARLD vs MASLD	AIM2	36.9299	-0.495722	0.346387	-1.43112	0.152395	0.82738
ARLD vs MASLD	AIMP1	523.623	-0.266668	0.117689	-2.26587	0.0234591	0.722276
ARLD vs MASLD	AIMP2	295.939	0.0470556	0.14489	0.324767	0.745357	1
ARLD vs MASLD	AIP	228.495	0.329767	0.271682	1.2138	0.224825	0.855676
ARLD vs MASLD	AIPL1	11.333	0.299682	0.303642	0.986958	0.323663	0.884957
ARLD vs MASLD	AIRE	13.7994	-0.0180138	0.271793	-0.0662775	0.947157	1
ARLD vs MASLD	AJAP1	94.8099	0.597172	0.254103	2.35012	0.0187676	0.722276
ARLD vs MASLD	AJM1	156.112	0.308158	0.441151	0.698532	0.484844	0.934079
ARLD vs MASLD	AJUBA	971.489	-0.0776271	0.180937	-0.429028	0.667903	0.985591
ARLD vs MASLD	AK1	175.783	-0.0402061	0.178355	-0.225427	0.821647	1
ARLD vs MASLD	AK2	2671.52	-0.185619	0.0999297	-1.8575	0.0632405	0.765728
ARLD vs MASLD	AK3	3523.96	-0.219723	0.15914	-1.38069	0.167374	0.832998
ARLD vs MASLD	AK4	5002.86	-0.248985	0.169516	-1.4688	0.141887	0.82738
ARLD vs MASLD	AK5	21.0607	0.28904	0.312604	0.92462	0.355163	0.893236
ARLD vs MASLD	AK6	158.638	-0.459671	0.147043	-3.12611	0.00177137	0.572563
ARLD vs MASLD	AK7	50.6551	0.203338	0.149073	1.36402	0.172563	0.839618
ARLD vs MASLD	AK8	7.63295	-0.055455	0.421858	-0.131454	0.895416	1
ARLD vs MASLD	AK9	183.938	-0.210864	0.171514	-1.22943	0.218912	0.853891
ARLD vs MASLD	AKAIN1	3.41276	1.02389	0.605132	1.69201	0.0906433	0.796049
ARLD vs MASLD	AKAP1	1554.97	-0.010828	0.13912	-0.0778325	0.937961	1
ARLD vs MASLD	AKAP10	552.926	-0.0774473	0.0990781	-0.78168	0.434403	0.9234
ARLD vs MASLD	AKAP11	2389.02	-0.208641	0.118437	-1.76162	0.0781334	0.779585
ARLD vs MASLD	AKAP12	1721.47	-0.208688	0.288593	-0.723121	0.469605	0.931102
ARLD vs MASLD	AKAP13	8493.53	-0.0556597	0.116179	-0.479086	0.631878	0.977576
ARLD vs MASLD	AKAP14	0.131376	-0.552207	3.15284	-0.175146	0.860965	1
ARLD vs MASLD	AKAP17A	995.454	-0.055731	0.34247	-0.162733	0.870729	1
ARLD vs MASLD	AKAP3	17.6944	-0.26554	0.341827	-0.776827	0.437261	0.924417
ARLD vs MASLD	AKAP4	0.00720873	-0.277385	4.79499	-0.057849	0.953869	1
ARLD vs MASLD	AKAP5	123.524	-0.459485	0.230503	-1.9934	0.0462175	0.743346
ARLD vs MASLD	AKAP6	392.438	-0.326616	0.152103	-2.14734	0.0317666	0.743346
ARLD vs MASLD	AKAP7	479.385	0.141313	0.196642	0.718633	0.472367	0.931102
ARLD vs MASLD	AKAP8	233.808	0.411319	0.220598	1.86457	0.062242	0.765728
ARLD vs MASLD	AKAP8L	183.712	-0.224779	0.309631	-0.725958	0.467865	0.931102
ARLD vs MASLD	AKAP9	3376.49	-0.647361	0.215259	-3.00736	0.00263525	0.600591
ARLD vs MASLD	AKIP1	132.142	0.0362397	0.115342	0.314193	0.753374	1
ARLD vs MASLD	AKIRIN1	1081.83	-0.18029	0.115098	-1.5664	0.117254	0.811241
ARLD vs MASLD	AKIRIN2	655.893	0.0271337	0.158841	0.170823	0.864363	1
ARLD vs MASLD	AKNA	1884.45	0.33958	0.249821	1.35929	0.174053	0.839882
ARLD vs MASLD	AKNAD1	0.0177448	-0.346083	4.79499	-0.072176	0.942462	1
ARLD vs MASLD	AKR1A1	1953.31	0.0619142	0.205618	0.301112	0.763329	1
ARLD vs MASLD	AKR1B1	241.53	0.14194	0.260144	0.545621	0.585327	0.965499
ARLD vs MASLD	AKR1B10	1591.13	0.205248	0.621712	0.330133	0.741299	1
ARLD vs MASLD	AKR1B15	19.4614	-0.0236929	0.498529	-0.0475257	0.962094	1
ARLD vs MASLD	AKR1C1	3633.53	-0.155888	0.166034	-0.938888	0.347788	0.891603
ARLD vs MASLD	AKR1C2	2199.79	-0.193822	0.306559	-0.63225	0.527224	0.94532
ARLD vs MASLD	AKR1C3	1350.28	0.279336	0.211754	1.31915	0.187119	0.842597
ARLD vs MASLD	AKR1C4	2269.86	-0.0212536	0.243641	-0.0872334	0.930486	1
ARLD vs MASLD	AKR1C8P	149.384	-0.896791	0.354531	-2.52952	0.011422	0.69493
ARLD vs MASLD	AKR1D1	2149.49	-0.146227	0.3428	-0.426565	0.669696	0.985591
ARLD vs MASLD	AKR1E2	26.6901	-0.236456	0.330412	-0.715639	0.474214	0.931102
ARLD vs MASLD	AKR7A2	589.88	0.349336	0.219548	1.59116	0.111575	0.810335
ARLD vs MASLD	AKR7A3	1469.34	0.167995	0.261904	0.641437	0.521239	0.944899
ARLD vs MASLD	AKT1	2175.33	0.119579	0.197227	0.606303	0.544314	0.951945
ARLD vs MASLD	AKT1S1	752.184	0.215948	0.196178	1.10078	0.270992	0.867526
ARLD vs MASLD	AKT2	943.558	0.0539624	0.163232	0.330586	0.740957	1
ARLD vs MASLD	AKT3	714.887	0.171101	0.184235	0.928707	0.353041	0.892614
ARLD vs MASLD	AKTIP	323.67	-0.1704	0.144486	-1.17936	0.238257	0.862869
ARLD vs MASLD	AL021546.1	0.530163	1.27869	2.34402	0.545513	0.585401	0.965499
ARLD vs MASLD	AL021997.2	3.87811	-0.0739251	0.53415	-0.138398	0.889926	1
ARLD vs MASLD	AL022312.1	0.12998	-0.277372	4.79499	-0.0578462	0.953871	1
ARLD vs MASLD	AL022318.4	13.8117	-0.687804	1.37113	-0.501632	0.615926	0.974415
ARLD vs MASLD	AL031178.1	0.18765	-0.622522	2.56445	-0.242751	0.808198	1
ARLD vs MASLD	AL031178.2	0	NA	NA	NA	NA	NA
ARLD vs MASLD	AL031315.1	37.3708	0.0512095	0.270667	0.189198	0.849938	1
ARLD vs MASLD	AL031681.2	0.278353	-1.77214	4.44106	-0.399035	0.689867	0.992184
ARLD vs MASLD	AL031777.2	10.355	-0.935887	0.77353	-1.20989	0.226321	0.856165
ARLD vs MASLD	AL034430.1	2.06352	-4.91475	2.12535	-2.31245	0.0207531	0.722276
ARLD vs MASLD	AL034430.2	8.99829	-1.99065	0.808245	-2.46294	0.0137805	0.708392
ARLD vs MASLD	AL035078.4	41.0557	-1.51375	1.1207	-1.35072	0.176786	0.840378
ARLD vs MASLD	AL035425.2	0.106776	-0.0713261	3.93673	-0.0181181	0.985545	1
ARLD vs MASLD	AL035460.1	0	NA	NA	NA	NA	NA
ARLD vs MASLD	AL035461.3	34.4982	-1.17239	0.359762	-3.25881	0.00111882	0.505243
ARLD vs MASLD	AL035699.1	0.677389	-2.54477	1.42471	-1.78617	0.074072	0.777819
ARLD vs MASLD	AL049569.3	3.73379	-0.308868	0.866871	-0.356302	0.721614	0.999861
ARLD vs MASLD	AL049629.2	1.14863	0.464747	1.29536	0.358778	0.719761	0.999665
ARLD vs MASLD	AL049634.2	1.55911	-0.981567	0.944462	-1.03929	0.298671	0.875059
ARLD vs MASLD	AL096814.1	0.0101067	0	4.79499	0	1	1
ARLD vs MASLD	AL109811.3	0.964324	0.501522	1.2483	0.401765	0.687857	0.991614
ARLD vs MASLD	AL110118.1	0.363302	-0.758303	3.36782	-0.225161	0.821854	1
ARLD vs MASLD	AL110118.3	0.363302	-0.758303	3.36782	-0.225161	0.821854	1
ARLD vs MASLD	AL117348.2	1.77246	-3.98712	1.94833	-2.04643	0.0407142	0.743346
ARLD vs MASLD	AL121758.1	0.057712	0	4.79499	0	1	1
ARLD vs MASLD	AL121845.2	8.7258	-0.159691	0.982662	-0.162508	0.870906	1
ARLD vs MASLD	AL121845.3	0.722728	-0.807148	1.8846	-0.428286	0.668443	0.985591
ARLD vs MASLD	AL121899.2	1.5884	0.932204	1.65286	0.563993	0.572759	0.960421
ARLD vs MASLD	AL121900.1	42.6979	-0.1232	0.260015	-0.47382	0.635628	0.979076
ARLD vs MASLD	AL132671.2	0.33011	-1.03474	3.40468	-0.303917	0.761191	1
ARLD vs MASLD	AL132780.3	13.7653	-1.34086	0.988118	-1.35699	0.174785	0.840378
ARLD vs MASLD	AL133173.7	6.4994	0.0617455	0.362293	0.17043	0.864672	1
ARLD vs MASLD	AL133414.1	0.00724469	-0.277385	4.79499	-0.057849	0.953869	1
ARLD vs MASLD	AL133414.10	0.0669296	-0.277378	4.79499	-0.0578475	0.95387	1
ARLD vs MASLD	AL133414.2	0.166438	-0.21038	4.20473	-0.050034	0.960095	1
ARLD vs MASLD	AL133414.5	0.0156068	0	4.79499	0	1	1
ARLD vs MASLD	AL133414.8	0.222441	0.20349	3.69149	0.0551242	0.95604	1
ARLD vs MASLD	AL133414.9	0.0131467	-0.346083	4.79499	-0.072176	0.942462	1
ARLD vs MASLD	AL133500.1	0.108888	0	4.79499	0	1	1
ARLD vs MASLD	AL135905.2	10675	-0.108417	0.185925	-0.583124	0.55981	0.958614
ARLD vs MASLD	AL136295.1	15.0562	-1.25268	0.695367	-1.80147	0.0716287	0.774639
ARLD vs MASLD	AL136295.20	15.0562	-1.25268	0.695367	-1.80147	0.0716287	0.774639
ARLD vs MASLD	AL136295.3	3.26184	-0.281846	0.568182	-0.496049	0.61986	0.975401
ARLD vs MASLD	AL136295.9	3.26184	-0.281846	0.568182	-0.496049	0.61986	0.975401
ARLD vs MASLD	AL139011.2	2.25448	0.0562611	0.910743	0.0617749	0.950742	1
ARLD vs MASLD	AL139260.3	2.98275	-0.0610788	1.19475	-0.0511226	0.959228	1
ARLD vs MASLD	AL139300.1	24.8009	-1.32126	1.07638	-1.2275	0.219633	0.854293
ARLD vs MASLD	AL139353.1	0.0146729	0	4.79499	0	1	1
ARLD vs MASLD	AL157392.5	80.3838	-0.297884	0.248976	-1.19644	0.231526	0.860405
ARLD vs MASLD	AL158151.3	23.593	-0.0516687	0.218854	-0.236087	0.813365	1
ARLD vs MASLD	AL159163.1	3.1968	0.44539	0.924074	0.481985	0.629817	0.976709
ARLD vs MASLD	AL160272.2	32.8782	-0.360908	0.250707	-1.43956	0.149991	0.82738
ARLD vs MASLD	AL162231.1	10.2829	0.541082	0.315042	1.71749	0.0858898	0.78977
ARLD vs MASLD	AL162231.3	0.299168	-0.888365	2.57522	-0.344966	0.73012	1
ARLD vs MASLD	AL162417.1	13.315	-0.169551	1.6699	-0.101534	0.919127	1
ARLD vs MASLD	AL162596.1	0	NA	NA	NA	NA	NA
ARLD vs MASLD	AL163195.3	0	NA	NA	NA	NA	NA
ARLD vs MASLD	AL163636.1	1479.59	0.125306	0.253569	0.494169	0.621187	0.975401
ARLD vs MASLD	AL353572.3	0.00897321	0	4.79499	0	1	1
ARLD vs MASLD	AL353579.1	1.64362	0.375438	1.00931	0.371975	0.709912	0.997113
ARLD vs MASLD	AL354761.1	0	NA	NA	NA	NA	NA
ARLD vs MASLD	AL354822.1	437.875	-0.173129	0.271344	-0.638043	0.523446	0.94532
ARLD vs MASLD	AL355102.2	1.65047	0.0439311	1.19746	0.0366868	0.970735	1
ARLD vs MASLD	AL355315.1	13.6558	-1.06998	1.70271	-0.628397	0.529744	0.94597
ARLD vs MASLD	AL355916.3	122.794	-0.357854	0.249113	-1.43651	0.150857	0.82738
ARLD vs MASLD	AL356585.11	0.532448	-1.9412	2.06622	-0.939492	0.347478	0.891603
ARLD vs MASLD	AL357075.4	17.3332	-0.233254	1.12203	-0.207887	0.835318	1
ARLD vs MASLD	AL357556.3	55.4446	-0.335611	0.16109	-2.08338	0.0372167	0.743346
ARLD vs MASLD	AL358113.1	10.4015	-0.358847	1.2374	-0.29	0.771816	1
ARLD vs MASLD	AL359092.3	0.0853925	-0.346077	4.79499	-0.0721748	0.942463	1
ARLD vs MASLD	AL365214.2	0.174375	-0.208734	1.61541	-0.129214	0.897188	1
ARLD vs MASLD	AL391650.1	0.382009	-0.483532	1.52173	-0.317752	0.750673	1
ARLD vs MASLD	AL391987.1	0.0206793	-0.346082	4.79499	-0.0721759	0.942462	1
ARLD vs MASLD	AL391987.2	24.1591	0.227096	0.296816	0.765106	0.444208	0.92645
ARLD vs MASLD	AL441992.2	212.576	0.0356427	0.252138	0.141362	0.887584	1
ARLD vs MASLD	AL445238.1	0.0526269	0	4.79499	0	1	1
ARLD vs MASLD	AL445524.2	21.2777	-0.378327	0.335191	-1.12869	0.259029	0.867526
ARLD vs MASLD	AL445989.1	0.235942	0.382805	2.44232	0.156738	0.875451	1
ARLD vs MASLD	AL451007.3	1.9056	0.158879	0.645851	0.246	0.805682	1
ARLD vs MASLD	AL451106.1	0.573588	-1.47668	1.45129	-1.01749	0.308919	0.878705
ARLD vs MASLD	AL512428.1	0.508387	-0.0633197	1.52088	-0.0416337	0.966791	1
ARLD vs MASLD	AL512785.2	33.2347	-0.275934	0.469417	-0.587824	0.556651	0.957332
ARLD vs MASLD	AL513523.9	4.51908	0.179577	0.351204	0.511317	0.609129	0.972842
ARLD vs MASLD	AL590132.1	0.0631039	-0.48349	4.23172	-0.114254	0.909036	1
ARLD vs MASLD	AL592183.1	69.758	-0.32909	0.309446	-1.06348	0.287563	0.872316
ARLD vs MASLD	AL592490.1	0.0668429	-0.758272	4.79499	-0.158138	0.874348	1
ARLD vs MASLD	AL593848.2	1.31417	-0.267002	0.593551	-0.449838	0.652828	0.981247
ARLD vs MASLD	AL603764.2	0.0700524	0.340871	4.79499	0.071089	0.943327	1
ARLD vs MASLD	AL603832.3	1.88372	0.66311	1.12349	0.590221	0.555042	0.956774
ARLD vs MASLD	AL627230.1	0.549322	-0.184215	0.850568	-0.216579	0.828536	1
ARLD vs MASLD	AL627230.3	0.0206793	-0.346082	4.79499	-0.0721759	0.942462	1
ARLD vs MASLD	AL645922.1	68.7177	0.509345	0.435352	1.16996	0.242016	0.863433
ARLD vs MASLD	AL645941.2	0.0952701	-0.139997	4.48403	-0.0312213	0.975093	1
ARLD vs MASLD	AL662796.1	0	NA	NA	NA	NA	NA
ARLD vs MASLD	AL662852.6	0.312187	1.233	0.806798	1.52827	0.126446	0.819407
ARLD vs MASLD	AL662884.4	0.0547675	-0.2774	4.32961	-0.0640704	0.948914	1
ARLD vs MASLD	AL662899.2	0.676689	1.55483	4.78893	0.324671	0.74543	1
ARLD vs MASLD	AL669918.1	32.5402	-0.135227	1.19996	-0.112693	0.910274	1
ARLD vs MASLD	AL672142.1	1.3652	-0.664148	1.08091	-0.614436	0.538927	0.949361
ARLD vs MASLD	AL691442.1	1.90577	0.435962	0.92402	0.47181	0.637062	0.979486
ARLD vs MASLD	AL713999.2	0.362519	1.54957	3.26165	0.475087	0.634725	0.97826
ARLD vs MASLD	AL772284.1	0	NA	NA	NA	NA	NA
ARLD vs MASLD	AL845331.1	5.91048	-0.671642	0.478474	-1.40372	0.160403	0.82738
ARLD vs MASLD	AL929554.1	0.251254	-0.898671	2.02839	-0.443046	0.657733	0.982565
ARLD vs MASLD	AL929561.10	0.312187	1.233	0.806798	1.52827	0.126446	0.819407
ARLD vs MASLD	ALAD	2530.88	-0.164993	0.181589	-0.90861	0.363556	0.896316
ARLD vs MASLD	ALAS1	7529.73	-0.316079	0.235544	-1.34191	0.179624	0.842419
ARLD vs MASLD	ALAS2	26.2994	-0.786696	0.56738	-1.38654	0.165582	0.830712
ARLD vs MASLD	ALB	1.45207e+06	-0.301907	0.242547	-1.24474	0.213227	0.85153
ARLD vs MASLD	ALCAM	2232.22	-0.07515	0.107778	-0.697265	0.485637	0.934602
ARLD vs MASLD	ALDH16A1	263.216	0.352174	0.34782	1.01252	0.311291	0.879325
ARLD vs MASLD	ALDH18A1	868.169	-0.120948	0.165326	-0.731574	0.464429	0.930123
ARLD vs MASLD	ALDH1A1	14329.1	-0.3163	0.180773	-1.74971	0.080169	0.781683
ARLD vs MASLD	ALDH1A2	56.947	-0.322161	0.293126	-1.09905	0.271745	0.867526
ARLD vs MASLD	ALDH1A3	198.392	0.32325	0.32846	0.984139	0.325047	0.886929
ARLD vs MASLD	ALDH1B1	3985.62	-0.267619	0.204289	-1.31	0.190196	0.843937
ARLD vs MASLD	ALDH1L1	5522.36	-0.110925	0.275083	-0.403243	0.686769	0.991436
ARLD vs MASLD	ALDH1L2	94.5425	0.30111	0.394431	0.763404	0.445222	0.926789
ARLD vs MASLD	ALDH2	12518	-0.0532623	0.205444	-0.259255	0.795439	1
ARLD vs MASLD	ALDH3A1	29.2645	-0.169011	0.606031	-0.278882	0.780335	1
ARLD vs MASLD	ALDH3A2	3865.16	-0.119225	0.208342	-0.572255	0.567149	0.959128
ARLD vs MASLD	ALDH3B1	186.068	0.509502	0.335041	1.52072	0.128331	0.819407
ARLD vs MASLD	ALDH3B2	0.0238261	-0.346082	4.79499	-0.0721759	0.942462	1
ARLD vs MASLD	ALDH4A1	7866.2	0.36713	0.278289	1.31924	0.187089	0.842597
ARLD vs MASLD	ALDH5A1	4048.17	-0.204153	0.175329	-1.1644	0.244262	0.865373
ARLD vs MASLD	ALDH6A1	12141.7	-0.0559077	0.209508	-0.266852	0.789583	1
ARLD vs MASLD	ALDH7A1	1052.36	-0.462245	0.245438	-1.88335	0.0596536	0.764656
ARLD vs MASLD	ALDH8A1	3011.46	-0.000654548	0.171771	-0.00381058	0.99696	1
ARLD vs MASLD	ALDH9A1	2469.44	-0.250612	0.202193	-1.23947	0.215172	0.851584
ARLD vs MASLD	ALDOA	2639.04	0.328191	0.29093	1.12808	0.259288	0.867526
ARLD vs MASLD	ALDOB	104036	-0.20263	0.201846	-1.00388	0.315435	0.882115
ARLD vs MASLD	ALDOC	700.746	0.0021946	0.270307	0.00811889	0.993522	1
ARLD vs MASLD	ALG1	423.309	0.214622	0.144051	1.4899	0.136251	0.822574
ARLD vs MASLD	ALG10	170.726	-0.174744	0.161488	-1.08209	0.279214	0.867972
ARLD vs MASLD	ALG10B	721.31	-0.153019	0.13507	-1.13288	0.257263	0.867526
ARLD vs MASLD	ALG11	1031.43	-0.301777	0.1291	-2.33754	0.019411	0.722276
ARLD vs MASLD	ALG12	458.512	0.221291	0.224061	0.987637	0.32333	0.884957
ARLD vs MASLD	ALG13	593.933	-0.213395	0.158081	-1.3499	0.177047	0.840378
ARLD vs MASLD	ALG14	452.342	-0.0881443	0.0987779	-0.892349	0.372206	0.898214
ARLD vs MASLD	ALG1L	9.07514	0.466316	0.324712	1.43609	0.150977	0.82738
ARLD vs MASLD	ALG1L2	0.215756	-0.140034	1.92504	-0.0727432	0.94201	1
ARLD vs MASLD	ALG2	715.47	-0.197361	0.124233	-1.58863	0.112143	0.810335
ARLD vs MASLD	ALG3	415.395	0.254221	0.233794	1.08737	0.276872	0.867972
ARLD vs MASLD	ALG5	262.62	0.0101792	0.177501	0.0573474	0.954268	1
ARLD vs MASLD	ALG6	62.8152	-0.491294	0.234348	-2.09643	0.036044	0.743346
ARLD vs MASLD	ALG8	529.853	-0.162669	0.144788	-1.12349	0.261228	0.867526
ARLD vs MASLD	ALG9	426.887	-0.0434462	0.128472	-0.338176	0.73523	1
ARLD vs MASLD	ALK	2.10165	-0.619628	0.69027	-0.89766	0.369367	0.897316
ARLD vs MASLD	ALKAL1	12.1582	0.64769	0.418739	1.54676	0.121921	0.817774
ARLD vs MASLD	ALKAL2	87.9591	0.504776	0.348107	1.45006	0.147042	0.82738
ARLD vs MASLD	ALKBH1	94.5805	-0.269725	0.187648	-1.4374	0.150604	0.82738
ARLD vs MASLD	ALKBH2	161.323	-0.132075	0.170454	-0.774846	0.438431	0.925035
ARLD vs MASLD	ALKBH3	83.6408	0.094888	0.228801	0.414718	0.678348	0.987611
ARLD vs MASLD	ALKBH4	101.882	-0.0992512	0.146702	-0.676552	0.49869	0.938315
ARLD vs MASLD	ALKBH5	1645.03	0.298088	0.266086	1.12027	0.262599	0.867526
ARLD vs MASLD	ALKBH6	44.1242	0.295255	0.352042	0.838693	0.401642	0.909896
ARLD vs MASLD	ALKBH7	539.08	0.496704	0.481233	1.03215	0.302003	0.875753
ARLD vs MASLD	ALKBH8	126.403	-0.270299	0.152087	-1.77726	0.0755253	0.778779
ARLD vs MASLD	ALLC	31.1879	0.512929	0.342308	1.49844	0.134019	0.819407
ARLD vs MASLD	ALMS1	1401.57	-0.165431	0.139902	-1.18248	0.237016	0.862578
ARLD vs MASLD	ALOX12	1.85267	0.254694	0.731467	0.348196	0.727693	1
ARLD vs MASLD	ALOX12B	0.0839119	-0.00262278	3.25971	-0.000804605	0.999358	1
ARLD vs MASLD	ALOX15	14.4297	0.207933	0.290589	0.715557	0.474265	0.931102
ARLD vs MASLD	ALOX15B	59.4672	0.210808	0.590322	0.357106	0.721012	0.999665
ARLD vs MASLD	ALOX5	200.596	-0.0961752	0.215551	-0.446182	0.655466	0.981552
ARLD vs MASLD	ALOX5AP	79.9381	-0.148015	0.291866	-0.507134	0.612061	0.973276
ARLD vs MASLD	ALOXE3	2.03257	0.616346	0.901252	0.683877	0.494053	0.936394
ARLD vs MASLD	ALPG	0	NA	NA	NA	NA	NA
ARLD vs MASLD	ALPI	0.160143	-0.620905	3.32842	-0.186546	0.852016	1
ARLD vs MASLD	ALPK1	338.001	-0.144117	0.137822	-1.04568	0.29571	0.874661
ARLD vs MASLD	ALPK2	1224.14	-0.914781	0.348317	-2.62629	0.00863211	0.674076
ARLD vs MASLD	ALPK3	493.951	0.2255	0.278723	0.809044	0.41849	0.917267
ARLD vs MASLD	ALPL	1227.21	0.353405	0.278012	1.27119	0.203663	0.848637
ARLD vs MASLD	ALPP	5.69984	-0.291639	0.373199	-0.781458	0.434533	0.9234
ARLD vs MASLD	ALS2	967.231	-0.222047	0.111341	-1.99429	0.0461199	0.743346
ARLD vs MASLD	ALS2CL	277.648	0.0946839	0.507007	0.186751	0.851856	1
ARLD vs MASLD	ALX1	0.0532554	-0.414778	4.79499	-0.0865024	0.931067	1
ARLD vs MASLD	ALX3	0.225779	0.432348	1.26393	0.342066	0.732301	1
ARLD vs MASLD	ALX4	0.123822	-0.620883	4.31808	-0.143787	0.885669	1
ARLD vs MASLD	ALYREF	103.49	0.165842	0.200755	0.826087	0.408754	0.912453
ARLD vs MASLD	AMACR	1232.17	-0.498095	0.271825	-1.83241	0.0668901	0.77342
ARLD vs MASLD	AMBN	0.0362888	-0.483479	4.79499	-0.10083	0.919685	1
ARLD vs MASLD	AMBP	63041.6	0.161755	0.228357	0.708344	0.478732	0.93228
ARLD vs MASLD	AMBRA1	914.926	0.0374835	0.127348	0.29434	0.768498	1
ARLD vs MASLD	AMD1	834.775	-0.067843	0.152089	-0.446073	0.655544	0.981552
ARLD vs MASLD	AMDHD1	1474.52	0.277167	0.227734	1.21707	0.223579	0.855348
ARLD vs MASLD	AMDHD2	234.619	0.402509	0.612603	0.657047	0.511151	0.943069
ARLD vs MASLD	AMELX	0	NA	NA	NA	NA	NA
ARLD vs MASLD	AMELY	0.0317021	-0.277383	4.79499	-0.0578484	0.953869	1
ARLD vs MASLD	AMER1	467.964	-0.267495	0.175338	-1.5256	0.12711	0.819407
ARLD vs MASLD	AMER2	27.1269	-0.326072	0.202881	-1.60721	0.108009	0.806982
ARLD vs MASLD	AMER3	15.4234	-0.130366	0.25415	-0.51295	0.607987	0.972842
ARLD vs MASLD	AMFR	2738.72	0.00915134	0.156585	0.0584434	0.953395	1
ARLD vs MASLD	AMH	3.89774	-0.0597426	0.823725	-0.0725273	0.942182	1
ARLD vs MASLD	AMHR2	3.86995	-0.0691486	0.629059	-0.109924	0.91247	1
ARLD vs MASLD	AMIGO1	145.248	-0.1248	0.189633	-0.658113	0.510465	0.942971
ARLD vs MASLD	AMIGO2	130.835	-0.0686578	0.166513	-0.412327	0.6801	0.988675
ARLD vs MASLD	AMIGO3	16.022	-0.0538145	0.919045	-0.0585548	0.953307	1
ARLD vs MASLD	AMMECR1	329.507	0.00124815	0.111514	0.0111928	0.99107	1
ARLD vs MASLD	AMMECR1L	782.327	-0.139687	0.0791006	-1.76595	0.0774051	0.779585
ARLD vs MASLD	AMN	600.181	-0.855273	0.728193	-1.17451	0.240189	0.863256
ARLD vs MASLD	AMN1	104.186	-0.0937511	0.116898	-0.801991	0.422558	0.918215
ARLD vs MASLD	AMOT	292.529	-0.169819	0.155219	-1.09406	0.273927	0.867526
ARLD vs MASLD	AMOTL1	2310.66	0.00595103	0.166782	0.0356816	0.971536	1
ARLD vs MASLD	AMOTL2	1079.76	0.247117	0.240207	1.02877	0.30359	0.876158
ARLD vs MASLD	AMPD1	21.9823	-1.31836	0.618178	-2.13265	0.0329535	0.743346
ARLD vs MASLD	AMPD2	625.261	0.186331	0.388435	0.479697	0.631443	0.977293
ARLD vs MASLD	AMPD3	135.243	0.200916	0.211184	0.951377	0.341413	0.890576
ARLD vs MASLD	AMPH	16.0056	-0.179447	0.285141	-0.629327	0.529135	0.945704
ARLD vs MASLD	AMT	427.733	-0.0180582	0.240113	-0.0752071	0.94005	1
ARLD vs MASLD	AMTN	0	NA	NA	NA	NA	NA
ARLD vs MASLD	AMY1A	5.89442	0.563903	0.40153	1.40438	0.160205	0.82738
ARLD vs MASLD	AMY1B	5.89442	0.563903	0.40153	1.40438	0.160205	0.82738
ARLD vs MASLD	AMY1C	0.00731786	-0.277385	4.79499	-0.057849	0.953869	1
ARLD vs MASLD	AMY2A	0.618154	-0.350219	1.40088	-0.249999	0.802588	1
ARLD vs MASLD	AMY2B	351.516	-0.576138	0.216164	-2.66528	0.00769247	0.674076
ARLD vs MASLD	AMZ1	59.2016	-0.04622	0.231702	-0.19948	0.841887	1
ARLD vs MASLD	AMZ2	387.463	-0.0680148	0.0898692	-0.75682	0.449158	0.927542
ARLD vs MASLD	ANAPC1	812.504	-0.0643249	0.097728	-0.658203	0.510407	0.942971
ARLD vs MASLD	ANAPC10	63.4149	-0.184572	0.179539	-1.02803	0.303936	0.876346
ARLD vs MASLD	ANAPC11	189.745	0.566987	0.26724	2.12164	0.0338682	0.743346
ARLD vs MASLD	ANAPC13	380.054	-0.127953	0.154087	-0.830395	0.406315	0.911523
ARLD vs MASLD	ANAPC15	222.703	0.164744	0.111243	1.48094	0.138621	0.824686
ARLD vs MASLD	ANAPC16	744.804	-0.0438145	0.0905404	-0.483922	0.628441	0.976572
ARLD vs MASLD	ANAPC2	476.581	0.219091	0.437072	0.50127	0.616181	0.974453
ARLD vs MASLD	ANAPC4	262.919	-0.159269	0.136264	-1.16883	0.242473	0.863433
ARLD vs MASLD	ANAPC5	673.509	0.269711	0.162161	1.66323	0.0962664	0.801143
ARLD vs MASLD	ANAPC7	157.037	0.0143415	0.191921	0.0747261	0.940433	1
ARLD vs MASLD	ANG	6204.23	0.154219	0.234263	0.658314	0.510336	0.942971
ARLD vs MASLD	ANGEL1	1028.32	0.053031	0.121939	0.4349	0.663635	0.984321
ARLD vs MASLD	ANGEL2	406.582	-0.083439	0.0966414	-0.863388	0.387924	0.903557
ARLD vs MASLD	ANGPT1	92.4507	0.604447	0.259101	2.33286	0.0196555	0.722276
ARLD vs MASLD	ANGPT2	96.2818	-0.0713598	0.251391	-0.28386	0.776518	1
ARLD vs MASLD	ANGPT4	55.5008	-0.0312953	0.216078	-0.144833	0.884843	1
ARLD vs MASLD	ANGPTL1	304.475	-0.0794854	0.239891	-0.33134	0.740387	1
ARLD vs MASLD	ANGPTL2	478.432	0.371105	0.237594	1.56193	0.118305	0.812462
ARLD vs MASLD	ANGPTL3	8189.85	-0.37651	0.235886	-1.59615	0.110455	0.809618
ARLD vs MASLD	ANGPTL4	2106.28	0.179036	0.370899	0.482709	0.629302	0.976572
ARLD vs MASLD	ANGPTL5	0.0451364	-0.00259439	4.79499	-0.000541062	0.999568	1
ARLD vs MASLD	ANGPTL6	367.189	0.0271046	0.286774	0.0945154	0.9247	1
ARLD vs MASLD	ANGPTL7	0.874475	-0.533468	0.972887	-0.548335	0.583462	0.964972
ARLD vs MASLD	ANGPTL8	250.813	0.0263592	0.414711	0.0635604	0.94932	1
ARLD vs MASLD	ANHX	0.00647432	-0.277385	4.79499	-0.057849	0.953869	1
ARLD vs MASLD	ANK1	18.3473	0.371319	0.428277	0.867007	0.385938	0.901743
ARLD vs MASLD	ANK2	292.758	0.1396	0.259799	0.53734	0.591033	0.966326
ARLD vs MASLD	ANK3	1640.98	0.16066	0.213585	0.752208	0.451926	0.927542
ARLD vs MASLD	ANKAR	117.126	-0.0382937	0.232037	-0.165033	0.868918	1
ARLD vs MASLD	ANKDD1A	38.5833	0.445417	0.384628	1.15805	0.246845	0.867526
ARLD vs MASLD	ANKDD1B	13.9521	0.178751	0.338055	0.528764	0.596969	0.968313
ARLD vs MASLD	ANKEF1	343.657	-0.272055	0.122864	-2.21429	0.0268091	0.722276
ARLD vs MASLD	ANKFN1	6.28698	-0.105977	0.410857	-0.25794	0.796453	1
ARLD vs MASLD	ANKFY1	1919.25	0.0526409	0.0874817	0.601736	0.54735	0.952587
ARLD vs MASLD	ANKH	1522.62	-0.116855	0.141813	-0.824009	0.409934	0.912948
ARLD vs MASLD	ANKHD1	2696.52	-0.293348	0.115667	-2.53613	0.0112085	0.69493
ARLD vs MASLD	ANKHD1-EIF4EBP3	1031.55	-0.455142	0.253296	-1.79688	0.0723547	0.775377
ARLD vs MASLD	ANKIB1	851.633	-0.143878	0.0907137	-1.58607	0.112724	0.810335
ARLD vs MASLD	ANKK1	10.1643	0.158438	0.400038	0.396057	0.692063	0.992624
ARLD vs MASLD	ANKLE1	209.428	-0.129212	0.178612	-0.723425	0.469419	0.931102
ARLD vs MASLD	ANKLE2	632.267	-0.0593783	0.163678	-0.362776	0.716772	0.999085
ARLD vs MASLD	ANKMY1	217.579	0.112142	0.210482	0.532784	0.594183	0.967399
ARLD vs MASLD	ANKMY2	199.576	-0.104667	0.142372	-0.735168	0.462237	0.929418
ARLD vs MASLD	ANKRA2	156.259	0.0462491	0.127392	0.363047	0.71657	0.998966
ARLD vs MASLD	ANKRD1	53.8554	-0.308975	0.427628	-0.722532	0.469967	0.931102
ARLD vs MASLD	ANKRD10	1124.16	0.0890814	0.122078	0.72971	0.465567	0.930488
ARLD vs MASLD	ANKRD11	1765.08	0.156497	0.260858	0.599933	0.548551	0.953402
ARLD vs MASLD	ANKRD12	1530.4	-0.352085	0.13944	-2.52499	0.0115703	0.69493
ARLD vs MASLD	ANKRD13A	414.006	0.0204815	0.239743	0.085431	0.931919	1
ARLD vs MASLD	ANKRD13B	15.9211	0.413692	0.654053	0.632505	0.527057	0.94532
ARLD vs MASLD	ANKRD13C	507.827	-0.00478504	0.0795057	-0.0601848	0.952008	1
ARLD vs MASLD	ANKRD13D	5.98808	-0.0704371	1.8618	-0.0378328	0.969821	1
ARLD vs MASLD	ANKRD16	148.927	-0.137397	0.164604	-0.834713	0.403879	0.911236
ARLD vs MASLD	ANKRD17	3461.66	-0.240649	0.100375	-2.39751	0.016507	0.722276
ARLD vs MASLD	ANKRD18A	221.613	-0.42122	0.344521	-1.22263	0.221471	0.854682
ARLD vs MASLD	ANKRD18B	23.3847	-0.0986212	0.343474	-0.287129	0.774014	1
ARLD vs MASLD	ANKRD2	2.64833	0.106896	0.647589	0.165067	0.868891	1
ARLD vs MASLD	ANKRD20A1	64.9522	-0.753414	0.370873	-2.03146	0.0422081	0.743346
ARLD vs MASLD	ANKRD20A2P	5.19041	-0.576914	0.773437	-0.745909	0.455722	0.927812
ARLD vs MASLD	ANKRD20A3P	12.1627	0.157147	0.310134	0.506707	0.61236	0.973465
ARLD vs MASLD	ANKRD20A4P	18.0678	0.0947324	0.450339	0.210358	0.833388	1
ARLD vs MASLD	ANKRD22	88.7575	0.0466966	0.232241	0.20107	0.840644	1
ARLD vs MASLD	ANKRD23	39.8528	0.244307	0.590955	0.41341	0.679306	0.988198
ARLD vs MASLD	ANKRD24	151.153	-0.23624	0.359956	-0.6563	0.511631	0.943069
ARLD vs MASLD	ANKRD26	216.501	-0.566967	0.224738	-2.52279	0.0116428	0.69493
ARLD vs MASLD	ANKRD27	371.656	0.235559	0.111437	2.11384	0.034529	0.743346
ARLD vs MASLD	ANKRD28	819.398	-0.185158	0.161468	-1.14671	0.2515	0.867526
ARLD vs MASLD	ANKRD29	91.0423	-0.380464	0.232078	-1.63938	0.101134	0.804439
ARLD vs MASLD	ANKRD30A	0.576861	-0.0994442	1.0297	-0.096576	0.923063	1
ARLD vs MASLD	ANKRD30B	0.0687926	-0.483477	4.79499	-0.10083	0.919686	1
ARLD vs MASLD	ANKRD30BL	0.016164	0	4.79499	0	1	1
ARLD vs MASLD	ANKRD31	14.4857	-0.370427	0.405625	-0.913224	0.361125	0.895489
ARLD vs MASLD	ANKRD33	0.590251	-2.66509	2.47118	-1.07847	0.280826	0.867972
ARLD vs MASLD	ANKRD33B	207.573	0.325902	0.259898	1.25396	0.209857	0.85153
ARLD vs MASLD	ANKRD34A	43.5845	-0.182614	0.388782	-0.469708	0.638564	0.979486
ARLD vs MASLD	ANKRD34B	0.519289	-1.09902	1.20053	-0.915445	0.359958	0.895489
ARLD vs MASLD	ANKRD34C	29.885	0.139919	0.309247	0.45245	0.650945	0.980853
ARLD vs MASLD	ANKRD35	11.3146	0.208982	0.361121	0.578702	0.56279	0.958614
ARLD vs MASLD	ANKRD36	774.511	-0.0958498	0.217495	-0.440699	0.659431	0.983302
ARLD vs MASLD	ANKRD36B	355.108	-0.182845	0.267753	-0.682886	0.494679	0.936394
ARLD vs MASLD	ANKRD36C	368.541	-0.220693	0.267764	-0.824208	0.409822	0.912948
ARLD vs MASLD	ANKRD37	64.5132	-0.0106163	0.387887	-0.0273696	0.978165	1
ARLD vs MASLD	ANKRD39	57.8573	0.378124	0.260175	1.45334	0.146128	0.82738
ARLD vs MASLD	ANKRD40	844.974	-0.0256731	0.0847664	-0.302869	0.761989	1
ARLD vs MASLD	ANKRD40CL	132.813	-0.15413	0.336982	-0.457382	0.647397	0.980235
ARLD vs MASLD	ANKRD42	197.928	-0.109137	0.105393	-1.03552	0.300426	0.875059
ARLD vs MASLD	ANKRD44	1137.29	-0.0603894	0.129134	-0.467648	0.640037	0.979878
ARLD vs MASLD	ANKRD45	13.6501	0.049607	0.251577	0.197184	0.843684	1
ARLD vs MASLD	ANKRD46	530.293	-0.162382	0.156878	-1.03509	0.300629	0.875059
ARLD vs MASLD	ANKRD49	149.799	-0.246818	0.140215	-1.76029	0.0783594	0.779585
ARLD vs MASLD	ANKRD50	832.746	-0.136527	0.132559	-1.02994	0.303039	0.876118
ARLD vs MASLD	ANKRD52	1046.88	0.126368	0.166928	0.757022	0.449037	0.927542
ARLD vs MASLD	ANKRD53	20.7009	-0.173779	0.401673	-0.432638	0.665278	0.985173
ARLD vs MASLD	ANKRD54	126.576	0.33833	0.39862	0.848753	0.396019	0.906288
ARLD vs MASLD	ANKRD55	24.7898	-0.576308	0.348399	-1.65416	0.0980943	0.801143
ARLD vs MASLD	ANKRD6	221.146	0.133443	0.138174	0.965764	0.334162	0.889644
ARLD vs MASLD	ANKRD60	0.0450502	0	4.79499	0	1	1
ARLD vs MASLD	ANKRD61	2.11734	-0.340188	0.56049	-0.606947	0.543886	0.951945
ARLD vs MASLD	ANKRD62	1.3678	-1.89277	1.63981	-1.15426	0.248392	0.867526
ARLD vs MASLD	ANKRD63	0.554524	1.48727	0.913852	1.62747	0.103637	0.80527
ARLD vs MASLD	ANKRD65	30.1159	0.054108	0.376788	0.143603	0.885814	1
ARLD vs MASLD	ANKRD66	0.0632057	-0.00261152	4.23637	-0.000616451	0.999508	1
ARLD vs MASLD	ANKRD7	0.546818	-1.46586	1.98099	-0.739965	0.459321	0.928689
ARLD vs MASLD	ANKRD9	386.402	0.0799877	0.248418	0.321988	0.747462	1
ARLD vs MASLD	ANKS1A	1713.07	0.270136	0.139596	1.93513	0.0529742	0.754853
ARLD vs MASLD	ANKS1B	95.6542	-0.803196	0.356595	-2.2524	0.0242967	0.722276
ARLD vs MASLD	ANKS3	25.1394	-0.117416	0.412743	-0.284477	0.776045	1
ARLD vs MASLD	ANKS4B	500.296	-0.375259	0.142751	-2.62876	0.0085696	0.674076
ARLD vs MASLD	ANKS6	206.484	0.182903	0.182036	1.00477	0.31501	0.882115
ARLD vs MASLD	ANKUB1	15.3748	-0.055907	0.225661	-0.247747	0.80433	1
ARLD vs MASLD	ANKZF1	146.63	-0.126788	0.253317	-0.500512	0.616714	0.974468
ARLD vs MASLD	ANLN	40.5454	-0.550257	0.327609	-1.67961	0.0930324	0.79694
ARLD vs MASLD	ANO1	3063.56	-0.197236	0.23346	-0.844838	0.398202	0.907199
ARLD vs MASLD	ANO10	309.35	0.023485	0.115125	0.203996	0.838356	1
ARLD vs MASLD	ANO2	81.3393	0.459507	0.3295	1.39456	0.16315	0.828945
ARLD vs MASLD	ANO3	114.563	-0.352115	0.233446	-1.50834	0.131468	0.819407
ARLD vs MASLD	ANO4	3.48314	0.595776	0.80878	0.736635	0.461344	0.92907
ARLD vs MASLD	ANO5	217.873	-0.135204	0.177648	-0.761077	0.446611	0.927127
ARLD vs MASLD	ANO6	3111.73	-0.107677	0.150434	-0.715781	0.474127	0.931102
ARLD vs MASLD	ANO7	0.90558	0.60528	1.02392	0.591142	0.554425	0.956139
ARLD vs MASLD	ANO8	286.246	0.164862	0.307264	0.536546	0.591581	0.966337
ARLD vs MASLD	ANO9	38.2639	0.527512	0.572966	0.920668	0.357224	0.894543
ARLD vs MASLD	ANOS1	187.677	0.468232	0.292999	1.59807	0.110028	0.809296
ARLD vs MASLD	ANP32A	588.31	0.0658496	0.149777	0.439652	0.660189	0.98373
ARLD vs MASLD	ANP32B	587.915	-0.280687	0.147984	-1.89674	0.0578628	0.761514
ARLD vs MASLD	ANP32D	0.701885	-1.23963	1.06501	-1.16397	0.244437	0.865608
ARLD vs MASLD	ANP32E	580.416	-0.117132	0.135907	-0.861854	0.388768	0.903889
ARLD vs MASLD	ANPEP	10344.3	0.0787131	0.218139	0.360838	0.71822	0.999326
ARLD vs MASLD	ANTKMT	79.1547	0.0998163	0.498567	0.200206	0.841319	1
ARLD vs MASLD	ANTXR1	1443.96	0.406499	0.270464	1.50297	0.132847	0.819407
ARLD vs MASLD	ANTXR2	1165.85	-0.0524312	0.107022	-0.489912	0.624196	0.975401
ARLD vs MASLD	ANTXRL	0.282884	0.0517019	1.36271	0.0379405	0.969735	1
ARLD vs MASLD	ANXA1	509.563	-0.0165472	0.279113	-0.0592849	0.952725	1
ARLD vs MASLD	ANXA10	1.71422	-1.40719	0.967006	-1.45521	0.145612	0.82738
ARLD vs MASLD	ANXA11	1746.54	0.20046	0.152356	1.31574	0.188261	0.843775
ARLD vs MASLD	ANXA13	178.46	0.0536649	0.289439	0.18541	0.852908	1
ARLD vs MASLD	ANXA2	2537.94	-0.0145406	0.265391	-0.0547893	0.956306	1
ARLD vs MASLD	ANXA2R	36.9005	0.119707	0.234081	0.511392	0.609077	0.972842
ARLD vs MASLD	ANXA3	102.441	0.0443451	0.298271	0.148674	0.881811	1
ARLD vs MASLD	ANXA4	1999.16	0.14164	0.212751	0.665754	0.505568	0.939661
ARLD vs MASLD	ANXA5	2275.37	-0.131955	0.175214	-0.753111	0.451383	0.927542
ARLD vs MASLD	ANXA6	3410.44	0.211146	0.194992	1.08284	0.278878	0.867972
ARLD vs MASLD	ANXA7	1674.83	-0.146708	0.114215	-1.28449	0.198971	0.84803
ARLD vs MASLD	ANXA8	211.6	0.321892	0.318804	1.00969	0.312646	0.880126
ARLD vs MASLD	ANXA8L1	97.99	0.356919	0.370917	0.96226	0.335919	0.889644
ARLD vs MASLD	ANXA9	280.433	0.173958	0.167991	1.03552	0.300426	0.875059
ARLD vs MASLD	AOAH	470.674	0.0993137	0.189779	0.523311	0.600758	0.970485
ARLD vs MASLD	AOC1	95.7957	0.122769	0.557441	0.220238	0.825686	1
ARLD vs MASLD	AOC2	96.261	-0.00949122	0.22858	-0.0415226	0.966879	1
ARLD vs MASLD	AOC3	785.383	0.221491	0.184111	1.20303	0.228965	0.857587
ARLD vs MASLD	AOPEP	790.182	-0.163732	0.190261	-0.860564	0.389478	0.904023
ARLD vs MASLD	AOX1	24973.7	-0.00777144	0.256339	-0.0303171	0.975814	1
ARLD vs MASLD	AP000295.1	7.27996	0.668907	1.10863	0.603361	0.546268	0.952361
ARLD vs MASLD	AP000311.1	28.7997	-0.326113	0.287999	-1.13234	0.257491	0.867526
ARLD vs MASLD	AP000349.1	0.166485	-0.620871	4.69202	-0.132325	0.894727	1
ARLD vs MASLD	AP000350.13	0.510414	-0.34612	2.33348	-0.148328	0.882084	1
ARLD vs MASLD	AP000350.4	0.510414	-0.34612	2.33348	-0.148328	0.882084	1
ARLD vs MASLD	AP000351.3	0.0362363	-0.346082	4.79499	-0.0721757	0.942462	1
ARLD vs MASLD	AP000351.7	0	NA	NA	NA	NA	NA
ARLD vs MASLD	AP000471.1	1.0238	-0.988179	0.79255	-1.24683	0.212458	0.85153
ARLD vs MASLD	AP000721.1	0.005455	-0.277385	4.79499	-0.057849	0.953869	1
ARLD vs MASLD	AP000781.2	24.7654	-0.171569	0.456332	-0.375975	0.706936	0.997113
ARLD vs MASLD	AP000812.3	1.79389	1.66691	0.990407	1.68306	0.0923635	0.79694
ARLD vs MASLD	AP000812.4	2.01396	0.59426	1.35985	0.437005	0.662108	0.983862
ARLD vs MASLD	AP001054.1	12.5005	-0.106881	0.534958	-0.199794	0.841642	1
ARLD vs MASLD	AP001267.5	285.175	-0.355483	0.229768	-1.54714	0.12183	0.817759
ARLD vs MASLD	AP001273.2	61.7665	-0.164161	0.403889	-0.406449	0.684413	0.990195
ARLD vs MASLD	AP001453.3	29.32	0.114464	0.514579	0.222443	0.823969	1
ARLD vs MASLD	AP001458.2	1.25018	-3.58794	3.12467	-1.14826	0.25086	0.867526
ARLD vs MASLD	AP001781.2	2.62226	-3.03247	1.37619	-2.20353	0.0275576	0.725073
ARLD vs MASLD	AP002495.1	90.9944	-0.0315859	0.177193	-0.178256	0.858522	1
ARLD vs MASLD	AP002512.3	61.5819	0.0858912	0.189189	0.453997	0.649831	0.980758
ARLD vs MASLD	AP002748.5	27.8617	0.398991	1.1863	0.336333	0.73662	1
ARLD vs MASLD	AP003108.2	2.07855	1.27904	0.812409	1.57437	0.115401	0.810884
ARLD vs MASLD	AP003419.1	86.2185	0.457753	0.673322	0.679843	0.496604	0.937293
ARLD vs MASLD	AP006285.3	115.073	-0.0694836	0.178141	-0.390049	0.6965	0.993816
ARLD vs MASLD	AP006621.6	22.6539	-0.000222622	0.297366	-0.000748648	0.999403	1
ARLD vs MASLD	AP1AR	417.893	-0.210303	0.143317	-1.46739	0.142269	0.82738
ARLD vs MASLD	AP1B1	1704.11	0.234503	0.220147	1.06521	0.28678	0.872316
ARLD vs MASLD	AP1G1	2961.88	-0.154685	0.0953011	-1.62312	0.104565	0.806715
ARLD vs MASLD	AP1G2	231.275	0.23192	0.263966	0.8786	0.379618	0.899962
ARLD vs MASLD	AP1M1	1377.6	0.0337037	0.144098	0.233895	0.815067	1
ARLD vs MASLD	AP1M2	40.394	0.484077	0.394649	1.2266	0.219972	0.854398
ARLD vs MASLD	AP1S1	290.603	0.18442	0.169071	1.09079	0.275366	0.867914
ARLD vs MASLD	AP1S2	230.541	-0.0951369	0.176982	-0.537553	0.590886	0.966326
ARLD vs MASLD	AP1S3	199.101	-0.117304	0.156531	-0.749393	0.45362	0.927812
ARLD vs MASLD	AP2A1	1585.74	0.200144	0.265901	0.752701	0.451629	0.927542
ARLD vs MASLD	AP2A2	934.31	0.146346	0.205276	0.712921	0.475895	0.931102
ARLD vs MASLD	AP2B1	2247.46	-0.0515788	0.100051	-0.515523	0.606188	0.972402
ARLD vs MASLD	AP2M1	1592.62	0.114676	0.153366	0.747725	0.454626	0.927812
ARLD vs MASLD	AP2S1	426.003	0.237961	0.185269	1.28441	0.198999	0.84803
ARLD vs MASLD	AP3B1	755.76	-0.240838	0.105505	-2.28273	0.0224465	0.722276
ARLD vs MASLD	AP3B2	212.158	-0.108296	0.176411	-0.613889	0.539289	0.949777
ARLD vs MASLD	AP3D1	2221.39	0.157039	0.196494	0.799206	0.424171	0.918801
ARLD vs MASLD	AP3M1	825.436	-0.134709	0.119528	-1.12701	0.259737	0.867526
ARLD vs MASLD	AP3M2	162.038	0.0559298	0.173307	0.322722	0.746906	1
ARLD vs MASLD	AP3S1	552.118	-0.146777	0.123425	-1.1892	0.234359	0.862049
ARLD vs MASLD	AP3S2	888.007	0.0629477	0.119078	0.528625	0.597066	0.968313
ARLD vs MASLD	AP4B1	144.203	-0.281281	0.175593	-1.60189	0.10918	0.808585
ARLD vs MASLD	AP4E1	338.503	-0.140857	0.118991	-1.18376	0.236509	0.86242
ARLD vs MASLD	AP4M1	94.6084	0.318883	0.241641	1.31966	0.186949	0.842597
ARLD vs MASLD	AP4S1	359.15	0.0290811	0.134337	0.216479	0.828614	1
ARLD vs MASLD	AP5B1	675.371	0.186752	0.227904	0.81943	0.412541	0.913831
ARLD vs MASLD	AP5M1	992.099	-0.322264	0.127643	-2.52472	0.011579	0.69493
ARLD vs MASLD	AP5S1	487.896	0.116782	0.0938601	1.24421	0.213421	0.85153
ARLD vs MASLD	AP5Z1	153.952	0.405069	0.55843	0.725371	0.468225	0.931102
ARLD vs MASLD	APAF1	622.767	-0.0016255	0.0979574	-0.016594	0.986761	1
ARLD vs MASLD	APBA1	1840.07	-0.529805	0.252444	-2.0987	0.0358432	0.743346
ARLD vs MASLD	APBA2	80.0246	0.0992643	0.276282	0.359286	0.719381	0.999665
ARLD vs MASLD	APBA3	135.093	0.140325	0.51438	0.272804	0.785004	1
ARLD vs MASLD	APBB1	151.158	0.353594	0.32355	1.09286	0.274457	0.867526
ARLD vs MASLD	APBB1IP	674.556	-0.20779	0.172659	-1.20347	0.228794	0.857587
ARLD vs MASLD	APBB2	1437.85	0.0143825	0.105725	0.136037	0.891792	1
ARLD vs MASLD	APBB3	29.2957	0.0559482	0.667543	0.0838122	0.933206	1
ARLD vs MASLD	APC	1049.27	-0.209871	0.137383	-1.52763	0.126603	0.819407
ARLD vs MASLD	APC2	3.79058	0.385626	0.591049	0.652443	0.514115	0.944111
ARLD vs MASLD	APCDD1	125.789	0.0904724	0.299325	0.302255	0.762457	1
ARLD vs MASLD	APCDD1L	1.07485	-0.82568	1.66932	-0.49462	0.620868	0.975401
ARLD vs MASLD	APCS	13673.3	0.0906341	0.237215	0.382075	0.702406	0.996102
ARLD vs MASLD	APEH	1218.8	0.157579	0.207525	0.759324	0.447659	0.927407
ARLD vs MASLD	APELA	31.268	-0.072856	0.228745	-0.318503	0.750103	1
ARLD vs MASLD	APEX1	712.302	-0.0998852	0.15065	-0.663029	0.507312	0.940375
ARLD vs MASLD	APEX2	270.769	0.208377	0.149612	1.39278	0.163687	0.828945
ARLD vs MASLD	APH1A	1972.75	0.1611	0.176198	0.914311	0.360553	0.895489
ARLD vs MASLD	APH1B	226.333	0.255458	0.168505	1.51602	0.129513	0.819407
ARLD vs MASLD	API5	1533.42	-0.220023	0.124735	-1.76393	0.0777442	0.779585
ARLD vs MASLD	APIP	145.029	-0.463603	0.199793	-2.32042	0.0203181	0.722276
ARLD vs MASLD	APLF	110.624	-0.239035	0.202609	-1.17978	0.238086	0.862869
ARLD vs MASLD	APLN	32.9399	-0.230118	0.519925	-0.442598	0.658057	0.982893
ARLD vs MASLD	APLNR	475.898	0.488782	0.296909	1.64624	0.099715	0.801902
ARLD vs MASLD	APLP1	17.758	0.180886	0.409008	0.442255	0.658305	0.982893
ARLD vs MASLD	APLP2	8759.26	-0.0655452	0.126741	-0.517158	0.605046	0.972184
ARLD vs MASLD	APMAP	6159.1	0.131708	0.171794	0.766659	0.443284	0.926228
ARLD vs MASLD	APOA1	75713.5	0.0897885	0.308771	0.290793	0.77121	1
ARLD vs MASLD	APOA2	54583.9	-0.205946	0.222574	-0.925294	0.354813	0.893236
ARLD vs MASLD	APOA4	434.008	0.344752	0.574798	0.59978	0.548653	0.953402
ARLD vs MASLD	APOA5	5936.35	0.397568	0.315153	1.26151	0.207126	0.850381
ARLD vs MASLD	APOB	447917	-0.193755	0.206514	-0.938218	0.348133	0.891603
ARLD vs MASLD	APOBEC1	0	NA	NA	NA	NA	NA
ARLD vs MASLD	APOBEC2	0.238573	-0.0713246	2.98249	-0.0239145	0.980921	1
ARLD vs MASLD	APOBEC3A	20.2885	0.0129447	0.252742	0.051217	0.959153	1
ARLD vs MASLD	APOBEC3B	18.7171	0.029608	0.332382	0.0890783	0.92902	1
ARLD vs MASLD	APOBEC3C	439.733	0.0717476	0.220677	0.325126	0.745086	1
ARLD vs MASLD	APOBEC3D	131.632	-0.00127114	0.179574	-0.00707863	0.994352	1
ARLD vs MASLD	APOBEC3F	351.552	0.184049	0.114205	1.61157	0.107056	0.806715
ARLD vs MASLD	APOBEC3G	86.9957	-0.11385	0.266027	-0.427967	0.668675	0.985591
ARLD vs MASLD	APOBEC3H	13.6093	-0.0233374	0.320966	-0.07271	0.942037	1
ARLD vs MASLD	APOBEC4	0.0369829	-0.41478	4.79499	-0.0865028	0.931067	1
ARLD vs MASLD	APOBR	74.457	0.0280388	0.248765	0.112712	0.910259	1
ARLD vs MASLD	APOC1	19148.6	0.0659259	0.261802	0.251816	0.801183	1
ARLD vs MASLD	APOC2	21729.3	-0.0720884	0.267798	-0.269189	0.787784	1
ARLD vs MASLD	APOC3	29967.1	0.159813	0.22985	0.69529	0.486874	0.934606
ARLD vs MASLD	APOC4	1308.68	0.448268	0.271045	1.65385	0.0981576	0.801143
ARLD vs MASLD	APOC4-APOC2	1039.12	0.583961	0.605119	0.965035	0.334527	0.889644
ARLD vs MASLD	APOD	51.2519	0.112905	0.281772	0.400695	0.688645	0.991749
ARLD vs MASLD	APOE	45779.4	0.137712	0.412444	0.333893	0.73846	1
ARLD vs MASLD	APOF	3991.77	0.127909	0.283174	0.451698	0.651487	0.98103
ARLD vs MASLD	APOH	69715.4	-0.277732	0.243528	-1.14045	0.254098	0.867526
ARLD vs MASLD	APOL1	2976.57	-0.315255	0.168631	-1.86949	0.0615545	0.765085
ARLD vs MASLD	APOL2	1276.72	-0.161885	0.128681	-1.25804	0.208378	0.851117
ARLD vs MASLD	APOL3	468.283	-0.280658	0.258835	-1.08431	0.278227	0.867972
ARLD vs MASLD	APOL4	49.761	-1.28377	0.464138	-2.76593	0.00567608	0.674076
ARLD vs MASLD	APOL5	4.64146	0.748404	0.877277	0.853098	0.393605	0.9051
ARLD vs MASLD	APOL6	7137.11	-0.279953	0.148809	-1.88129	0.0599325	0.764656
ARLD vs MASLD	APOLD1	1535.64	0.495022	0.303036	1.63354	0.102355	0.804537
ARLD vs MASLD	APOM	1970.57	0.0569159	0.224102	0.253973	0.799516	1
ARLD vs MASLD	APOO	79.8357	-0.163077	0.143239	-1.1385	0.254912	0.867526
ARLD vs MASLD	APOOL	1355.39	-0.176719	0.127759	-1.38322	0.166596	0.831908
ARLD vs MASLD	APP	8202.94	-0.0176015	0.134277	-0.131084	0.895709	1
ARLD vs MASLD	APPBP2	747.911	-0.0716288	0.119611	-0.598849	0.549274	0.953848
ARLD vs MASLD	APPL1	829.892	-0.100566	0.1169	-0.86027	0.38964	0.904023
ARLD vs MASLD	APPL2	698.447	0.0936986	0.109083	0.858965	0.39036	0.904255
ARLD vs MASLD	APRT	514.241	0.386225	0.348792	1.10732	0.268154	0.867526
ARLD vs MASLD	APTX	71.4575	-0.0454458	0.333872	-0.136117	0.891728	1
ARLD vs MASLD	AQP1	2904.25	0.315423	0.349316	0.902975	0.366539	0.897133
ARLD vs MASLD	AQP10	0.331564	0.139086	1.29233	0.107624	0.914294	1
ARLD vs MASLD	AQP11	161.472	0.12245	0.243203	0.503486	0.614622	0.974293
ARLD vs MASLD	AQP12A	0	NA	NA	NA	NA	NA
ARLD vs MASLD	AQP12B	0	NA	NA	NA	NA	NA
ARLD vs MASLD	AQP2	0.0239069	-0.414782	4.79499	-0.0865031	0.931066	1
ARLD vs MASLD	AQP3	1248.29	0.0535849	0.234405	0.228599	0.81918	1
ARLD vs MASLD	AQP4	73.9797	-0.136154	0.23276	-0.584953	0.558579	0.958071
ARLD vs MASLD	AQP5	0.714648	0.361289	1.08413	0.333253	0.738944	1
ARLD vs MASLD	AQP6	10.1873	0.0736043	0.30921	0.23804	0.81185	1
ARLD vs MASLD	AQP7	421.586	-0.43927	0.203355	-2.16011	0.0307638	0.743346
ARLD vs MASLD	AQP8	2.87999	-1.28144	0.781679	-1.63934	0.101143	0.804439
ARLD vs MASLD	AQP9	8447.44	-0.346903	0.248292	-1.39716	0.162367	0.828149
ARLD vs MASLD	AQR	541.385	-0.159833	0.12411	-1.28784	0.197803	0.847984
ARLD vs MASLD	AR	4510.07	-0.0553564	0.230215	-0.240455	0.809978	1
ARLD vs MASLD	ARAF	1364.73	0.235245	0.209065	1.12522	0.260495	0.867526
ARLD vs MASLD	ARAP1	1370.59	0.300576	0.270178	1.11251	0.265918	0.867526
ARLD vs MASLD	ARAP2	1016.15	-0.0877349	0.157707	-0.556315	0.577996	0.962916
ARLD vs MASLD	ARAP3	330.153	0.293302	0.223985	1.30947	0.190375	0.843937
ARLD vs MASLD	ARC	16.7087	1.03681	0.596365	1.73855	0.0821146	0.781683
ARLD vs MASLD	ARCN1	2621.18	-0.100284	0.126677	-0.791649	0.428565	0.920546
ARLD vs MASLD	AREG	70.1025	0.417618	0.432201	0.966259	0.333915	0.889644
ARLD vs MASLD	AREL1	451.856	0.114656	0.221504	0.517626	0.604719	0.971973
ARLD vs MASLD	ARF1	3671.69	0.251331	0.175837	1.42934	0.152905	0.82738
ARLD vs MASLD	ARF3	2003.12	0.117842	0.145172	0.811738	0.416942	0.91626
ARLD vs MASLD	ARF4	2028.56	-0.161499	0.185659	-0.869872	0.38437	0.901594
ARLD vs MASLD	ARF5	661.615	0.449924	0.299767	1.50092	0.133377	0.819407
ARLD vs MASLD	ARF6	1785.14	-0.0487947	0.0905379	-0.538942	0.589927	0.966326
ARLD vs MASLD	ARFGAP1	444.638	-0.0260843	0.293841	-0.0887699	0.929265	1
ARLD vs MASLD	ARFGAP2	1141.83	0.141413	0.147427	0.959202	0.337457	0.890576
ARLD vs MASLD	ARFGAP3	1222.8	-0.202883	0.157799	-1.2857	0.198546	0.84803
ARLD vs MASLD	ARFGEF1	2010.58	-0.186899	0.110447	-1.6922	0.0906072	0.796049
ARLD vs MASLD	ARFGEF2	2880.48	0.000743378	0.0773048	0.00961619	0.992328	1
ARLD vs MASLD	ARFGEF3	238.595	-0.0760794	0.278073	-0.273595	0.784396	1
ARLD vs MASLD	ARFIP1	461.016	-0.0720242	0.108915	-0.661286	0.508429	0.941364
ARLD vs MASLD	ARFIP2	372.831	-0.0885069	0.151216	-0.5853	0.558346	0.958071
ARLD vs MASLD	ARFRP1	177.053	0.293614	0.27088	1.08393	0.278397	0.867972
ARLD vs MASLD	ARG1	7660.23	-0.220446	0.214016	-1.03005	0.302988	0.876118
ARLD vs MASLD	ARG2	84.0085	-0.494266	0.444058	-1.11307	0.26568	0.867526
ARLD vs MASLD	ARGFX	278.591	0.0368431	0.183981	0.200255	0.841281	1
ARLD vs MASLD	ARGLU1	100.125	-0.109793	0.262078	-0.418932	0.675266	0.98728
ARLD vs MASLD	ARHGAP1	1704.96	0.220479	0.187486	1.17598	0.239604	0.863256
ARLD vs MASLD	ARHGAP10	290.473	0.00888319	0.20047	0.0443118	0.964656	1
ARLD vs MASLD	ARHGAP11A	66.6867	0.10302	0.252822	0.407478	0.683657	0.990119
ARLD vs MASLD	ARHGAP11B	24.0051	-0.0701873	0.263083	-0.266788	0.789632	1
ARLD vs MASLD	ARHGAP12	1335.23	-0.15234	0.105041	-1.4503	0.146976	0.82738
ARLD vs MASLD	ARHGAP15	498.257	-0.12267	0.139325	-0.880458	0.378611	0.89957
ARLD vs MASLD	ARHGAP17	318.78	-0.11542	0.158452	-0.728424	0.466354	0.930591
ARLD vs MASLD	ARHGAP18	447.666	-0.0497362	0.176938	-0.281094	0.778638	1
ARLD vs MASLD	ARHGAP19	185.582	0.0787638	0.178458	0.441357	0.658955	0.983177
ARLD vs MASLD	ARHGAP20	88.6631	-0.184188	0.201759	-0.912911	0.361289	0.895489
ARLD vs MASLD	ARHGAP21	1237.02	-0.283693	0.114719	-2.47293	0.0134009	0.707152
ARLD vs MASLD	ARHGAP22	20.4946	0.0696073	0.427425	0.162853	0.870634	1
ARLD vs MASLD	ARHGAP23	576.597	0.464829	0.268432	1.73164	0.083337	0.782407
ARLD vs MASLD	ARHGAP24	310.58	0.116153	0.19272	0.602702	0.546707	0.952409
ARLD vs MASLD	ARHGAP25	240.594	-0.0203795	0.185531	-0.109844	0.912533	1
ARLD vs MASLD	ARHGAP26	1017.63	-0.125246	0.135153	-0.926696	0.354084	0.892851
ARLD vs MASLD	ARHGAP27	403.59	0.224083	0.292549	0.76597	0.443694	0.926228
ARLD vs MASLD	ARHGAP28	265.741	-0.190485	0.158743	-1.19996	0.230155	0.859422
ARLD vs MASLD	ARHGAP29	1473.75	-0.124798	0.12493	-0.998941	0.317823	0.882115
ARLD vs MASLD	ARHGAP30	310.044	0.313056	0.231776	1.35068	0.176797	0.840378
ARLD vs MASLD	ARHGAP31	861.337	0.187849	0.126356	1.48666	0.137105	0.823747
ARLD vs MASLD	ARHGAP32	1208.81	-0.220283	0.153564	-1.43447	0.151438	0.82738
ARLD vs MASLD	ARHGAP33	94.3804	0.228981	0.413175	0.554198	0.579444	0.963718
ARLD vs MASLD	ARHGAP35	3661.56	-0.0456025	0.102346	-0.445572	0.655907	0.981552
ARLD vs MASLD	ARHGAP36	0.0389236	0	4.79499	0	1	1
ARLD vs MASLD	ARHGAP39	88.7268	0.318169	0.375402	0.847541	0.396694	0.906288
ARLD vs MASLD	ARHGAP4	359.387	0.380538	0.399627	0.952233	0.340979	0.890576
ARLD vs MASLD	ARHGAP40	13.2222	0.707694	0.68049	1.03998	0.298351	0.875059
ARLD vs MASLD	ARHGAP42	982.816	-0.0442808	0.101013	-0.438369	0.661119	0.983862
ARLD vs MASLD	ARHGAP44	67.2323	0.550515	0.328127	1.67775	0.0933955	0.797367
ARLD vs MASLD	ARHGAP45	587.065	0.310323	0.412214	0.75282	0.451558	0.927542
ARLD vs MASLD	ARHGAP5	2794.53	-0.273413	0.122967	-2.22347	0.026184	0.722276
ARLD vs MASLD	ARHGAP6	91.335	0.525361	0.227615	2.30811	0.0209929	0.722276
ARLD vs MASLD	ARHGAP8	27.9013	0.280103	0.377081	0.74282	0.457591	0.928619
ARLD vs MASLD	ARHGAP9	124.165	-0.0774544	0.211579	-0.366078	0.714307	0.997827
ARLD vs MASLD	ARHGDIA	3195.69	0.270222	0.316295	0.854334	0.39292	0.904744
ARLD vs MASLD	ARHGDIB	1025.43	-0.0114923	0.207219	-0.0554597	0.955772	1
ARLD vs MASLD	ARHGDIG	1.09681	1.22142	0.809545	1.50877	0.131357	0.819407
ARLD vs MASLD	ARHGEF1	822.875	0.288445	0.41573	0.693828	0.48779	0.935114
ARLD vs MASLD	ARHGEF10	183.946	0.230158	0.282969	0.81337	0.416006	0.915761
ARLD vs MASLD	ARHGEF10L	4599.74	0.0202699	0.333867	0.0607125	0.951588	1
ARLD vs MASLD	ARHGEF11	1039.69	0.0371138	0.136013	0.272871	0.784953	1
ARLD vs MASLD	ARHGEF12	8810.99	-0.0459602	0.0997211	-0.460887	0.64488	0.979878
ARLD vs MASLD	ARHGEF15	202.061	0.394257	0.240449	1.63967	0.101073	0.804439
ARLD vs MASLD	ARHGEF16	258.838	0.206074	0.399695	0.515578	0.606149	0.972402
ARLD vs MASLD	ARHGEF17	1032.96	0.58684	0.304718	1.92584	0.0541238	0.757471
ARLD vs MASLD	ARHGEF18	842.264	0.298379	0.278871	1.06995	0.28464	0.871944
ARLD vs MASLD	ARHGEF19	27.6784	-0.337061	0.470194	-0.716855	0.473464	0.931102
ARLD vs MASLD	ARHGEF2	562.499	0.206643	0.200335	1.03148	0.302314	0.876118
ARLD vs MASLD	ARHGEF25	125.254	0.560441	0.23231	2.41247	0.0158448	0.722276
ARLD vs MASLD	ARHGEF26	3303.54	-0.252895	0.210329	-1.20238	0.229217	0.857901
ARLD vs MASLD	ARHGEF28	630.958	-0.116138	0.150262	-0.772906	0.439578	0.925441
ARLD vs MASLD	ARHGEF3	253.584	0.175285	0.199123	0.880284	0.378705	0.89957
ARLD vs MASLD	ARHGEF33	15.4736	0.0112401	0.301281	0.0373078	0.97024	1
ARLD vs MASLD	ARHGEF35	206.577	-0.17206	0.253426	-0.678937	0.497178	0.937477
ARLD vs MASLD	ARHGEF37	163.343	0.249207	0.262401	0.949716	0.342257	0.890576
ARLD vs MASLD	ARHGEF38	41.5759	0.196317	0.35623	0.551097	0.581567	0.964547
ARLD vs MASLD	ARHGEF39	36.7556	0.0516345	0.242203	0.213187	0.831181	1
ARLD vs MASLD	ARHGEF4	17.1176	0.685869	0.648145	1.0582	0.289964	0.872657
ARLD vs MASLD	ARHGEF40	919.191	0.362572	0.2099	1.72736	0.0841032	0.785169
ARLD vs MASLD	ARHGEF5	798.273	-0.134194	0.164911	-0.813734	0.415797	0.915733
ARLD vs MASLD	ARHGEF6	597.459	0.0528641	0.148057	0.357053	0.721052	0.999665
ARLD vs MASLD	ARHGEF7	1903.27	-0.0145431	0.105277	-0.138141	0.890129	1
ARLD vs MASLD	ARHGEF9	395.55	0.0177942	0.0971389	0.183183	0.854654	1
ARLD vs MASLD	ARID1A	2441.31	0.0827104	0.111223	0.743646	0.457091	0.928238
ARLD vs MASLD	ARID1B	2324.16	0.106049	0.0890357	1.19108	0.23362	0.861347
ARLD vs MASLD	ARID2	1060.31	-0.145842	0.110492	-1.31992	0.18686	0.842597
ARLD vs MASLD	ARID3A	153.574	-0.0165795	0.233926	-0.0708751	0.943497	1
ARLD vs MASLD	ARID3B	450.582	-0.0160258	0.274879	-0.0583015	0.953508	1
ARLD vs MASLD	ARID3C	141.705	-0.0200832	0.300515	-0.0668294	0.946718	1
ARLD vs MASLD	ARID4A	721.516	-0.381587	0.16778	-2.27433	0.0229461	0.722276
ARLD vs MASLD	ARID4B	539.608	-0.0505655	0.160384	-0.315277	0.752551	1
ARLD vs MASLD	ARID5A	365.621	0.229237	0.371359	0.617291	0.537043	0.948227
ARLD vs MASLD	ARID5B	1367.31	0.0495141	0.190692	0.259655	0.79513	1
ARLD vs MASLD	ARIH1	1581.18	-0.0157372	0.100554	-0.156505	0.875635	1
ARLD vs MASLD	ARIH2	692.016	0.026121	0.0761285	0.343117	0.73151	1
ARLD vs MASLD	ARL1	1092.12	-0.15823	0.150438	-1.05179	0.292895	0.873275
ARLD vs MASLD	ARL10	521.58	-0.0725408	0.154205	-0.470417	0.638057	0.979486
ARLD vs MASLD	ARL11	58.8887	-0.0020882	0.155781	-0.0134047	0.989305	1
ARLD vs MASLD	ARL13A	0.0324159	-0.346082	4.79499	-0.0721759	0.942462	1
ARLD vs MASLD	ARL13B	61.5964	0.193347	0.336744	0.574168	0.565854	0.958983
ARLD vs MASLD	ARL14	10.227	0.295358	0.543744	0.543193	0.586997	0.966149
ARLD vs MASLD	ARL14EP	275.001	-0.2545	0.12371	-2.05723	0.0396644	0.743346
ARLD vs MASLD	ARL14EPL	0.290942	0.000711277	1.56413	0.000454744	0.999637	1
ARLD vs MASLD	ARL15	443.215	0.0605012	0.143883	0.420489	0.674129	0.987028
ARLD vs MASLD	ARL16	65.454	0.120483	0.192983	0.624322	0.532416	0.946815
ARLD vs MASLD	ARL17A	707.963	0.0991169	0.228716	0.433363	0.664751	0.985043
ARLD vs MASLD	ARL17B	382.407	-0.101627	0.241832	-0.420237	0.674312	0.987078
ARLD vs MASLD	ARL2	118.041	0.340058	0.311196	1.09275	0.274505	0.867526
ARLD vs MASLD	ARL2BP	481.873	-0.0525789	0.127583	-0.412114	0.680256	0.988738
ARLD vs MASLD	ARL3	117.443	0.0580652	0.126945	0.457406	0.647379	0.980235
ARLD vs MASLD	ARL4A	244.463	-0.0963975	0.179178	-0.537997	0.590579	0.966326
ARLD vs MASLD	ARL4C	609.736	0.368323	0.187438	1.96504	0.0494102	0.745948
ARLD vs MASLD	ARL4D	270.865	-0.365621	0.373632	-0.97856	0.327798	0.887806
ARLD vs MASLD	ARL5A	1075.11	-0.269351	0.131267	-2.05194	0.0401758	0.743346
ARLD vs MASLD	ARL5B	3048.77	-0.0751578	0.234988	-0.319837	0.749092	1
ARLD vs MASLD	ARL5C	0.121236	-0.346122	2.87887	-0.120228	0.904302	1
ARLD vs MASLD	ARL6	74.7799	0.00179096	0.169324	0.0105771	0.991561	1
ARLD vs MASLD	ARL6IP1	4634.62	-0.157984	0.171912	-0.918985	0.358103	0.895244
ARLD vs MASLD	ARL6IP4	390.169	-0.0442557	0.261844	-0.169016	0.865784	1
ARLD vs MASLD	ARL6IP5	909.123	0.00376125	0.151162	0.0248822	0.980149	1
ARLD vs MASLD	ARL6IP6	220.091	-0.0380275	0.122618	-0.310129	0.756463	1
ARLD vs MASLD	ARL8A	643.787	-0.0707387	0.154768	-0.457063	0.647626	0.980323
ARLD vs MASLD	ARL8B	1006.46	-0.0929105	0.115476	-0.804589	0.421057	0.917796
ARLD vs MASLD	ARL9	27.9563	-0.134266	0.436849	-0.307351	0.758576	1
ARLD vs MASLD	ARMC1	504.892	-0.131699	0.119354	-1.10344	0.269837	0.867526
ARLD vs MASLD	ARMC10	320.615	-0.0817912	0.110138	-0.742623	0.45771	0.928619
ARLD vs MASLD	ARMC12	30.2158	-0.615068	0.37268	-1.65039	0.098863	0.801143
ARLD vs MASLD	ARMC2	77.7587	0.0638671	0.181964	0.350988	0.725598	1
ARLD vs MASLD	ARMC3	2.02023	-1.26023	0.885666	-1.42292	0.154759	0.82738
ARLD vs MASLD	ARMC4	15.3332	0.190031	0.407682	0.466125	0.641126	0.979878
ARLD vs MASLD	ARMC5	425.936	0.0973226	0.356199	0.273225	0.78468	1
ARLD vs MASLD	ARMC6	621.495	0.206798	0.30515	0.677694	0.497966	0.937815
ARLD vs MASLD	ARMC7	127.395	0.0292058	0.215807	0.135333	0.892349	1
ARLD vs MASLD	ARMC8	519.723	-0.223501	0.100093	-2.23295	0.0255524	0.722276
ARLD vs MASLD	ARMC9	316.795	0.0151116	0.144494	0.104583	0.916707	1
ARLD vs MASLD	ARMCX1	82.6428	0.274294	0.18219	1.50554	0.132185	0.819407
ARLD vs MASLD	ARMCX2	99.1727	0.307176	0.200835	1.52949	0.126142	0.819407
ARLD vs MASLD	ARMCX3	638.595	-0.0394882	0.127049	-0.310812	0.755944	1
ARLD vs MASLD	ARMCX4	107.335	0.0567997	0.145369	0.390729	0.695998	0.993733
ARLD vs MASLD	ARMCX5	213.043	-0.16574	0.122582	-1.35207	0.176353	0.840378
ARLD vs MASLD	ARMCX5-GPRASP2	32.7769	0.171909	0.465081	0.369632	0.711657	0.997767
ARLD vs MASLD	ARMCX6	81.1377	0.166272	0.218162	0.76215	0.445971	0.926789
ARLD vs MASLD	ARMH1	45.8981	-0.250545	0.278471	-0.899715	0.368272	0.897133
ARLD vs MASLD	ARMH2	0.915149	0.697494	1.06453	0.655212	0.512331	0.943192
ARLD vs MASLD	ARMH3	663.898	-0.0529479	0.0842432	-0.628513	0.529668	0.94597
ARLD vs MASLD	ARMH4	62.221	-0.406903	0.208587	-1.95076	0.0510852	0.754336
ARLD vs MASLD	ARMS2	0.255072	0.513487	1.421	0.361356	0.717834	0.999326
ARLD vs MASLD	ARMT1	401.868	-0.24567	0.150658	-1.63065	0.102964	0.804644
ARLD vs MASLD	ARNT	1753.94	-0.249299	0.0960511	-2.59548	0.00944591	0.677638
ARLD vs MASLD	ARNT2	127.25	0.442962	0.290021	1.52734	0.126676	0.819407
ARLD vs MASLD	ARNTL	126.936	-0.0976165	0.327208	-0.298332	0.76545	1
ARLD vs MASLD	ARNTL2	433.69	0.00198624	0.224335	0.0088539	0.992936	1
ARLD vs MASLD	ARPC1A	745.584	0.107377	0.148981	0.720746	0.471066	0.931102
ARLD vs MASLD	ARPC1B	549.759	0.46764	0.316299	1.47848	0.139281	0.825579
ARLD vs MASLD	ARPC2	990.265	-0.141662	0.159857	-0.886184	0.375518	0.899228
ARLD vs MASLD	ARPC3	680.176	-0.153153	0.171044	-0.895401	0.370573	0.897768
ARLD vs MASLD	ARPC4	1061.5	0.307644	0.159434	1.9296	0.0536563	0.755126
ARLD vs MASLD	ARPC4-TTLL3	3.69414	-0.743127	0.557058	-1.33402	0.182197	0.842419
ARLD vs MASLD	ARPC5	610.257	0.0911787	0.106121	0.859194	0.390234	0.904255
ARLD vs MASLD	ARPC5L	201.12	-0.0446645	0.135983	-0.328455	0.742568	1
ARLD vs MASLD	ARPIN	678.188	0.180842	0.0905919	1.99623	0.0459093	0.743346
ARLD vs MASLD	ARPIN-AP3S2	369.547	0.324015	0.16457	1.96886	0.0489694	0.744222
ARLD vs MASLD	ARPP19	2502.62	-0.0803662	0.109156	-0.736252	0.461577	0.929087
ARLD vs MASLD	ARPP21	41.4956	-0.847339	0.487743	-1.73726	0.0823407	0.781683
ARLD vs MASLD	ARR3	0.035915	-0.00259696	4.79499	-0.000541599	0.999568	1
ARLD vs MASLD	ARRB1	821.845	-0.040004	0.170205	-0.235034	0.814182	1
ARLD vs MASLD	ARRB2	458.781	0.085528	0.182116	0.469635	0.638616	0.979486
ARLD vs MASLD	ARRDC1	232.707	0.225581	0.394958	0.571151	0.567897	0.959189
ARLD vs MASLD	ARRDC2	1034.48	0.210486	0.306787	0.686099	0.492651	0.936048
ARLD vs MASLD	ARRDC3	3262.56	-0.23327	0.289977	-0.804444	0.42114	0.917796
ARLD vs MASLD	ARRDC4	1088.92	-0.28094	0.223898	-1.25477	0.209562	0.85153
ARLD vs MASLD	ARRDC5	26.5889	0.0612877	0.245395	0.249751	0.80278	1
ARLD vs MASLD	ARSA	908.015	0.075057	0.27209	0.275854	0.78266	1
ARLD vs MASLD	ARSB	730.603	-0.126075	0.132578	-0.950953	0.341628	0.890576
ARLD vs MASLD	ARSD	1711.44	-0.168972	0.177365	-0.952684	0.34075	0.890576
ARLD vs MASLD	ARSF	34.1349	0.519771	0.344219	1.51	0.131042	0.819407
ARLD vs MASLD	ARSG	143.387	-0.0434854	0.14761	-0.294596	0.768303	1
ARLD vs MASLD	ARSH	0.185635	-0.0713328	2.19263	-0.032533	0.974047	1
ARLD vs MASLD	ARSI	9.08185	-0.100176	0.419651	-0.238714	0.811328	1
ARLD vs MASLD	ARSJ	82.1179	0.00199731	0.207388	0.00963079	0.992316	1
ARLD vs MASLD	ARSK	146.879	-0.1591	0.171889	-0.925592	0.354658	0.893236
ARLD vs MASLD	ARSL	1385.43	-0.12984	0.295034	-0.440085	0.659876	0.983489
ARLD vs MASLD	ART1	0.620989	-1.19517	1.5869	-0.753148	0.451361	0.927542
ARLD vs MASLD	ART3	0.963271	-0.66265	1.05538	-0.627875	0.530086	0.94597
ARLD vs MASLD	ART4	1780.28	-0.264255	0.177893	-1.48548	0.137417	0.823747
ARLD vs MASLD	ART5	2.13209	-0.879015	0.71834	-1.22368	0.221075	0.854682
ARLD vs MASLD	ARTN	9.013	0.78445	0.47878	1.63844	0.101331	0.804439
ARLD vs MASLD	ARV1	191.142	-0.136818	0.128829	-1.06202	0.288229	0.872316
ARLD vs MASLD	ARVCF	201.889	0.266259	0.488288	0.545291	0.585553	0.965499
ARLD vs MASLD	ARX	7.15161	-0.0967231	0.347652	-0.278218	0.780845	1
ARLD vs MASLD	AS3MT	644.611	-0.400315	0.219934	-1.82016	0.0687351	0.774639
ARLD vs MASLD	ASAH1	712.182	-0.16759	0.199213	-0.841261	0.400202	0.908654
ARLD vs MASLD	ASAH2	121.987	-0.908607	0.304924	-2.97978	0.00288456	0.600929
ARLD vs MASLD	ASAH2B	259.33	-0.275797	0.160027	-1.72344	0.0848094	0.785169
ARLD vs MASLD	ASAP1	987.517	0.130298	0.145289	0.896817	0.369817	0.897316
ARLD vs MASLD	ASAP2	362.655	0.0905984	0.150558	0.601751	0.54734	0.952587
ARLD vs MASLD	ASAP3	228.566	0.164532	0.182974	0.89921	0.368541	0.897133
ARLD vs MASLD	ASB1	491.706	0.0554506	0.181502	0.305509	0.759979	1
ARLD vs MASLD	ASB10	0.166458	-0.483463	4.79499	-0.100827	0.919688	1
ARLD vs MASLD	ASB11	4.47294	0.124303	0.406508	0.305783	0.75977	1
ARLD vs MASLD	ASB12	2.1864	0.604784	0.749723	0.806678	0.419852	0.917674
ARLD vs MASLD	ASB13	712.016	0.455128	0.555467	0.81936	0.412581	0.913831
ARLD vs MASLD	ASB14	0.528005	-0.858417	1.40084	-0.612788	0.540017	0.950243
ARLD vs MASLD	ASB15	0.514939	-2.08854	1.30324	-1.60257	0.10903	0.808585
ARLD vs MASLD	ASB16	1.9657	-1.2863	1.63859	-0.785006	0.43245	0.922798
ARLD vs MASLD	ASB17	0.00638127	0	4.79499	0	1	1
ARLD vs MASLD	ASB18	0.480095	-0.0297552	1.23319	-0.0241285	0.98075	1
ARLD vs MASLD	ASB2	15.967	0.107509	0.54127	0.198624	0.842557	1
ARLD vs MASLD	ASB3	797.932	-0.331392	0.172234	-1.92408	0.0543451	0.757471
ARLD vs MASLD	ASB4	81.3578	-0.481707	0.223942	-2.15103	0.0314739	0.743346
ARLD vs MASLD	ASB5	0.57031	-0.962265	1.82184	-0.528184	0.597372	0.968313
ARLD vs MASLD	ASB6	311.509	0.111874	0.171506	0.652306	0.514204	0.944111
ARLD vs MASLD	ASB7	430.278	-0.131184	0.0811431	-1.61669	0.105945	0.806715
ARLD vs MASLD	ASB8	492.816	-0.108771	0.116207	-0.936007	0.34927	0.892198
ARLD vs MASLD	ASB9	117.543	-0.00576949	0.279766	-0.0206226	0.983547	1
ARLD vs MASLD	ASCC1	279.407	-0.390436	0.15029	-2.59789	0.00937997	0.677638
ARLD vs MASLD	ASCC2	569.293	-0.0218122	0.161736	-0.134863	0.89272	1
ARLD vs MASLD	ASCC3	2022.18	-0.0890508	0.121685	-0.731816	0.464281	0.930123
ARLD vs MASLD	ASCL1	30.4608	-1.92669	0.729539	-2.64097	0.00826679	0.674076
ARLD vs MASLD	ASCL2	7.68251	0.970835	0.543723	1.78553	0.0741747	0.777819
ARLD vs MASLD	ASCL3	0	NA	NA	NA	NA	NA
ARLD vs MASLD	ASCL4	0.272825	0.477898	1.7769	0.268951	0.787968	1
ARLD vs MASLD	ASCL5	0.245448	0.656988	2.25179	0.291763	0.770468	1
ARLD vs MASLD	ASDURF	9.56488	-1.65476	0.71602	-2.31105	0.0208299	0.722276
ARLD vs MASLD	ASF1A	194.31	-0.044479	0.144427	-0.307969	0.758106	1
ARLD vs MASLD	ASF1B	22.4103	0.0516352	0.340778	0.151521	0.879564	1
ARLD vs MASLD	ASGR1	5264.12	0.126333	0.247153	0.511152	0.609244	0.972842
ARLD vs MASLD	ASGR2	5690.09	0.26712	0.216144	1.23585	0.216516	0.852717
ARLD vs MASLD	ASH1L	1385.67	-0.219404	0.135349	-1.62102	0.105013	0.806715
ARLD vs MASLD	ASH2L	409.637	-0.104297	0.144387	-0.722345	0.470083	0.931102
ARLD vs MASLD	ASIC1	5.4269	0.346683	0.729189	0.475437	0.634476	0.978234
ARLD vs MASLD	ASIC2	6.81722	0.367111	0.704356	0.521202	0.602226	0.970957
ARLD vs MASLD	ASIC3	24.9905	-0.18737	0.460222	-0.407129	0.683913	0.990119
ARLD vs MASLD	ASIC4	0.177412	0.203495	4.62483	0.0440006	0.964904	1
ARLD vs MASLD	ASIC5	0.164617	0.203475	3.35526	0.0606436	0.951643	1
ARLD vs MASLD	ASIP	8.75879	-0.74679	0.401224	-1.86128	0.0627049	0.765728
ARLD vs MASLD	ASL	3813.15	0.273151	0.311146	0.877887	0.380005	0.899962
ARLD vs MASLD	ASMT	5.266	-1.51184	0.542318	-2.78774	0.00530768	0.674076
ARLD vs MASLD	ASMTL	461.672	0.135972	0.228305	0.595571	0.551462	0.955036
ARLD vs MASLD	ASNS	95.3041	-0.279145	0.194464	-1.43546	0.151157	0.82738
ARLD vs MASLD	ASNSD1	487.772	-0.148728	0.135253	-1.09962	0.271496	0.867526
ARLD vs MASLD	ASPA	651.918	-0.301365	0.174945	-1.72262	0.0849568	0.785169
ARLD vs MASLD	ASPDH	930.521	0.229972	0.348886	0.659161	0.509792	0.942626
ARLD vs MASLD	ASPG	1828.84	0.285476	0.436151	0.654534	0.512768	0.943444
ARLD vs MASLD	ASPH	2769.85	-0.178515	0.126945	-1.40624	0.159652	0.82738
ARLD vs MASLD	ASPHD1	13.9804	-0.0677667	0.571689	-0.118538	0.905642	1
ARLD vs MASLD	ASPHD2	14.9581	-0.0481579	0.351998	-0.136813	0.891179	1
ARLD vs MASLD	ASPM	148.224	-0.67322	0.288659	-2.33223	0.0196883	0.722276
ARLD vs MASLD	ASPN	932.15	0.0458311	0.238811	0.191914	0.84781	1
ARLD vs MASLD	ASPRV1	23.8374	0.0957553	0.205665	0.46559	0.641509	0.979878
ARLD vs MASLD	ASPSCR1	522.452	0.155799	0.337877	0.461112	0.644718	0.979878
ARLD vs MASLD	ASRGL1	90.1277	-0.105825	0.171243	-0.617981	0.536588	0.948227
ARLD vs MASLD	ASS1	25187.4	0.301012	0.282753	1.06458	0.287068	0.872316
ARLD vs MASLD	ASTE1	87.1253	-0.109437	0.225194	-0.485968	0.62699	0.976417
ARLD vs MASLD	ASTL	5.13313	0.907369	0.70977	1.2784	0.201109	0.84803
ARLD vs MASLD	ASTN1	24.7508	0.276286	0.318275	0.868073	0.385354	0.901594
ARLD vs MASLD	ASTN2	1925.23	-0.101071	0.161209	-0.626955	0.530689	0.946115
ARLD vs MASLD	ASXL1	1538.62	-0.0398552	0.142984	-0.278738	0.780446	1
ARLD vs MASLD	ASXL2	1449.51	-0.105016	0.0946904	-1.10904	0.267412	0.867526
ARLD vs MASLD	ASXL3	39.9252	0.135532	0.310924	0.4359	0.662909	0.984149
ARLD vs MASLD	ASZ1	0	NA	NA	NA	NA	NA
ARLD vs MASLD	ATAD1	1113.48	-0.217522	0.11898	-1.82822	0.0675165	0.774639
ARLD vs MASLD	ATAD2	728.126	-0.460886	0.265388	-1.73665	0.0824486	0.781683
ARLD vs MASLD	ATAD2B	943.535	-0.194476	0.114356	-1.70062	0.089015	0.791836
ARLD vs MASLD	ATAD3A	162.212	0.0718442	0.40842	0.175908	0.860366	1
ARLD vs MASLD	ATAD3B	46.6707	-0.114501	0.618841	-0.185025	0.853209	1
ARLD vs MASLD	ATAD3C	88.0058	-0.349975	0.25131	-1.3926	0.163739	0.828945
ARLD vs MASLD	ATAD5	137.35	-0.232077	0.183251	-1.26644	0.205355	0.848815
ARLD vs MASLD	ATAT1	164.789	-0.0875819	0.188024	-0.465801	0.641358	0.979878
ARLD vs MASLD	ATCAY	52.1595	-0.0348679	0.198701	-0.17548	0.860703	1
ARLD vs MASLD	ATE1	838.468	-0.128301	0.136742	-0.938272	0.348105	0.891603
ARLD vs MASLD	ATF1	217.699	-0.162509	0.138198	-1.17591	0.239629	0.863256
ARLD vs MASLD	ATF2	978.166	-0.207618	0.100637	-2.06303	0.0391101	0.743346
ARLD vs MASLD	ATF3	844.566	-0.402386	0.412256	-0.976059	0.329035	0.887806
ARLD vs MASLD	ATF4	2536.63	-0.140621	0.1078	-1.30447	0.192075	0.845727
ARLD vs MASLD	ATF5	13830.7	0.475424	0.313715	1.51546	0.129655	0.819407
ARLD vs MASLD	ATF6	3311.31	-0.256135	0.132222	-1.93716	0.0527259	0.754536
ARLD vs MASLD	ATF6B	831.766	0.289558	0.193693	1.49494	0.134931	0.819875
ARLD vs MASLD	ATF7	1394.17	0.0658798	0.108474	0.607331	0.543631	0.951945
ARLD vs MASLD	ATF7-NPFF	16.2137	-2.09142	0.772807	-2.70626	0.00680449	0.674076
ARLD vs MASLD	ATF7IP	2316.55	-0.114471	0.121123	-0.945079	0.344619	0.891054
ARLD vs MASLD	ATF7IP2	375.141	-0.568966	0.194097	-2.93135	0.00337497	0.632185
ARLD vs MASLD	ATG10	202.131	0.108584	0.123588	0.878596	0.37962	0.899962
ARLD vs MASLD	ATG101	257.723	0.208203	0.18624	1.11793	0.263598	0.867526
ARLD vs MASLD	ATG12	474.66	-0.179418	0.120831	-1.48487	0.137578	0.823747
ARLD vs MASLD	ATG13	1215.37	0.128315	0.110055	1.16592	0.243646	0.864985
ARLD vs MASLD	ATG14	257.151	0.180051	0.169359	1.06313	0.287723	0.872316
ARLD vs MASLD	ATG16L1	354.633	-0.0996207	0.157421	-0.63283	0.526845	0.94532
ARLD vs MASLD	ATG16L2	184.715	0.0666465	0.181938	0.366314	0.714131	0.997827
ARLD vs MASLD	ATG2A	2766.99	0.239943	0.34321	0.699116	0.484479	0.934063
ARLD vs MASLD	ATG2B	2269.84	-0.0446216	0.125144	-0.356561	0.721421	0.999665
ARLD vs MASLD	ATG3	308.756	-0.140894	0.115417	-1.22073	0.222187	0.854682
ARLD vs MASLD	ATG4A	200.868	-0.255254	0.192499	-1.326	0.184839	0.842419
ARLD vs MASLD	ATG4B	213.298	-0.184508	0.268023	-0.688404	0.491199	0.935964
ARLD vs MASLD	ATG4C	179.037	-0.271185	0.136412	-1.98798	0.0468138	0.744222
ARLD vs MASLD	ATG4D	104.155	0.100507	0.510792	0.196767	0.84401	1
ARLD vs MASLD	ATG5	243.079	-0.237824	0.157702	-1.50806	0.131539	0.819407
ARLD vs MASLD	ATG7	477.684	0.110959	0.0934698	1.18711	0.235183	0.862146
ARLD vs MASLD	ATG9A	1113.54	0.333045	0.233912	1.4238	0.154503	0.82738
ARLD vs MASLD	ATG9B	1.91544	0.700272	0.787355	0.889398	0.373789	0.899154
ARLD vs MASLD	ATIC	619.357	-0.160565	0.163566	-0.981651	0.326272	0.887147
ARLD vs MASLD	ATL1	6.26223	-0.0324931	0.593165	-0.0547792	0.956314	1
ARLD vs MASLD	ATL2	1234.93	-0.101244	0.112235	-0.902069	0.36702	0.897133
ARLD vs MASLD	ATL3	2372.06	-0.0449048	0.122137	-0.367658	0.713128	0.997767
ARLD vs MASLD	ATM	2715.1	-0.106104	0.121686	-0.871953	0.383234	0.901594
ARLD vs MASLD	ATMIN	818.148	-0.16867	0.105386	-1.6005	0.109488	0.80859
ARLD vs MASLD	ATN1	1570.34	0.247921	0.238552	1.03927	0.298678	0.875059
ARLD vs MASLD	ATOH1	0	NA	NA	NA	NA	NA
ARLD vs MASLD	ATOH7	15.4423	-0.822245	0.432271	-1.90215	0.0571511	0.760887
ARLD vs MASLD	ATOH8	692.777	0.279816	0.413535	0.676643	0.498633	0.938315
ARLD vs MASLD	ATOX1	465.372	0.00873773	0.114787	0.0761212	0.939323	1
ARLD vs MASLD	ATP10A	92.9314	0.248142	0.336782	0.736801	0.461243	0.92907
ARLD vs MASLD	ATP10B	17.047	0.468076	0.657567	0.711831	0.47657	0.931446
ARLD vs MASLD	ATP10D	497.928	-0.0632482	0.128293	-0.492999	0.622013	0.975401
ARLD vs MASLD	ATP11A	1916.16	0.0293526	0.119334	0.24597	0.805706	1
ARLD vs MASLD	ATP11B	1712.87	-0.17177	0.123467	-1.39123	0.164156	0.829131
ARLD vs MASLD	ATP11C	1595.63	-0.319901	0.189775	-1.68568	0.0918567	0.79694
ARLD vs MASLD	ATP12A	3.86967	-0.858805	1.14184	-0.752124	0.451976	0.927542
ARLD vs MASLD	ATP13A1	792.388	0.220131	0.277034	0.794601	0.426846	0.919701
ARLD vs MASLD	ATP13A2	272.721	0.223679	0.368888	0.60636	0.544275	0.951945
ARLD vs MASLD	ATP13A3	5775.65	-0.134469	0.120652	-1.11452	0.265055	0.867526
ARLD vs MASLD	ATP13A4	164.382	0.333131	0.305912	1.08898	0.276164	0.867972
ARLD vs MASLD	ATP13A5	6.65962	-0.130079	0.348567	-0.373182	0.709013	0.997113
ARLD vs MASLD	ATP1A1	6633.29	0.0332164	0.172822	0.192201	0.847585	1
ARLD vs MASLD	ATP1A2	80.2577	0.309206	0.345786	0.894211	0.371209	0.897768
ARLD vs MASLD	ATP1A3	2.43389	0.303076	1.14112	0.265596	0.79055	1
ARLD vs MASLD	ATP1A4	0.151333	-0.0713158	3.10808	-0.0229453	0.981694	1
ARLD vs MASLD	ATP1B1	4206.02	-0.223752	0.126318	-1.77133	0.0765052	0.779585
ARLD vs MASLD	ATP1B2	190.136	0.12941	0.191361	0.676258	0.498877	0.938342
ARLD vs MASLD	ATP1B3	570.772	0.373047	0.325701	1.14537	0.252057	0.867526
ARLD vs MASLD	ATP1B4	47.868	-0.105356	0.295274	-0.356808	0.721236	0.999665
ARLD vs MASLD	ATP23	76.878	0.333692	0.466391	0.715476	0.474315	0.931102
ARLD vs MASLD	ATP2A1	32.1015	-0.406133	0.388363	-1.04575	0.295674	0.874661
ARLD vs MASLD	ATP2A2	3599.03	-0.009069	0.129666	-0.0699412	0.94424	1
ARLD vs MASLD	ATP2A3	445.625	0.404311	0.349471	1.15692	0.247304	0.867526
ARLD vs MASLD	ATP2B1	1044.86	-0.265503	0.127116	-2.08866	0.0367382	0.743346
ARLD vs MASLD	ATP2B2	2011.51	0.133024	0.210517	0.631892	0.527457	0.94532
ARLD vs MASLD	ATP2B3	2.24919	0.801789	0.712901	1.12468	0.260723	0.867526
ARLD vs MASLD	ATP2B4	3370.49	-0.130048	0.214406	-0.606552	0.544148	0.951945
ARLD vs MASLD	ATP2C1	843.565	-0.0994171	0.0865338	-1.14888	0.250605	0.867526
ARLD vs MASLD	ATP2C2	8.81069	0.790112	0.892563	0.885218	0.376039	0.899228
ARLD vs MASLD	ATP4A	0.84007	-0.306978	1.43552	-0.213845	0.830668	1
ARLD vs MASLD	ATP4B	0.067301	-0.00260353	4.77495	-0.000545246	0.999565	1
ARLD vs MASLD	ATP5F1A	5167.17	-0.118243	0.165583	-0.714106	0.475162	0.931102
ARLD vs MASLD	ATP5F1B	6634.13	-0.0928215	0.21982	-0.422262	0.672834	0.986847
ARLD vs MASLD	ATP5F1C	1757.2	-0.0485501	0.159767	-0.303881	0.761219	1
ARLD vs MASLD	ATP5F1D	836.66	0.109332	0.519939	0.210278	0.833451	1
ARLD vs MASLD	ATP5F1E	653.853	0.14657	0.147199	0.99573	0.319381	0.882701
ARLD vs MASLD	ATP5IF1	401.835	-0.218844	0.152119	-1.43863	0.150255	0.82738
ARLD vs MASLD	ATP5MC1	384.695	0.157028	0.217799	0.720976	0.470924	0.931102
ARLD vs MASLD	ATP5MC2	1422.79	0.136712	0.170981	0.799575	0.423957	0.918748
ARLD vs MASLD	ATP5MC3	1772.94	-0.066815	0.178156	-0.375036	0.707634	0.997113
ARLD vs MASLD	ATP5MD	485.356	-0.144917	0.205118	-0.706505	0.479874	0.933134
ARLD vs MASLD	ATP5ME	133.715	-0.237171	0.265409	-0.893608	0.371532	0.897768
ARLD vs MASLD	ATP5MF	572.234	-0.0409207	0.207304	-0.197394	0.843519	1
ARLD vs MASLD	ATP5MF-PTCD1	73.2554	0.187296	0.502542	0.372698	0.709373	0.997113
ARLD vs MASLD	ATP5MG	411.547	0.0209461	0.201805	0.103794	0.917333	1
ARLD vs MASLD	ATP5MGL	56.0149	-0.0668039	0.247915	-0.269463	0.787573	1
ARLD vs MASLD	ATP5MPL	358.409	-0.0968037	0.144594	-0.669487	0.503185	0.939067
ARLD vs MASLD	ATP5PB	384.937	-0.390201	0.196945	-1.98127	0.0475607	0.744222
ARLD vs MASLD	ATP5PD	860.538	-0.217062	0.167125	-1.2988	0.194013	0.84689
ARLD vs MASLD	ATP5PF	392.122	-0.328746	0.216984	-1.51507	0.129754	0.819407
ARLD vs MASLD	ATP5PO	863.184	0.0131174	0.176423	0.0743519	0.94073	1
ARLD vs MASLD	ATP6AP1	808.013	0.195497	0.256832	0.761188	0.446545	0.927127
ARLD vs MASLD	ATP6AP1L	1.4277	1.89583	1.44806	1.30922	0.19046	0.843937
ARLD vs MASLD	ATP6AP2	1085.82	-0.124688	0.171625	-0.726514	0.467524	0.930961
ARLD vs MASLD	ATP6V0A1	1225.46	-0.0814042	0.152106	-0.535179	0.592526	0.966824
ARLD vs MASLD	ATP6V0A2	452.594	-0.00889408	0.0837843	-0.106154	0.91546	1
ARLD vs MASLD	ATP6V0A4	0.0411662	-0.552177	4.79499	-0.115157	0.908321	1
ARLD vs MASLD	ATP6V0B	675.823	0.246906	0.218217	1.13147	0.257858	0.867526
ARLD vs MASLD	ATP6V0C	1524.55	0.277687	0.267804	1.0369	0.299781	0.875059
ARLD vs MASLD	ATP6V0D1	692.058	0.259536	0.239743	1.08256	0.279005	0.867972
ARLD vs MASLD	ATP6V0D2	40.8216	0.0710258	0.241677	0.293887	0.768844	1
ARLD vs MASLD	ATP6V0E1	801.962	-0.0339785	0.17606	-0.192994	0.846964	1
ARLD vs MASLD	ATP6V0E2	982.875	0.15946	0.27247	0.58524	0.558386	0.958071
ARLD vs MASLD	ATP6V1A	1716.63	-0.196918	0.125695	-1.56663	0.117202	0.811241
ARLD vs MASLD	ATP6V1B1	3.65152	1.12423	0.785067	1.43202	0.152139	0.82738
ARLD vs MASLD	ATP6V1B2	1035.95	-0.092351	0.128462	-0.718896	0.472205	0.931102
ARLD vs MASLD	ATP6V1C1	1180.27	-0.0181462	0.0943842	-0.192259	0.847539	1
ARLD vs MASLD	ATP6V1C2	4.60811	-0.523214	0.407505	-1.28395	0.199161	0.84803
ARLD vs MASLD	ATP6V1D	326.49	-0.250713	0.14937	-1.67848	0.0932541	0.79694
ARLD vs MASLD	ATP6V1E1	640.091	-0.0925264	0.120494	-0.767892	0.442552	0.926228
ARLD vs MASLD	ATP6V1E2	19.0329	-0.102816	0.195715	-0.525336	0.59935	0.969058
ARLD vs MASLD	ATP6V1F	311.132	0.24142	0.186117	1.29714	0.194582	0.84689
ARLD vs MASLD	ATP6V1FNB	10.8687	0.0971716	0.336585	0.288699	0.772812	1
ARLD vs MASLD	ATP6V1G1	616.34	-0.172485	0.129352	-1.33345	0.182383	0.842419
ARLD vs MASLD	ATP6V1G2	7.06076	0.741573	0.335768	2.20859	0.0272034	0.722276
ARLD vs MASLD	ATP6V1G3	0	NA	NA	NA	NA	NA
ARLD vs MASLD	ATP6V1H	250.32	-0.295332	0.143881	-2.05261	0.0401109	0.743346
ARLD vs MASLD	ATP7A	352.311	-0.0255973	0.107129	-0.238939	0.811153	1
ARLD vs MASLD	ATP7B	1105.52	0.0450808	0.192209	0.23454	0.814566	1
ARLD vs MASLD	ATP8A1	397.084	-0.0998538	0.197583	-0.505377	0.613294	0.973915
ARLD vs MASLD	ATP8A2	15.9356	-0.431152	0.385594	-1.11815	0.263503	0.867526
ARLD vs MASLD	ATP8B1	470.276	0.0710139	0.200253	0.354621	0.722874	1
ARLD vs MASLD	ATP8B2	636.58	0.303932	0.210033	1.44706	0.147879	0.82738
ARLD vs MASLD	ATP8B3	23.6917	0.291333	0.506419	0.575282	0.565101	0.958745
ARLD vs MASLD	ATP8B4	157.586	-0.260423	0.22976	-1.13346	0.257023	0.867526
ARLD vs MASLD	ATP9A	1770.3	0.0196023	0.118928	0.164824	0.869083	1
ARLD vs MASLD	ATP9B	1446.52	-0.434682	0.193187	-2.25006	0.0244453	0.722276
ARLD vs MASLD	ATPAF1	867.741	-0.126514	0.144222	-0.877214	0.38037	0.899962
ARLD vs MASLD	ATPAF2	137.448	0.112702	0.204039	0.552353	0.580707	0.963932
ARLD vs MASLD	ATPSCKMT	180.527	-0.250572	0.129223	-1.93907	0.0524923	0.754536
ARLD vs MASLD	ATR	280.751	0.0978898	0.434299	0.225397	0.82167	1
ARLD vs MASLD	ATRAID	586.307	0.105382	0.161326	0.653227	0.51361	0.944107
ARLD vs MASLD	ATRIP	88.4671	0.227164	0.171314	1.32601	0.184835	0.842419
ARLD vs MASLD	ATRN	5477.5	-0.0265122	0.158773	-0.166982	0.867384	1
ARLD vs MASLD	ATRNL1	81.6667	0.144394	0.251858	0.573314	0.566432	0.958983
ARLD vs MASLD	ATRX	1425.11	-0.22153	0.143816	-1.54037	0.12347	0.819407
ARLD vs MASLD	ATXN1	1626.31	0.0248498	0.087911	0.28267	0.77743	1
ARLD vs MASLD	ATXN10	990.936	-0.0287665	0.0838029	-0.343265	0.731399	1
ARLD vs MASLD	ATXN1L	1171.41	0.0889399	0.0896425	0.992162	0.321119	0.884812
ARLD vs MASLD	ATXN2	856.153	-0.15251	0.108595	-1.40439	0.160202	0.82738
ARLD vs MASLD	ATXN2L	1785.08	0.0647884	0.163745	0.395667	0.692351	0.992624
ARLD vs MASLD	ATXN3	632.806	-0.0710214	0.120552	-0.589133	0.555772	0.957264
ARLD vs MASLD	ATXN3L	0	NA	NA	NA	NA	NA
ARLD vs MASLD	ATXN7	1283.4	-0.131522	0.122745	-1.0715	0.283944	0.871941
ARLD vs MASLD	ATXN7L1	589.248	-0.25673	0.229625	-1.11804	0.26355	0.867526
ARLD vs MASLD	ATXN7L2	15.6855	0.0416439	0.692568	0.0601297	0.952052	1
ARLD vs MASLD	ATXN7L3	700.206	0.0787948	0.178752	0.440804	0.659355	0.983302
ARLD vs MASLD	ATXN7L3B	1439.1	-0.0170733	0.115704	-0.147561	0.88269	1
ARLD vs MASLD	AUH	325.149	-0.136665	0.118474	-1.15354	0.248687	0.867526
ARLD vs MASLD	AUNIP	24.3276	-0.105432	0.262322	-0.401919	0.687744	0.991598
ARLD vs MASLD	AUP1	1006.34	0.186675	0.261459	0.713973	0.475244	0.931102
ARLD vs MASLD	AURKA	87.6197	-0.512139	0.267152	-1.91703	0.0552337	0.75773
ARLD vs MASLD	AURKAIP1	452.644	0.30972	0.333352	0.929109	0.352832	0.892614
ARLD vs MASLD	AURKB	9.55126	0.0254883	0.381865	0.0667469	0.946783	1
ARLD vs MASLD	AURKC	15.814	0.203598	0.296056	0.687701	0.491641	0.935964
ARLD vs MASLD	AUTS2	1445.2	-0.0998111	0.177365	-0.562743	0.57361	0.96093
ARLD vs MASLD	AVEN	92.295	-0.0787686	0.16292	-0.483479	0.628755	0.976572
ARLD vs MASLD	AVIL	64.5143	-0.33501	0.338741	-0.988986	0.32267	0.884957
ARLD vs MASLD	AVL9	923.243	-0.0380677	0.0753813	-0.505002	0.613557	0.974043
ARLD vs MASLD	AVP	0.280722	0.501889	1.68418	0.298002	0.765701	1
ARLD vs MASLD	AVPI1	347.617	0.257231	0.250574	1.02657	0.304624	0.876392
ARLD vs MASLD	AVPR1A	1781.39	0.255895	0.528148	0.484514	0.628021	0.976572
ARLD vs MASLD	AVPR1B	0.596213	0.891203	0.963494	0.92497	0.354981	0.893236
ARLD vs MASLD	AVPR2	3.29498	-0.0309492	0.773954	-0.0399884	0.968102	1
ARLD vs MASLD	AWAT1	0.179926	-0.277433	1.95057	-0.142231	0.886897	1
ARLD vs MASLD	AWAT2	4.00866	1.20733	0.891119	1.35484	0.175468	0.840378
ARLD vs MASLD	AXDND1	2.13009	-0.834954	0.884659	-0.943815	0.345264	0.891054
ARLD vs MASLD	AXIN1	354.428	0.195258	0.234958	0.831031	0.405956	0.911523
ARLD vs MASLD	AXIN2	198.648	0.0680954	0.281762	0.241677	0.809031	1
ARLD vs MASLD	AXL	1284.97	0.288632	0.204052	1.4145	0.157214	0.82738
ARLD vs MASLD	AZGP1	14842.4	0.0610137	0.22509	0.271063	0.786342	1
ARLD vs MASLD	AZI2	257.721	-0.139316	0.127586	-1.09194	0.274859	0.867526
ARLD vs MASLD	AZIN1	2317.61	-0.0601792	0.132715	-0.453447	0.650227	0.980758
ARLD vs MASLD	AZIN2	26.2513	0.0172962	0.207928	0.0831834	0.933706	1
ARLD vs MASLD	AZU1	13.3467	0.219822	0.350066	0.627946	0.530039	0.94597
ARLD vs MASLD	B2M	21915.6	-0.174635	0.23219	-0.752121	0.451979	0.927542
ARLD vs MASLD	B3GALNT1	44.8965	0.00332482	0.234421	0.0141831	0.988684	1
ARLD vs MASLD	B3GALNT2	378.442	-0.220577	0.11986	-1.84029	0.0657253	0.769031
ARLD vs MASLD	B3GALT1	37.5789	0.221995	0.207941	1.06759	0.285707	0.872316
ARLD vs MASLD	B3GALT2	27.9881	-0.056368	0.330091	-0.170765	0.864408	1
ARLD vs MASLD	B3GALT4	51.1736	0.409041	0.337914	1.21049	0.226092	0.856165
ARLD vs MASLD	B3GALT5	259.247	0.548234	0.243668	2.24993	0.0244536	0.722276
ARLD vs MASLD	B3GALT6	250.776	0.0808767	0.207586	0.389606	0.696828	0.993914
ARLD vs MASLD	B3GAT1	364.184	-0.280783	0.322758	-0.869949	0.384328	0.901594
ARLD vs MASLD	B3GAT2	4.90544	-0.375916	0.350654	-1.07204	0.2837	0.871624
ARLD vs MASLD	B3GAT3	303.067	0.411368	0.333334	1.2341	0.217165	0.852717
ARLD vs MASLD	B3GLCT	162.81	-0.0445303	0.110383	-0.403416	0.686643	0.991413
ARLD vs MASLD	B3GNT10	25.5156	0.0687512	0.204735	0.335807	0.737017	1
ARLD vs MASLD	B3GNT2	407.007	-0.176487	0.115302	-1.53065	0.125856	0.819407
ARLD vs MASLD	B3GNT3	229.425	0.00989784	0.347719	0.0284651	0.977291	1
ARLD vs MASLD	B3GNT4	11.204	-0.0148612	0.265561	-0.0559613	0.955373	1
ARLD vs MASLD	B3GNT5	220.942	0.119772	0.306654	0.390577	0.69611	0.993752
ARLD vs MASLD	B3GNT6	5.6701	0.37854	0.366055	1.03411	0.301086	0.87537
ARLD vs MASLD	B3GNT7	191.693	0.274763	0.260337	1.05541	0.291237	0.872657
ARLD vs MASLD	B3GNT8	22.6426	-0.120097	0.286282	-0.419506	0.674846	0.98728
ARLD vs MASLD	B3GNT9	122.251	0.534912	0.239083	2.23735	0.0252635	0.722276
ARLD vs MASLD	B3GNTL1	54.0674	0.171517	0.26593	0.644971	0.518946	0.944292
ARLD vs MASLD	B4GALNT1	17.863	-0.579461	0.400357	-1.44736	0.147796	0.82738
ARLD vs MASLD	B4GALNT2	1212.71	-0.192847	0.155303	-1.24174	0.214331	0.85153
ARLD vs MASLD	B4GALNT3	40.9758	0.237287	0.492367	0.481931	0.629855	0.976709
ARLD vs MASLD	B4GALNT4	15.9496	0.502218	0.539727	0.930503	0.352111	0.892614
ARLD vs MASLD	B4GALT1	5996.23	0.0576193	0.134707	0.427737	0.668843	0.985591
ARLD vs MASLD	B4GALT2	441.56	0.149258	0.298757	0.499598	0.617358	0.974523
ARLD vs MASLD	B4GALT3	242.296	0.209714	0.17818	1.17698	0.239203	0.862921
ARLD vs MASLD	B4GALT4	495.934	-0.206109	0.105126	-1.96058	0.0499275	0.748912
ARLD vs MASLD	B4GALT5	1331.97	0.0196122	0.156075	0.125659	0.900002	1
ARLD vs MASLD	B4GALT6	64.2154	-0.0954129	0.150149	-0.635454	0.525132	0.94532
ARLD vs MASLD	B4GALT7	185.825	0.156362	0.267767	0.58395	0.559254	0.958488
ARLD vs MASLD	B4GAT1	249.737	0.084158	0.195748	0.429931	0.667246	0.985591
ARLD vs MASLD	B9D1	103.222	0.372826	0.179546	2.07649	0.0378484	0.743346
ARLD vs MASLD	B9D2	18.9017	0.502855	0.347568	1.44678	0.147958	0.82738
ARLD vs MASLD	BAALC	49.0747	0.306184	0.320552	0.955177	0.339488	0.890576
ARLD vs MASLD	BAAT	32330.1	-0.23049	0.204517	-1.127	0.259743	0.867526
ARLD vs MASLD	BABAM1	441.26	0.230151	0.157167	1.46437	0.143092	0.82738
ARLD vs MASLD	BABAM2	580.782	-0.0894318	0.138255	-0.646861	0.517722	0.944292
ARLD vs MASLD	BACE1	1341.78	-0.00800251	0.118141	-0.0677368	0.945995	1
ARLD vs MASLD	BACE2	522.001	0.18028	0.270422	0.666663	0.504988	0.93943
ARLD vs MASLD	BACH1	1847.73	-0.0824144	0.133233	-0.618572	0.536199	0.948183
ARLD vs MASLD	BACH2	389.07	0.293553	0.226689	1.29496	0.195334	0.84689
ARLD vs MASLD	BAD	251.255	0.432076	0.355844	1.21423	0.22466	0.855676
ARLD vs MASLD	BAG1	385.819	-0.110234	0.145886	-0.755616	0.449879	0.927542
ARLD vs MASLD	BAG2	257.72	-0.2938	0.124884	-2.35258	0.0186437	0.722276
ARLD vs MASLD	BAG3	1193	-1.08024	0.399478	-2.70413	0.0068484	0.674076
ARLD vs MASLD	BAG4	796.901	-0.258251	0.119195	-2.16663	0.0302628	0.739949
ARLD vs MASLD	BAG5	581.03	-0.092986	0.104851	-0.886842	0.375164	0.899198
ARLD vs MASLD	BAG6	3325.73	0.170812	0.210318	0.812161	0.416699	0.91626
ARLD vs MASLD	BAHCC1	524.249	0.356335	0.34484	1.03334	0.301447	0.875453
ARLD vs MASLD	BAHD1	566.816	0.0701312	0.213716	0.328152	0.742797	1
ARLD vs MASLD	BAIAP2	1044.44	0.0638133	0.26389	0.241818	0.808921	1
ARLD vs MASLD	BAIAP2L1	886.814	0.0373681	0.116941	0.319545	0.749313	1
ARLD vs MASLD	BAIAP2L2	114.853	-0.436799	0.507084	-0.861393	0.389021	0.904019
ARLD vs MASLD	BAIAP3	252.74	0.308222	0.36633	0.841378	0.400136	0.908611
ARLD vs MASLD	BAK1	212.517	0.0722829	0.220176	0.328297	0.742687	1
ARLD vs MASLD	BAMBI	273.394	-0.0641934	0.226314	-0.283647	0.776681	1
ARLD vs MASLD	BANF1	603.413	0.0768289	0.150545	0.510338	0.609815	0.972842
ARLD vs MASLD	BANF2	0.172921	1.02487	2.22085	0.461475	0.644458	0.979878
ARLD vs MASLD	BANK1	40.5575	-0.71224	0.413195	-1.72374	0.0847551	0.785169
ARLD vs MASLD	BANP	410.933	0.177484	0.259565	0.683774	0.494118	0.936394
ARLD vs MASLD	BAP1	955.899	0.168968	0.206906	0.816643	0.414133	0.91528
ARLD vs MASLD	BARD1	101.975	0.0935269	0.203117	0.46046	0.645186	0.979878
ARLD vs MASLD	BARHL1	0.0870777	-0.483487	4.59944	-0.105119	0.916282	1
ARLD vs MASLD	BARHL2	0	NA	NA	NA	NA	NA
ARLD vs MASLD	BARX1	1.71671	-0.186245	0.722926	-0.257627	0.796695	1
ARLD vs MASLD	BARX2	16.7425	0.0772065	0.244136	0.316244	0.751817	1
ARLD vs MASLD	BASP1	217.64	0.0469343	0.20032	0.234296	0.814755	1
ARLD vs MASLD	BATF	36.7857	-0.439098	0.470733	-0.932796	0.350925	0.892523
ARLD vs MASLD	BATF2	74.7514	0.481663	0.309922	1.55414	0.120151	0.814756
ARLD vs MASLD	BATF3	5.17255	0.522018	0.770326	0.677658	0.497989	0.937815
ARLD vs MASLD	BAX	233.124	0.238696	0.18519	1.28893	0.197424	0.847968
ARLD vs MASLD	BAZ1A	909.761	-0.172094	0.17415	-0.988192	0.323059	0.884957
ARLD vs MASLD	BAZ1B	1573.65	-0.253565	0.100781	-2.51599	0.0118697	0.69493
ARLD vs MASLD	BAZ2A	2647.73	0.00493186	0.112497	0.0438399	0.965032	1
ARLD vs MASLD	BAZ2B	1723.28	-0.265833	0.175625	-1.51364	0.130118	0.819407
ARLD vs MASLD	BBC3	83.1648	0.0836659	0.522598	0.160096	0.872805	1
ARLD vs MASLD	BBIP1	168.325	-0.202243	0.162343	-1.24577	0.212848	0.85153
ARLD vs MASLD	BBOF1	37.3072	-0.215165	0.233579	-0.921168	0.356963	0.89434
ARLD vs MASLD	BBOX1	281.038	-0.755948	0.415935	-1.81746	0.069146	0.774639
ARLD vs MASLD	BBS1	285.442	0.263535	0.245272	1.07446	0.282617	0.869859
ARLD vs MASLD	BBS10	285.97	-0.144848	0.143362	-1.01036	0.312323	0.880126
ARLD vs MASLD	BBS12	40.7924	0.0151626	0.204779	0.0740434	0.940976	1
ARLD vs MASLD	BBS2	288.642	-0.0450645	0.150101	-0.300229	0.764002	1
ARLD vs MASLD	BBS4	160.457	-0.135089	0.162651	-0.830549	0.406228	0.911523
ARLD vs MASLD	BBS5	173.994	0.426467	0.190396	2.23989	0.0250981	0.722276
ARLD vs MASLD	BBS7	99.0639	-0.0897252	0.165906	-0.54082	0.588632	0.966326
ARLD vs MASLD	BBS9	244.054	0.0255903	0.163682	0.156341	0.875764	1
ARLD vs MASLD	BBX	1313.94	-0.0359737	0.120082	-0.299576	0.764501	1
ARLD vs MASLD	BCAM	1137.76	0.382	0.371424	1.02848	0.303726	0.876187
ARLD vs MASLD	BCAN	0.789038	0.301172	1.28445	0.234475	0.814616	1
ARLD vs MASLD	BCAP29	477.392	-0.301826	0.150233	-2.00905	0.0445317	0.743346
ARLD vs MASLD	BCAP31	1367.38	0.18769	0.182886	1.02627	0.304765	0.876392
ARLD vs MASLD	BCAR1	1072.61	0.287384	0.392202	0.732745	0.463714	0.930123
ARLD vs MASLD	BCAR3	274.304	0.179494	0.17947	1.00014	0.317244	0.882115
ARLD vs MASLD	BCAS1	28.3564	-0.352558	0.257658	-1.36832	0.171213	0.837755
ARLD vs MASLD	BCAS2	299.531	-0.30137	0.160569	-1.87689	0.0605329	0.764656
ARLD vs MASLD	BCAS3	638.596	-0.138722	0.10651	-1.30244	0.192767	0.846602
ARLD vs MASLD	BCAS4	273.841	0.0585558	0.161802	0.361898	0.717428	0.999326
ARLD vs MASLD	BCAT1	314.214	0.145428	0.201725	0.720925	0.470956	0.931102
ARLD vs MASLD	BCAT2	151.162	0.242011	0.296135	0.817233	0.413795	0.915056
ARLD vs MASLD	BCCIP	349.19	-0.30553	0.145681	-2.09725	0.0359719	0.743346
ARLD vs MASLD	BCDIN3D	128.161	0.00835448	0.115805	0.0721426	0.942488	1
ARLD vs MASLD	BCHE	1048.78	-0.429776	0.337463	-1.27355	0.202822	0.848637
ARLD vs MASLD	BCKDHA	1077.87	0.327973	0.261703	1.25322	0.210124	0.85153
ARLD vs MASLD	BCKDHB	1323.34	-0.139623	0.168719	-0.827547	0.407927	0.911676
ARLD vs MASLD	BCKDK	921.564	0.170577	0.236916	0.71999	0.471531	0.931102
ARLD vs MASLD	BCL10	417.74	-0.0346911	0.0915772	-0.378818	0.704823	0.996904
ARLD vs MASLD	BCL11A	164.08	-0.0833534	0.227143	-0.366965	0.713645	0.997767
ARLD vs MASLD	BCL11B	238.876	0.217119	0.262027	0.828614	0.407323	0.911676
ARLD vs MASLD	BCL2	760.78	0.3063	0.211738	1.4466	0.14801	0.82738
ARLD vs MASLD	BCL2A1	22.868	-0.135894	0.351112	-0.387038	0.698728	0.994551
ARLD vs MASLD	BCL2L1	1551	0.141381	0.196734	0.718638	0.472364	0.931102
ARLD vs MASLD	BCL2L10	48.7067	-0.125645	0.30969	-0.405713	0.684954	0.99023
ARLD vs MASLD	BCL2L11	836.921	0.0199837	0.125325	0.159455	0.873311	1
ARLD vs MASLD	BCL2L12	88.5637	0.22012	0.25355	0.868153	0.38531	0.901594
ARLD vs MASLD	BCL2L13	738.885	-0.200868	0.123198	-1.63045	0.103006	0.804646
ARLD vs MASLD	BCL2L14	26.3015	-0.269626	0.258925	-1.04133	0.297723	0.875059
ARLD vs MASLD	BCL2L15	9.10327	-0.242441	0.485786	-0.499069	0.61773	0.974609
ARLD vs MASLD	BCL2L2	448.484	-0.0163305	0.100754	-0.162084	0.87124	1
ARLD vs MASLD	BCL2L2-PABPN1	248.527	0.316856	0.226758	1.39733	0.162313	0.828149
ARLD vs MASLD	BCL3	659.206	-0.00312722	0.301079	-0.0103867	0.991713	1
ARLD vs MASLD	BCL6	1596.42	-0.00268667	0.199083	-0.0134953	0.989233	1
ARLD vs MASLD	BCL6B	182.264	0.395737	0.198818	1.99045	0.0465413	0.74416
ARLD vs MASLD	BCL7A	355.967	0.084553	0.107584	0.785929	0.431909	0.922381
ARLD vs MASLD	BCL7B	279.188	0.169242	0.228991	0.739077	0.45986	0.928785
ARLD vs MASLD	BCL7C	234.242	0.333672	0.183863	1.81479	0.0695564	0.774639
ARLD vs MASLD	BCL9	276.424	0.218388	0.143059	1.52656	0.12687	0.819407
ARLD vs MASLD	BCL9L	1432.14	0.188894	0.30387	0.621628	0.534186	0.947561
ARLD vs MASLD	BCLAF1	2023.19	-0.210446	0.12715	-1.65511	0.0979027	0.801143
ARLD vs MASLD	BCLAF3	421.339	-0.131604	0.165281	-0.796245	0.42589	0.91913
ARLD vs MASLD	BCO1	17.0561	-0.757852	0.404864	-1.87187	0.061225	0.764656
[truncated: 57,950 more rows]
