# Supplementary material for: Integrative proteo-transcriptomic characterization of advanced fibrosis in chronic liver disease across etiologies
Source: Cell Rep Med. 2025 Jan 30;6(2):101935. doi: 10.1016/j.xcrm.2025.101935 (PMC11866494; doi:10.1016/j.xcrm.2025.101935)
Supplement: Data S4. Results of fuzzy clustering on plasma proteomics, related to Figures 4C and S4C [file mmc5.xlsx]

## Sheet: Sheet1
Assay	Healthy	F0-2	F3	F4	Cluster	membership
AARSD1	-1.12028	-0.199675	0.0142304	1.30572	C1 (N=680)	0.847795
ABHD14B	-0.960919	-0.0458674	-0.381966	1.38875	C1 (N=680)	0.754618
ABL1	-0.756275	-0.184156	-0.517693	1.45812	C1 (N=680)	0.72595
ACAA1	-1.44862	0.115905	0.667074	0.665642	C3 (N=363)	0.739457
ACAN	0.367499	-0.57958	1.22554	-1.01346	C2 (N=418)	0.489566
ACE2	-1.24348	-0.261732	0.397351	1.10786	C1 (N=680)	0.568701
ACOX1	-1.14019	-0.380137	0.313077	1.20725	C1 (N=680)	0.693536
ACP5	-0.737333	0.842387	0.880535	-0.985588	C2 (N=418)	0.444791
ACP6	0.421025	0.20616	0.822972	-1.45016	C2 (N=418)	0.730765
ACTA2	-0.785136	-0.34688	-0.334688	1.4667	C1 (N=680)	0.800304
ACTN4	-0.642319	-0.401303	-0.448191	1.49181	C1 (N=680)	0.733152
ACVRL1	-0.877764	-0.444136	-0.100156	1.42206	C1 (N=680)	0.875104
ACY1	-1.47048	0.289277	0.422717	0.75849	C3 (N=363)	0.675014
ADA	-1.29507	0.0483593	0.102155	1.14456	C1 (N=680)	0.596197
ADA2	-1.35632	-0.131385	0.608792	0.878917	C3 (N=363)	0.586608
ADAM15	-1.39189	0.0379857	0.945903	0.408002	C3 (N=363)	0.724174
ADAM22	0.889106	-0.325045	0.704061	-1.26812	C2 (N=418)	0.630857
ADAM23	0.123404	-1.38639	0.267406	0.995582	C1 (N=680)	0.469271
ADAM8	-1.20987	-0.430962	0.773878	0.866952	C3 (N=363)	0.514433
ADAMTS13	0.351644	0.368319	0.753912	-1.47387	C2 (N=418)	0.769317
ADAMTS15	0.274432	1.10226	-1.30563	-0.0710661	C2 (N=418)	0.40646
ADAMTS16	-1.26285	-0.18299	0.318881	1.12696	C1 (N=680)	0.591026
ADAMTS8	1.32043	-1.08755	-0.26907	0.03619	C2 (N=418)	0.386356
ADCYAP1R1	1.12242	0.557073	-0.93845	-0.741046	C2 (N=418)	0.563788
ADGRB3	-1.18897	0.236032	-0.257219	1.21016	C1 (N=680)	0.613518
ADGRE2	-1.02255	-0.517098	0.268949	1.2707	C1 (N=680)	0.743702
ADGRE5	-0.972328	-0.586932	0.282418	1.27684	C1 (N=680)	0.726462
ADGRG1	-1.26513	-0.337985	0.81211	0.791005	C3 (N=363)	0.570906
ADGRG2	1.02263	-1.06332	-0.62104	0.661735	C1 (N=680)	0.390334
ADH4	-1.46971	0.387598	0.312755	0.769356	C3 (N=363)	0.636088
ADM	-1.11574	-0.169888	-0.0279419	1.31357	C1 (N=680)	0.846434
AFP	-1.2657	0.327512	1.12126	-0.183068	C3 (N=363)	0.601316
AGER	0.164639	-1.17199	-0.235228	1.24258	C1 (N=680)	0.51355
AGR2	-0.988653	-0.616877	0.382547	1.22298	C1 (N=680)	0.665121
AGR3	-1.24698	1.15193	0.285826	-0.190779	C3 (N=363)	0.502269
AGRN	-1.29803	-0.251348	0.935374	0.614008	C3 (N=363)	0.637199
AGRP	-0.588721	-0.814469	-0.00748037	1.41067	C1 (N=680)	0.69161
AGXT	-1.38805	0.0744437	0.336638	0.976965	C3 (N=363)	0.518892
AHCY	-0.941332	-0.263661	-0.209407	1.4144	C1 (N=680)	0.874456
AHSP	-0.138411	1.37006	-0.200312	-1.03134	C2 (N=418)	0.593057
AIF1	-1.17918	-0.000506232	-0.0860595	1.26575	C1 (N=680)	0.734124
AIFM1	-1.4839	0.51525	0.306266	0.662385	C3 (N=363)	0.649644
AK1	-0.382586	1.30162	0.147565	-1.0666	C2 (N=418)	0.566717
AKR1B1	-0.542801	-0.345699	-0.602446	1.49095	C1 (N=680)	0.677469
AKR1C4	-0.783229	-0.431669	-0.247603	1.4625	C1 (N=680)	0.819131
AKT1S1	-1.15635	0.0822869	-0.197574	1.27163	C1 (N=680)	0.700195
AKT3	-0.777473	0.186046	-0.74976	1.34119	C1 (N=680)	0.60205
ALCAM	-1.2111	-0.394737	1.01276	0.59308	C3 (N=363)	0.588466
ALDH1A1	-1.43015	0.159689	0.388119	0.882344	C3 (N=363)	0.602632
ALDH3A1	-1.01838	-0.526552	0.276371	1.26856	C1 (N=680)	0.73807
ALPP	-0.639347	-0.832556	0.0976577	1.37424	C1 (N=680)	0.6846
AMBN	0.839079	-0.42054	-1.21712	0.798576	C1 (N=680)	0.400697
AMBP	0.621168	0.791232	-0.00240072	-1.41	C2 (N=418)	0.865173
AMFR	-1.08062	-0.25233	0.00306651	1.32988	C1 (N=680)	0.88653
AMIGO2	-1.12392	-0.549884	0.966564	0.707239	C3 (N=363)	0.526805
AMN	0.453585	0.789515	0.214595	-1.4577	C2 (N=418)	0.897521
AMY2A	0.0836258	-0.118761	1.23787	-1.20274	C2 (N=418)	0.539172
AMY2B	0.323703	0.0558356	0.99768	-1.37722	C2 (N=418)	0.652735
ANG	0.495549	0.696569	0.286734	-1.47885	C2 (N=418)	0.909328
ANGPT1	-0.275031	1.02109	0.522362	-1.26842	C2 (N=418)	0.639508
ANGPT2	-0.883671	-0.389254	-0.156456	1.42938	C1 (N=680)	0.878486
ANGPTL1	-1.16337	-0.488841	0.679949	0.972258	C1 (N=680)	0.459257
ANGPTL2	-1.30841	0.206638	1.11587	-0.0140991	C3 (N=363)	0.640841
ANGPTL3	0.0233513	0.738416	0.659321	-1.42109	C2 (N=418)	0.743645
ANGPTL4	-1.25601	-0.313056	0.56839	1.00068	C1 (N=680)	0.460339
ANGPTL7	-0.40568	-0.719304	-0.355448	1.48043	C1 (N=680)	0.663001
ANKRD54	-1.19063	1.22554	-0.21724	0.182334	C3 (N=363)	0.468937
ANPEP	-0.0248152	0.854231	0.566543	-1.39596	C2 (N=418)	0.73794
ANXA10	-1.16802	-0.196987	0.105739	1.25927	C1 (N=680)	0.783846
ANXA11	0.755823	0.732926	-0.11853	-1.37022	C2 (N=418)	0.827773
ANXA3	0.326864	0.979637	0.0815966	-1.3881	C2 (N=418)	0.828929
ANXA4	0.15502	0.941766	0.314038	-1.41082	C2 (N=418)	0.808052
ANXA5	-0.73786	-0.458365	-0.276526	1.47275	C1 (N=680)	0.795371
AOC1	-0.197122	-1.10798	-0.0114821	1.31658	C1 (N=680)	0.568188
AOC3	-0.628972	-0.571988	-0.281583	1.48254	C1 (N=680)	0.746718
APBB1IP	-0.85853	-0.145436	-0.430165	1.43413	C1 (N=680)	0.760582
APEX1	-0.99427	-0.297144	-0.0922826	1.3837	C1 (N=680)	0.918318
APLP1	1.32186	-0.0958913	-0.117008	-1.10896	C2 (N=418)	0.636701
APOH	-0.566674	-0.519095	-0.411048	1.49682	C1 (N=680)	0.715824
APOM	0.741016	0.510367	0.21319	-1.46457	C2 (N=418)	0.876243
APP	-1.01284	1.0129	0.68851	-0.688571	C3 (N=363)	0.433678
APRT	-1.43722	0.825014	0.12396	0.488246	C3 (N=363)	0.578951
AREG	-0.703478	-0.503335	-0.269398	1.47621	C1 (N=680)	0.780499
ARG1	-0.78315	-0.336899	-0.347147	1.4672	C1 (N=680)	0.795901
ARHGAP1	-1.09719	1.11381	-0.535317	0.518696	C3 (N=363)	0.432973
ARHGAP25	-0.991042	-0.292123	-0.103146	1.38631	C1 (N=680)	0.915808
ARHGEF12	0.0926658	-0.616296	-0.850502	1.37413	C1 (N=680)	0.533701
ARID4B	-0.609524	-0.500439	-0.383644	1.49361	C1 (N=680)	0.733212
ARNT	0.519991	-1.11434	-0.51253	1.10688	C1 (N=680)	0.465658
ARSA	-1.41887	0.463454	0.874946	0.080475	C3 (N=363)	0.682165
ARSB	-1.49777	0.509468	0.560388	0.42791	C3 (N=363)	0.724122
ART3	1.13338	-0.132698	0.273346	-1.27402	C2 (N=418)	0.677875
ARTN	-0.585403	-1.10196	0.74521	0.942152	C1 (N=680)	0.476132
ASAH2	0.42155	0.452122	0.620574	-1.49425	C2 (N=418)	0.824095
ASGR1	-1.47015	0.215403	0.577025	0.677721	C3 (N=363)	0.73515
ATF2	-0.176014	-0.503075	-0.77521	1.4543	C1 (N=680)	0.584859
ATG4A	-0.596161	1.00057	0.681443	-1.08586	C2 (N=418)	0.510819
ATOX1	-1.15958	0.201107	-0.280897	1.23937	C1 (N=680)	0.637522
ATP5IF1	-1.38077	0.240087	0.13145	1.00923	C3 (N=363)	0.469402
ATP5PO	-0.749293	1.37252	-0.736202	0.112977	C3 (N=363)	0.38383
ATP6AP2	-1.13253	1.28354	0.0955292	-0.246534	C3 (N=363)	0.458411
ATP6V1D	-0.546763	0.529174	-1.0914	1.10899	C1 (N=680)	0.481716
ATP6V1F	-1.08667	0.705097	-0.59952	0.981098	C1 (N=680)	0.461242
ATXN10	-0.946971	0.023573	-0.453822	1.37722	C1 (N=680)	0.711972
AXIN1	0.591772	0.85591	-0.0645491	-1.38313	C2 (N=418)	0.843462
AXL	-1.12593	-0.237283	0.0705435	1.29267	C1 (N=680)	0.836715
AZU1	-0.922632	-0.256995	-0.242935	1.42256	C1 (N=680)	0.858011
B4GALT1	-1.03769	-0.463495	1.28985	0.21134	C3 (N=363)	0.548037
B4GAT1	0.707579	0.497053	0.271384	-1.47602	C2 (N=418)	0.880474
BACH1	-0.786426	-0.493836	-0.171696	1.45196	C1 (N=680)	0.824651
BAG3	-1.06155	-0.643861	0.80619	0.899224	C3 (N=363)	0.451946
BAG6	-1.09049	0.133321	-0.338413	1.29558	C1 (N=680)	0.679044
BAIAP2	-1.45402	0.459851	0.196919	0.797245	C3 (N=363)	0.589234
BAMBI	-1.08483	-0.277965	0.0421452	1.32065	C1 (N=680)	0.877681
BANK1	0.12489	0.890602	0.407573	-1.42307	C2 (N=418)	0.80147
BAX	-1.33677	0.137757	0.112045	1.08697	C1 (N=680)	0.524824
BCAM	-1.01596	-0.495498	0.217195	1.29427	C1 (N=680)	0.779708
BCAN	1.22841	0.391635	-0.697452	-0.922596	C2 (N=418)	0.609168
BCL2L11	-1.4698	0.468871	0.256623	0.744306	C3 (N=363)	0.621545
BCR	0.244369	0.127872	-1.38083	1.00859	C1 (N=680)	0.437438
BGN	0.987848	-0.905924	0.733668	-0.815592	C2 (N=418)	0.487021
BID	-1.29061	0.118186	1.14883	0.0235922	C3 (N=363)	0.639354
BIN2	0.953511	0.208256	0.247547	-1.40931	C2 (N=418)	0.781244
BIRC2	-0.87968	-0.1393	-0.409095	1.42808	C1 (N=680)	0.768485
BLMH	-0.391645	1.07445	0.512724	-1.19553	C2 (N=418)	0.592457
BLVRB	-0.664797	0.685964	1.011	-1.03217	C2 (N=418)	0.455235
BMP4	-0.597567	-0.631771	-0.247928	1.47726	C1 (N=680)	0.732142
BMP6	-0.925438	-0.498865	0.0486841	1.37562	C1 (N=680)	0.854921
BOC	1.20672	-1.05092	0.384294	-0.540092	C2 (N=418)	0.452083
BPIFB1	1.05348	0.346627	-0.0716058	-1.3285	C2 (N=418)	0.761185
BRK1	1.10048	0.489185	-0.416581	-1.17308	C2 (N=418)	0.698996
BSG	-1.32795	-0.0823575	0.362168	1.04814	C1 (N=680)	0.488439
BST1	-0.364495	-0.761247	-0.346524	1.47227	C1 (N=680)	0.649517
BST2	-1.46122	0.168063	0.661607	0.631553	C3 (N=363)	0.753089
BTC	-0.39039	1.43663	-0.179329	-0.86691	C2 (N=418)	0.513153
BTN2A1	-1.01765	-0.429304	0.117989	1.32897	C1 (N=680)	0.850383
BTN3A2	-1.2624	0.00786384	0.0707745	1.18376	C1 (N=680)	0.648354
C19orf12	-1.33409	0.504496	0.97228	-0.142686	C3 (N=363)	0.617804
C1QA	-0.898392	-0.429297	-0.0868944	1.41458	C1 (N=680)	0.88627
C1QTNF1	-1.13345	-0.226613	1.28792	0.0721412	C3 (N=363)	0.581426
C2	0.25051	0.633767	0.593384	-1.47766	C2 (N=418)	0.81966
C2CD2L	-1.49477	0.610824	0.472453	0.411498	C3 (N=363)	0.689129
C4BPB	0.597331	0.567902	0.323418	-1.48865	C2 (N=418)	0.900424
CA1	0.127949	0.877351	0.421625	-1.42693	C2 (N=418)	0.802837
CA11	-0.635136	-0.889383	0.195019	1.3295	C1 (N=680)	0.652663
CA12	-0.760936	-0.515789	-0.180149	1.45687	C1 (N=680)	0.810554
CA13	0.755096	0.519916	0.18307	-1.45808	C2 (N=418)	0.873445
CA14	0.949566	0.474912	-0.0571748	-1.3673	C2 (N=418)	0.799142
CA2	-0.0987139	1.00959	0.426639	-1.33752	C2 (N=418)	0.70977
CA3	-1.13702	-0.0652847	-0.0989018	1.30121	C1 (N=680)	0.788642
CA4	0.757597	0.94736	-0.658677	-1.04628	C2 (N=418)	0.657304
CA5A	-1.33335	-0.0549554	0.336767	1.05154	C1 (N=680)	0.490969
CA6	1.2258	0.121829	-0.137847	-1.20978	C2 (N=418)	0.687169
CA9	-0.783557	-0.491196	-0.178794	1.45355	C1 (N=680)	0.823218
CALB1	-0.892321	-0.76469	0.477671	1.17934	C1 (N=680)	0.602675
CALB2	-0.648773	-0.518046	-0.319361	1.48618	C1 (N=680)	0.753743
CALCA	-1.48879	0.484195	0.353239	0.65136	C3 (N=363)	0.668654
CALCOCO1	0.174106	-0.567481	1.33033	-0.936953	C2 (N=418)	0.455281
CAMKK1	-0.731877	-0.646443	-0.0513088	1.42963	C1 (N=680)	0.772807
CANT1	-0.629567	0.650385	1.03372	-1.05454	C2 (N=418)	0.46377
CAPG	-1.35913	0.297334	0.0305786	1.03122	C1 (N=680)	0.471847
CARHSP1	-1.44149	0.432055	0.84085	0.168582	C3 (N=363)	0.707278
CASP1	-0.877789	-0.452499	-0.0898056	1.42009	C1 (N=680)	0.873727
CASP10	-0.844848	-0.00196985	-0.558344	1.40516	C1 (N=680)	0.689461
CASP2	0.00605356	-0.12145	1.27806	-1.16266	C2 (N=418)	0.51801
CASP3	0.214669	1.07898	0.0434539	-1.3371	C2 (N=418)	0.778266
CASP8	-0.781072	-0.392764	-0.29249	1.46633	C1 (N=680)	0.810221
CBLIF	-0.175205	0.30544	1.13228	-1.26252	C2 (N=418)	0.564896
CBLN4	1.18573	-0.0475279	0.117929	-1.25613	C2 (N=418)	0.684837
CC2D1A	-1.4138	0.887058	0.0690063	0.45774	C3 (N=363)	0.560246
CCDC80	-1.13209	-0.25729	0.108617	1.28077	C1 (N=680)	0.81957
CCL11	-1.43617	0.44586	0.142826	0.847484	C3 (N=363)	0.557508
CCL13	-1.32456	0.556058	0.950399	-0.181898	C3 (N=363)	0.605278
CCL14	-1.46391	0.26469	0.415426	0.783793	C3 (N=363)	0.663423
CCL15	-0.87112	0.568534	1.1188	-0.816214	C3 (N=363)	0.423449
CCL16	0.071584	0.722141	0.64198	-1.43571	C2 (N=418)	0.761965
CCL17	-0.571314	0.505692	1.13184	-1.06622	C2 (N=418)	0.46374
CCL18	-1.03963	0.632492	1.05099	-0.643849	C3 (N=363)	0.473477
CCL19	-0.325969	0.600722	0.979569	-1.25432	C2 (N=418)	0.571624
CCL2	-1.18042	0.827447	0.832094	-0.47912	C3 (N=363)	0.507949
CCL20	-1.36024	0.845472	0.646246	-0.131477	C3 (N=363)	0.583555
CCL21	-0.288915	-1.29055	0.832517	0.746946	C1 (N=680)	0.430105
CCL22	0.505413	0.591342	0.398575	-1.49533	C2 (N=418)	0.895416
CCL23	-1.37831	-0.0985415	0.736187	0.740664	C3 (N=363)	0.666232
CCL24	-1.13915	-0.46176	0.478241	1.12267	C1 (N=680)	0.583996
CCL25	-1.20474	-0.270674	0.297874	1.17754	C1 (N=680)	0.661122
CCL26	0.278166	0.533866	0.668207	-1.48024	C2 (N=418)	0.800846
CCL27	-0.839186	0.287635	1.29089	-0.739343	C3 (N=363)	0.440459
CCL28	-1.30247	-0.222526	0.548886	0.976107	C3 (N=363)	0.495348
CCL3	-1.46163	0.203331	0.505386	0.752913	C3 (N=363)	0.696095
CCL4	-1.4656	0.721547	0.20683	0.537223	C3 (N=363)	0.609795
CCL5	0.138682	0.710871	0.603465	-1.45302	C2 (N=418)	0.789387
CCL7	-1.00162	0.758612	0.955693	-0.712686	C3 (N=363)	0.448995
CCL8	-0.957589	1.01891	0.691474	-0.752798	C3 (N=363)	0.415513
CCN1	-1.1419	-0.436522	0.428806	1.14962	C1 (N=680)	0.614671
CCN2	-1.28973	0.84195	0.737436	-0.289654	C3 (N=363)	0.551913
CCN3	-1.26261	-0.169771	0.297181	1.1352	C1 (N=680)	0.601589
CCN4	-1.07353	-0.59411	0.605746	1.0619	C1 (N=680)	0.528978
CCN5	-0.74435	0.409376	1.22159	-0.886613	C3 (N=363)	0.400832
CCS	0.388749	0.988338	-0.0088831	-1.3682	C2 (N=418)	0.821054
CCT5	-0.00410152	0.359987	1.00677	-1.36265	C2 (N=418)	0.639155
CD109	-0.935139	-0.729798	0.510832	1.15411	C1 (N=680)	0.589736
CD14	0.18173	0.458032	0.809838	-1.4496	C2 (N=418)	0.738063
CD160	-1.03097	-0.286198	-0.0441656	1.36134	C1 (N=680)	0.916424
CD163	-1.37886	-0.096883	0.722922	0.752822	C3 (N=363)	0.662249
CD164	-0.811025	0.793548	-0.916563	0.934041	C1 (N=680)	0.444956
CD177	-1.10422	0.391353	-0.47225	1.18512	C1 (N=680)	0.561281
CD1C	1.00305	0.0858495	0.290323	-1.37922	C2 (N=418)	0.745928
CD200	-0.405601	-0.850267	-0.185679	1.44155	C1 (N=680)	0.651203
CD200R1	-1.01164	-0.557515	0.318402	1.25075	C1 (N=680)	0.708547
CD207	0.441081	0.153278	0.844163	-1.43852	C2 (N=418)	0.717046
CD209	0.446601	0.648165	0.396325	-1.49109	C2 (N=418)	0.894891
CD22	-1.42474	0.113103	0.435424	0.876209	C3 (N=363)	0.612185
CD244	-0.973324	-0.437687	0.047633	1.36338	C1 (N=680)	0.880849
CD27	-1.21992	-0.207182	0.238914	1.18819	C1 (N=680)	0.677368
CD274	-1.28399	-0.253416	0.53921	0.998198	C3 (N=363)	0.471604
CD276	-0.755352	-0.498285	-0.208452	1.46209	C1 (N=680)	0.808024
CD28	-0.949844	-0.34439	-0.108419	1.40265	C1 (N=680)	0.91127
CD2AP	-1.21205	-0.325795	1.11699	0.420853	C3 (N=363)	0.608634
CD300C	-1.2766	-0.0566006	0.177527	1.15567	C1 (N=680)	0.621845
CD300E	-1.35246	0.0150815	0.296981	1.0404	C1 (N=680)	0.475549
CD300LF	-1.0468	-0.358454	0.0747938	1.33046	C1 (N=680)	0.8791
CD300LG	-1.13455	-0.0863984	-0.0823373	1.30329	C1 (N=680)	0.800648
CD302	-1.10412	-0.167472	-0.0513697	1.32296	C1 (N=680)	0.853095
CD33	-1.29998	-0.171906	0.421873	1.05001	C1 (N=680)	0.496271
CD34	1.20874	0.363853	-0.494703	-1.07789	C2 (N=418)	0.656562
CD38	-1.16939	1.03542	-0.45811	0.592088	C3 (N=363)	0.445381
CD4	-1.23787	-0.02677	0.0547039	1.20994	C1 (N=680)	0.686463
CD40	-1.44846	0.242245	0.843736	0.362479	C3 (N=363)	0.754086
CD40LG	-0.22405	0.756188	0.79138	-1.32352	C2 (N=418)	0.639599
CD46	-1.17703	-0.319872	0.305765	1.19113	C1 (N=680)	0.677656
CD48	-1.10324	-0.503129	0.457133	1.14924	C1 (N=680)	0.608886
CD5	-0.954132	-0.643633	1.2455	0.352261	C3 (N=363)	0.516125
CD55	-0.914115	-0.316381	-0.193218	1.42371	C1 (N=680)	0.880078
CD58	-0.553167	-0.877528	0.0443388	1.38636	C1 (N=680)	0.665118
CD59	-1.28285	0.503846	1.02077	-0.241768	C3 (N=363)	0.589385
CD6	-1.03544	-0.669701	0.965733	0.739408	C3 (N=363)	0.489373
CD63	-1.26461	0.777262	0.825859	-0.338515	C3 (N=363)	0.548205
CD69	0.295866	0.642559	0.545494	-1.48392	C2 (N=418)	0.840804
CD70	-0.665209	-0.84748	1.3459	0.166786	C3 (N=363)	0.460917
CD74	-1.28151	-0.14757	0.31779	1.11129	C1 (N=680)	0.569048
CD79B	-1.0858	-0.297685	0.0690828	1.3144	C1 (N=680)	0.868334
CD83	-1.28589	-0.297895	0.834026	0.749761	C3 (N=363)	0.596857
CD84	-1.3398	-0.11164	0.461972	0.98947	C3 (N=363)	0.499079
CD8A	-0.397229	0.128018	1.31562	-1.04641	C2 (N=418)	0.454858
CD93	-0.86072	-0.600224	0.0856018	1.37534	C1 (N=680)	0.797847
CD99	-1.4525	0.209977	0.813901	0.428622	C3 (N=363)	0.763374
CD99L2	-0.866446	0.656476	1.05268	-0.842714	C3 (N=363)	0.413938
CDC27	-1.25186	0.021162	0.0343539	1.19634	C1 (N=680)	0.660145
CDC37	-0.561174	1.20172	-1.03993	0.399386	C3 (N=363)	0.363282
CDCP1	-1.42943	0.184315	0.89421	0.350909	C3 (N=363)	0.744448
CDH1	-1.45684	0.525422	0.755343	0.176075	C3 (N=363)	0.699393
CDH15	-1.40024	-0.0243372	0.821915	0.602659	C3 (N=363)	0.719239
CDH17	-0.719984	-0.444205	-0.314186	1.47837	C1 (N=680)	0.783025
CDH2	-1.37813	0.58721	0.866183	-0.0752619	C3 (N=363)	0.632372
CDH3	-0.379813	-0.450752	-0.658879	1.48944	C1 (N=680)	0.636774
CDH5	-1.33574	0.299773	-0.024852	1.06082	C1 (N=680)	0.497517
CDH6	-0.9306	-0.725577	0.484531	1.17165	C1 (N=680)	0.602861
CDHR1	1.45561	-0.498477	-0.77409	-0.183043	C2 (N=418)	0.44014
CDHR2	-1.4985	0.56239	0.474218	0.461889	C3 (N=363)	0.700216
CDHR5	0.796228	0.650317	-0.0536229	-1.39292	C2 (N=418)	0.838741
CDKN1A	-0.299144	1.32992	0.0371403	-1.06792	C2 (N=418)	0.581879
CDKN2D	0.229571	0.616416	0.628073	-1.47406	C2 (N=418)	0.806053
CDNF	0.51669	1.00429	-0.22769	-1.29329	C2 (N=418)	0.775674
CDON	1.01175	0.522938	-0.254864	-1.27982	C2 (N=418)	0.751946
CDSN	0.96762	0.658737	-0.421221	-1.20514	C2 (N=418)	0.721837
CEACAM1	-0.351723	1.4263	-0.173551	-0.901024	C2 (N=418)	0.527078
CEACAM21	-0.913814	-0.488224	0.0140957	1.38794	C1 (N=680)	0.864989
CEACAM3	-1.07597	-0.509934	0.390029	1.19588	C1 (N=680)	0.658379
CEACAM5	-0.908964	-0.72957	0.432541	1.20599	C1 (N=680)	0.627463
CEACAM8	-1.01848	-0.526217	0.275995	1.26871	C1 (N=680)	0.738344
CEBPB	-1.0615	-0.0167517	-0.264492	1.34275	C1 (N=680)	0.765421
CELA3A	1.02251	0.505043	-0.247681	-1.27987	C2 (N=418)	0.750568
CEP164	-0.967231	-0.0806672	-0.344645	1.39254	C1 (N=680)	0.777719
CEP20	-1.49698	0.489361	0.581061	0.426557	C3 (N=363)	0.730668
CEP43	-0.874048	-0.195138	-0.367178	1.43636	C1 (N=680)	0.793787
CEP85	-1.34352	0.498829	0.965198	-0.12051	C3 (N=363)	0.624261
CERT	-0.96275	-0.0395103	-0.384671	1.38693	C1 (N=680)	0.751659
CES1	-1.20755	0.525245	1.05989	-0.377581	C3 (N=363)	0.550507
CES2	-0.597592	1.02514	0.652415	-1.07996	C2 (N=418)	0.511114
CES3	-0.16584	1.28215	0.0357871	-1.15209	C2 (N=418)	0.631539
CETN2	0.489526	0.761235	-1.46165	0.210886	C2 (N=418)	0.373506
CFC1	-0.985625	-0.0907593	-0.310632	1.38702	C1 (N=680)	0.791643
CGA	-1.26098	-0.0627667	1.17657	0.147175	C3 (N=363)	0.636399
CGREF1	-1.04875	1.2116	-0.539076	0.376222	C3 (N=363)	0.428637
CHAC2	-1.11816	0.392439	-0.453338	1.17906	C1 (N=680)	0.559626
CHEK2	-1.22735	0.792214	-0.40345	0.838588	C3 (N=363)	0.436263
CHGB	-0.724643	-0.675311	-0.0207557	1.42071	C1 (N=680)	0.760525
CHI3L1	-1.30578	-0.197255	1.003	0.500033	C3 (N=363)	0.65767
CHIT1	-1.38019	0.392946	0.969728	0.0175132	C3 (N=363)	0.664819
CHL1	0.601699	0.443492	0.450816	-1.49601	C2 (N=418)	0.864645
CHMP1A	0.521547	1.10254	-0.500929	-1.12315	C2 (N=418)	0.683558
CHRDL1	-1.37123	-0.0748542	0.908185	0.537897	C3 (N=363)	0.703257
CHRDL2	-0.873586	-0.353209	-0.211095	1.43789	C1 (N=680)	0.863467
CIAPIN1	-1.35392	0.4	-0.048365	1.00228	C1 (N=680)	0.455295
CKAP4	-1.07983	-0.558463	0.519091	1.11921	C1 (N=680)	0.576223
CKMT1A_CKMT1B	-0.747262	-0.582401	-0.115684	1.44535	C1 (N=680)	0.795602
CLC	-1.03699	-0.322982	0.010814	1.34916	C1 (N=680)	0.908534
CLEC10A	0.287517	-1.41392	0.939876	0.186528	C3 (N=363)	0.355815
CLEC11A	-1.10377	-0.432924	1.22308	0.313613	C3 (N=363)	0.567343
CLEC14A	-1.08292	-0.350435	0.134767	1.29859	C1 (N=680)	0.835493
CLEC1A	-1.19381	0.146116	-0.184891	1.23259	C1 (N=680)	0.654592
CLEC1B	-0.102701	0.912066	0.551888	-1.36125	C2 (N=418)	0.708453
CLEC4A	1.13186	0.282924	-0.142571	-1.27221	C2 (N=418)	0.727195
CLEC4C	-1.11608	-0.56187	0.714684	0.963269	C1 (N=680)	0.461433
CLEC4D	-1.40139	0.140969	0.297119	0.963303	C3 (N=363)	0.528002
CLEC4G	1.31477	0.21726	-0.606934	-0.925097	C2 (N=418)	0.604089
CLEC5A	-1.20778	0.0951977	-0.119466	1.23205	C1 (N=680)	0.67223
CLEC6A	-1.19517	-0.151863	0.107266	1.23976	C1 (N=680)	0.749803
CLEC7A	-1.26727	-0.0390523	0.133899	1.17242	C1 (N=680)	0.641699
CLIP2	0.690932	0.421472	0.372844	-1.48525	C2 (N=418)	0.863259
CLMP	-0.553671	1.49838	-0.440344	-0.50437	C2 (N=418)	0.41665
CLPP	-0.921241	0.120033	-0.552271	1.35348	C1 (N=680)	0.659291
CLPS	0.524022	-1.46104	0.193061	0.743961	C1 (N=680)	0.41809
CLSPN	-0.466608	0.340291	-1.08977	1.21609	C1 (N=680)	0.508929
CLSTN1	0.849224	-1.42944	0.106812	0.473403	C1 (N=680)	0.378516
CLSTN2	-0.82834	-0.744547	0.27531	1.29758	C1 (N=680)	0.688179
CLTA	-1.06593	-0.244434	-0.0323904	1.34276	C1 (N=680)	0.896402
CLUL1	0.707111	0.343088	0.431672	-1.48187	C2 (N=418)	0.838349
CNDP1	0.817779	0.647055	-0.0844638	-1.38037	C2 (N=418)	0.828282
CNPY2	-1.29991	-0.207691	1.00939	0.498216	C3 (N=363)	0.653863
CNPY4	1.00951	0.698962	-0.725945	-0.982523	C2 (N=418)	0.634147
CNST	-0.131264	1.31909	-0.0755942	-1.11223	C2 (N=418)	0.622224
CNTN1	1.28783	-1.15406	-0.0484356	-0.085339	C2 (N=418)	0.395729
CNTN2	-0.734615	-0.873419	0.354243	1.25379	C1 (N=680)	0.626089
CNTN3	-0.0660115	0.938279	0.495223	-1.36749	C2 (N=418)	0.724532
CNTN4	-0.650301	-0.718678	1.43401	-0.0650301	C3 (N=363)	0.460932
CNTN5	0.241649	-0.385892	1.25159	-1.10735	C2 (N=418)	0.510809
CNTNAP2	-0.492748	-0.91123	0.015957	1.38802	C1 (N=680)	0.649432
COL18A1	-0.393278	0.933632	0.685771	-1.22613	C2 (N=418)	0.588534
COL1A1	-0.11914	0.190863	1.17798	-1.2497	C2 (N=418)	0.556474
COL4A1	-0.914989	-0.61219	0.20597	1.32121	C1 (N=680)	0.757255
COL6A3	-1.29648	0.00835054	0.149382	1.13875	C1 (N=680)	0.59365
COL9A1	1.43062	-0.421252	-0.139672	-0.869694	C2 (N=418)	0.557424
COLEC12	-1.46708	0.19623	0.664194	0.606652	C3 (N=363)	0.759737
COMP	-0.34189	-1.16668	1.19251	0.316066	C3 (N=363)	0.409119
COMT	-0.92634	-0.197934	-0.295394	1.41967	C1 (N=680)	0.827141
COPE	-1.20256	-0.163535	0.138065	1.22803	C1 (N=680)	0.734247
CORO1A	-0.416651	1.49653	-0.496844	-0.583039	C2 (N=418)	0.447131
COX5B	-1.07731	-0.145505	-0.120225	1.34304	C1 (N=680)	0.850435
CPA1	-0.578961	-0.712391	1.45916	-0.167806	C3 (N=363)	0.448076
CPA2	1.40988	-0.424949	-0.0761685	-0.908764	C2 (N=418)	0.564587
CPB1	-0.899671	-0.453173	-0.0550602	1.4079	C1 (N=680)	0.880863
CPE	-0.04836	-1.1968	-0.00595424	1.25112	C1 (N=680)	0.534213
CPM	-0.837396	0.810226	0.919656	-0.892487	C2 (N=418)	0.403573
CPPED1	-1.21868	0.123869	-0.123483	1.21829	C1 (N=680)	0.652832
CPVL	-1.17234	-0.166878	0.0775732	1.26165	C1 (N=680)	0.783117
CPXM1	-0.877088	0.286858	1.28865	-0.698425	C3 (N=363)	0.452062
CR2	-0.777114	-0.644134	0.0137697	1.40748	C1 (N=680)	0.779299
CRACR2A	-0.703011	-0.899629	0.347329	1.25531	C1 (N=680)	0.620491
CRADD	-1.37864	0.475556	-0.0308479	0.933935	C3 (N=363)	0.482111
CREG1	-1.44848	0.637301	0.694322	0.116861	C3 (N=363)	0.668551
CRELD2	-1.28308	0.269751	-0.112816	1.12615	C1 (N=680)	0.552422
CRH	0.734861	0.987341	-0.89386	-0.828342	C2 (N=418)	0.584051
CRHBP	0.349487	0.474191	0.663749	-1.48743	C2 (N=418)	0.807424
CRHR1	-0.756733	-0.511692	-0.190734	1.45916	C1 (N=680)	0.808597
CRIM1	-0.882161	-0.502371	-0.0187016	1.40323	C1 (N=680)	0.857742
CRIP2	-1.04418	-0.273257	-0.0366905	1.35413	C1 (N=680)	0.910663
CRISP2	0.274237	0.944291	0.194073	-1.4126	C2 (N=418)	0.83737
CRKL	0.378944	0.704904	0.399391	-1.48324	C2 (N=418)	0.884849
CRLF1	1.35731	-0.104167	-0.201332	-1.05181	C2 (N=418)	0.620735
CRNN	0.826591	-0.206044	0.70996	-1.33051	C2 (N=418)	0.661312
CRTAC1	0.850187	0.192616	0.399566	-1.44237	C2 (N=418)	0.78899
CRTAM	-1.0758	-0.466104	0.303684	1.23822	C1 (N=680)	0.718328
CRX	0.470605	-1.36309	-0.0647622	0.957247	C1 (N=680)	0.44874
CSF1	-1.42026	0.0484146	0.826528	0.545317	C3 (N=363)	0.742768
CSF2RA	-1.12382	-0.373359	0.260305	1.23688	C1 (N=680)	0.736889
CSF3	-0.878457	-0.401863	-0.149526	1.42985	C1 (N=680)	0.87656
CST3	-1.26009	0.829054	0.777635	-0.346603	C3 (N=363)	0.540473
CST5	-0.607475	1.27748	0.287326	-0.957327	C2 (N=418)	0.495785
CST6	0.892622	0.533225	-0.0412169	-1.38463	C2 (N=418)	0.818354
CST7	-1.38474	0.257588	0.127171	0.999983	C3 (N=363)	0.475635
CSTB	-1.26036	0.0910865	-0.0151991	1.18447	C1 (N=680)	0.632397
CTF1	0.127607	0.976511	0.290736	-1.39485	C2 (N=418)	0.794059
CTRB1	-0.690723	0.325605	-0.901467	1.26659	C1 (N=680)	0.546529
CTRC	0.638117	0.832212	-1.3752	-0.0951268	C2 (N=418)	0.4255
CTSB	-1.30173	-0.179132	0.442982	1.03788	C1 (N=680)	0.483456
CTSC	-1.3973	0.311165	0.118274	0.967858	C3 (N=363)	0.495515
CTSD	-1.43803	0.143528	0.839085	0.455417	C3 (N=363)	0.757686
CTSF	0.243819	0.634873	0.597823	-1.47651	C2 (N=418)	0.817134
CTSH	-1.37085	-0.102289	0.624192	0.848943	C3 (N=363)	0.612479
CTSL	-1.21978	0.0230829	-0.0323424	1.22904	C1 (N=680)	0.693741
CTSO	-1.09199	0.749854	0.941376	-0.599241	C3 (N=363)	0.481582
CTSS	-1.4486	0.14667	0.523408	0.77852	C3 (N=363)	0.684765
CTSV	1.29103	0.272107	-0.918509	-0.644626	C2 (N=418)	0.53816
CTSZ	-0.877893	0.63052	1.07267	-0.8253	C3 (N=363)	0.419865
CX3CL1	-0.935471	-0.463513	0.0170443	1.38194	C1 (N=680)	0.876933
CXADR	-1.43739	0.295208	0.259272	0.882911	C3 (N=363)	0.575462
CXCL1	-1.46121	0.29666	0.360044	0.804505	C3 (N=363)	0.639611
CXCL10	-1.4154	0.419665	0.900837	0.0949008	C3 (N=363)	0.687619
CXCL11	-1.49929	0.518964	0.523834	0.456496	C3 (N=363)	0.717543
CXCL12	-0.748024	-0.466345	-0.254684	1.46905	C1 (N=680)	0.802155
CXCL13	-0.891009	-0.332782	-0.208632	1.43242	C1 (N=680)	0.869455
CXCL14	-1.44175	0.361484	0.861991	0.21828	C3 (N=363)	0.722592
CXCL16	0.124198	0.855063	0.452167	-1.43143	C2 (N=418)	0.80102
CXCL17	-1.35971	-0.143754	0.738832	0.764629	C3 (N=363)	0.643382
CXCL3	0.792119	0.377985	0.293897	-1.464	C2 (N=418)	0.844649
CXCL5	0.657207	0.330967	0.498459	-1.48663	C2 (N=418)	0.830276
CXCL6	-1.30895	-0.0591212	1.10078	0.267288	C3 (N=363)	0.665995
CXCL8	-1.17262	-0.350096	0.347206	1.17551	C1 (N=680)	0.65362
CXCL9	-1.42829	0.0693061	0.805555	0.553424	C3 (N=363)	0.748215
DAB2	1.06003	0.602627	-0.575425	-1.08723	C2 (N=418)	0.669356
DAG1	-1.29145	-0.135046	0.328222	1.09827	C1 (N=680)	0.551793
DAPP1	0.596576	0.730642	0.120453	-1.44767	C2 (N=418)	0.895925
DARS1	-0.445703	-0.112152	-0.868497	1.42635	C1 (N=680)	0.596939
DBI	-1.04195	-0.271472	-0.0426191	1.35604	C1 (N=680)	0.911299
DBNL	0.448928	0.630285	0.414033	-1.49325	C2 (N=418)	0.891635
DCBLD2	-1.23445	-0.360711	0.605563	0.9896	C3 (N=363)	0.460213
DCN	-1.17	-0.373085	0.383386	1.1597	C1 (N=680)	0.631343
DCTN1	-1.13662	0.864377	-0.54355	0.815789	C3 (N=363)	0.41795
DCTN2	-1.28471	0.25872	-0.101936	1.12792	C1 (N=680)	0.555006
DCTN6	-1.19251	0.628447	-0.433475	0.997536	C1 (N=680)	0.46665
DCTPP1	-1.28828	-0.272019	0.623539	0.936764	C3 (N=363)	0.515553
DCXR	-1.44151	0.268627	0.301798	0.871088	C3 (N=363)	0.59243
DDAH1	-0.845299	-0.344532	-0.259168	1.449	C1 (N=680)	0.840398
DDC	-1.12199	-0.517872	0.5666	1.07327	C1 (N=680)	0.537052
DDR1	-0.833121	-0.871722	0.637054	1.06779	C1 (N=680)	0.528464
DDX58	-0.82705	-0.274122	-0.353448	1.45462	C1 (N=680)	0.801054
DECR1	-1.07245	-0.576803	0.544342	1.10491	C1 (N=680)	0.563079
DEFA1_DEFA1B	-1.01552	-0.0132008	-0.333996	1.36272	C1 (N=680)	0.753315
DEFB4A_DEFB4B	-0.353941	1.35304	0.0224329	-1.02153	C2 (N=418)	0.559388
DFFA	-0.720159	-0.395855	-0.36447	1.48048	C1 (N=680)	0.773668
DGKZ	-1.20751	0.802226	0.841479	-0.436195	C3 (N=363)	0.521264
DIABLO	1.20551	0.0645334	-0.0283515	-1.24169	C2 (N=418)	0.692972
DKK1	-0.351047	1.19909	0.310603	-1.15865	C2 (N=418)	0.597407
DKK3	-0.924878	-0.74006	0.507736	1.1572	C1 (N=680)	0.590718
DKK4	-1.33278	0.452476	1.00207	-0.121763	C3 (N=363)	0.62421
DKKL1	1.14899	-0.0832517	0.210426	-1.27617	C2 (N=418)	0.685933
DLK1	-1.07393	-0.0719479	1.34267	-0.196799	C3 (N=363)	0.549552
DLL1	-1.07103	-0.209665	-0.0627961	1.3435	C1 (N=680)	0.884374
DNAJA2	0.464678	0.696959	0.320187	-1.48182	C2 (N=418)	0.905362
DNAJB1	0.346912	0.967347	0.0778045	-1.39206	C2 (N=418)	0.834575
DNAJB8	0.286802	0.971249	0.140089	-1.39814	C2 (N=418)	0.830016
DNER	1.31913	-0.689476	0.226603	-0.856255	C2 (N=418)	0.53109
DNMBP	-1.40298	0.190911	0.245021	0.967044	C3 (N=363)	0.518111
DNPH1	-1.03102	-0.105875	-0.231397	1.3683	C1 (N=680)	0.818059
DOK2	0.795364	0.458329	0.201241	-1.45493	C2 (N=418)	0.858069
DPEP1	-1.4051	-0.00669733	0.82645	0.585346	C3 (N=363)	0.725913
DPEP2	1.10798	0.486699	-0.434027	-1.16065	C2 (N=418)	0.693681
DPP10	-0.927936	-0.793768	0.976471	0.745233	C3 (N=363)	0.459995
DPP4	0.0621604	0.688844	0.68271	-1.43371	C2 (N=418)	0.751058
DPP6	-1.08213	-0.410951	0.224301	1.26878	C1 (N=680)	0.774599
DPP7	-1.3473	0.181517	1.06884	0.0969407	C3 (N=363)	0.671146
DPT	0.00255422	0.781326	0.628425	-1.41231	C2 (N=418)	0.741431
DPY30	-1.10416	-0.222864	0.0113312	1.31569	C1 (N=680)	0.864954
DRAXIN	-0.985137	0.875978	-0.737951	0.84711	C1 (N=680)	0.424505
DRG2	-1.49219	0.35902	0.601609	0.531557	C3 (N=363)	0.754728
DSC2	-1.05123	-0.51521	0.33455	1.23189	C1 (N=680)	0.698556
DSG2	-0.810591	-0.459737	-0.17869	1.44902	C1 (N=680)	0.838366
DSG3	1.29458	0.122786	-1.09888	-0.318489	C2 (N=418)	0.473393
DSG4	0.997796	0.36303	0.00758633	-1.36841	C2 (N=418)	0.785255
DTX3	-0.925681	-0.188545	-0.305097	1.41932	C1 (N=680)	0.821272
DUOX2	-1.14234	1.29214	-0.159229	0.00943165	C3 (N=363)	0.458178
DUSP3	-0.513835	0.691234	-1.14757	0.970176	C1 (N=680)	0.446924
EBAG9	-1.12718	0.219856	-0.343047	1.25037	C1 (N=680)	0.633226
EBI3_IL27	-1.22334	-0.104497	0.111212	1.21662	C1 (N=680)	0.710172
ECE1	-1.41254	0.669539	-0.00294375	0.745946	C3 (N=363)	0.536376
EDA2R	-1.25118	-0.324143	0.577109	0.998213	C3 (N=363)	0.460006
EDAR	1.27057	0.199957	-0.371623	-1.0989	C2 (N=418)	0.654809
EDIL3	-0.103334	-1.24323	1.19149	0.155072	C3 (N=363)	0.38868
EFEMP1	-1.11331	-0.524401	0.550066	1.08765	C1 (N=680)	0.549394
EFNA1	-1.29393	0.0320244	0.116893	1.14501	C1 (N=680)	0.598668
EFNA4	-1.28953	-0.104607	0.27614	1.118	C1 (N=680)	0.575599
EGF	0.458354	0.537478	0.503381	-1.49921	C2 (N=418)	0.86691
EGFL7	-1.32603	0.206314	0.0249809	1.09474	C1 (N=680)	0.529866
EGFR	0.970152	0.39357	0.0160065	-1.37973	C2 (N=418)	0.796239
EGLN1	-0.918044	-0.406959	-0.0837437	1.40875	C1 (N=680)	0.897477
EIF4B	-0.693585	1.47815	-0.277741	-0.506824	C2 (N=418)	0.398849
EIF4EBP1	-1.09671	0.0458549	-0.262922	1.31377	C1 (N=680)	0.728949
EIF4G1	-1.35514	0.154789	0.14235	1.058	C1 (N=680)	0.493817
EIF5A	0.606291	1.07885	-0.686591	-0.998546	C2 (N=418)	0.635864
ELOA	-1.08272	-0.24508	-0.00173514	1.32953	C1 (N=680)	0.884836
ENAH	-0.78012	-0.311373	-0.375877	1.46737	C1 (N=680)	0.785525
ENG	-1.0402	-0.519224	0.314681	1.24474	C1 (N=680)	0.712529
ENO1	-1.33779	0.63099	-0.176883	0.88368	C3 (N=363)	0.468152
ENO2	0.511674	1.0407	-0.30173	-1.25064	C2 (N=418)	0.748949
ENPP2	-1.01607	-0.534462	0.285432	1.2651	C1 (N=680)	0.731518
ENPP5	0.374788	-0.694365	1.23829	-0.918712	C2 (N=418)	0.464598
ENPP7	-1.37906	0.0902048	1.00463	0.284221	C3 (N=363)	0.708619
ENTPD2	-1.01235	1.2927	0.223685	-0.504033	C3 (N=363)	0.423217
ENTPD5	0.401771	0.603416	0.489694	-1.49488	C2 (N=418)	0.869924
ENTPD6	-1.44717	0.480876	0.160954	0.805336	C3 (N=363)	0.575443
EPCAM	1.31003	-1.06168	-0.374988	0.126645	C2 (N=418)	0.376858
EPHA1	-0.767847	0.445954	1.20011	-0.878219	C3 (N=363)	0.404008
EPHA10	-0.0764842	-1.17167	-0.0249218	1.27308	C1 (N=680)	0.542422
EPHA2	-1.07253	-0.233748	-0.0330985	1.33938	C1 (N=680)	0.890786
EPHB4	-0.902795	-0.375882	-0.143658	1.42233	C1 (N=680)	0.888892
EPHB6	-0.423341	-0.0148431	-0.948075	1.38626	C1 (N=680)	0.571792
EPHX2	-1.26642	-0.0551084	0.1509	1.17063	C1 (N=680)	0.641403
EPO	-0.15693	-0.398281	-0.876218	1.43143	C1 (N=680)	0.569083
EPS8L2	-0.866869	-0.339424	-0.235232	1.44153	C1 (N=680)	0.854184
ERBB2	-1.49087	0.598789	0.54817	0.343909	C3 (N=363)	0.69868
ERBB3	0.477226	0.315122	0.689885	-1.48223	C2 (N=418)	0.787533
ERBB4	-0.533608	-1.12224	0.621887	1.03397	C1 (N=680)	0.503862
ERBIN	0.573032	1.10794	-0.715443	-0.965529	C2 (N=418)	0.622919
EREG	-1.2734	1.16805	-0.0128126	0.118161	C3 (N=363)	0.500556
ERP44	-0.8473	1.3487	0.16003	-0.661429	C2 (N=418)	0.396813
ESAM	-1.42655	0.862488	0.105981	0.458081	C3 (N=363)	0.571025
ESM1	-0.923599	-0.668772	0.331489	1.26088	C1 (N=680)	0.685492
EZR	-0.984235	-0.26021	-0.148897	1.39334	C1 (N=680)	0.89873
F11R	-1.23272	0.498432	1.06082	-0.326537	C3 (N=363)	0.565064
F2R	-1.38274	0.297405	0.0895527	0.995778	C3 (N=363)	0.472763
F3	-0.821433	1.12864	0.555003	-0.862206	C2 (N=418)	0.4254
F7	0.524846	0.594932	0.373824	-1.4936	C2 (N=418)	0.899783
F9	0.454583	0.668452	0.364745	-1.48778	C2 (N=418)	0.900379
FABP1	-1.2333	-0.136043	0.173339	1.196	C1 (N=680)	0.685129
FABP2	-1.17342	-0.150368	0.0601132	1.26367	C1 (N=680)	0.782669
FABP4	-1.16975	-0.162196	0.0666739	1.26528	C1 (N=680)	0.787261
FABP5	-1.37734	0.513683	-0.0509278	0.914586	C3 (N=363)	0.485103
FABP6	-1.31585	-0.226702	0.888367	0.654183	C3 (N=363)	0.641957
FABP9	1.10249	0.589876	-0.893681	-0.798684	C2 (N=418)	0.578756
FADD	-0.380202	1.4886	-0.441826	-0.666569	C2 (N=418)	0.468311
FAM3B	-0.905784	1.40553	-0.0508997	-0.448843	C3 (N=363)	0.397521
FAM3C	-0.542991	0.48287	1.14141	-1.08129	C2 (N=418)	0.470219
FAP	0.812644	0.269691	0.375662	-1.458	C2 (N=418)	0.813853
FAS	-1.15649	0.436802	1.13855	-0.418859	C3 (N=363)	0.537569
FASLG	0.29173	-0.781736	-0.79992	1.28993	C1 (N=680)	0.503884
FBP1	-1.3955	0.0653715	0.378984	0.951144	C3 (N=363)	0.545099
FCAR	-1.04054	-0.333124	0.0300105	1.34365	C1 (N=680)	0.901344
FCER2	-1.24647	-0.353022	0.653968	0.945524	C3 (N=363)	0.491907
FCGR2A	-1.18166	-0.449061	0.625103	1.00562	C1 (N=680)	0.478807
FCGR2B	-1.37967	0.843698	-0.0791811	0.615153	C3 (N=363)	0.524468
FCGR3B	-1.38004	0.0584433	0.330085	0.991517	C3 (N=363)	0.504401
FCN2	0.63542	0.590947	0.251407	-1.47777	C2 (N=418)	0.901847
FCRL1	-1.24591	-0.190623	0.282617	1.15391	C1 (N=680)	0.62792
FCRL2	-1.29898	-0.014909	1.1309	0.182997	C3 (N=363)	0.656838
FCRL3	-1.34958	-0.110185	0.505132	0.954635	C3 (N=363)	0.531378
FCRL5	-0.773435	-0.605133	-0.0473932	1.42596	C1 (N=680)	0.796234
FCRL6	-0.903072	-0.794507	0.611793	1.08579	C1 (N=680)	0.541166
FCRLB	-1.45407	0.138222	0.67868	0.637164	C3 (N=363)	0.749786
FEN1	-1.11646	-0.0309299	-0.166003	1.31339	C1 (N=680)	0.774769
FES	-0.629022	1.49351	-0.42578	-0.43871	C2 (N=418)	0.396149
FETUB	0.456753	0.493393	0.54878	-1.49893	C2 (N=418)	0.850664
FGF19	1.32317	0.211471	-0.883417	-0.651219	C2 (N=418)	0.538508
FGF2	-1.27752	0.666109	0.912882	-0.301469	C3 (N=363)	0.567058
FGF21	-0.192353	0.786693	0.743862	-1.3382	C2 (N=418)	0.657505
FGF23	-0.662156	-0.427284	-0.400144	1.48958	C1 (N=680)	0.748371
FGF5	-0.9065	1.41428	-0.0971463	-0.410637	C3 (N=363)	0.39872
FGFBP1	1.40839	-0.781909	-0.63636	0.00987652	C2 (N=418)	0.404142
FGFR2	-1.35483	0.208432	1.05479	0.0916065	C3 (N=363)	0.673301
FGR	-1.31652	-0.0363898	0.257974	1.09494	C1 (N=680)	0.542358
FHIT	-1.09727	0.70253	-0.585107	0.979847	C1 (N=680)	0.460828
FIS1	-0.258823	1.04658	0.480022	-1.26778	C2 (N=418)	0.645418
FKBP1B	0.544376	0.728184	0.189462	-1.46202	C2 (N=418)	0.906214
FKBP4	-1.08963	-0.205577	-0.0349143	1.33012	C1 (N=680)	0.874093
FKBP5	-0.716419	-0.293607	-0.467217	1.47724	C1 (N=680)	0.743427
FKBP7	-1.13828	1.26621	-0.279434	0.151496	C3 (N=363)	0.454695
FLI1	0.169539	1.18922	-0.116398	-1.24236	C2 (N=418)	0.717772
FLRT2	-0.757452	-0.664866	0.0137608	1.40856	C1 (N=680)	0.768093
FLT1	-0.619118	-0.405375	-0.46948	1.49397	C1 (N=680)	0.722718
FLT3	-0.408605	-0.872429	-0.15049	1.43152	C1 (N=680)	0.648002
FLT3LG	-0.331448	-1.12794	0.20387	1.25552	C1 (N=680)	0.564529
FLT4	-1.16151	0.801246	0.867155	-0.506888	C3 (N=363)	0.503054
FMNL1	-0.891047	-0.238272	-0.304703	1.43402	C1 (N=680)	0.826594
FMR1	-1.05781	-0.171407	-0.125724	1.35494	C1 (N=680)	0.866793
FOLR1	-0.781275	-0.597645	-0.0459727	1.42489	C1 (N=680)	0.800647
FOLR2	-1.23854	-0.318002	0.501242	1.0553	C1 (N=680)	0.512199
FOLR3	-0.832768	-0.548064	-0.0351096	1.41594	C1 (N=680)	0.830326
FOSB	-0.709791	-0.36048	-0.411836	1.48211	C1 (N=680)	0.759072
FOXO1	0.884916	0.647922	-1.32424	-0.208599	C2 (N=418)	0.451482
FOXO3	-1.10492	0.989199	-0.572196	0.687916	C3 (N=363)	0.423864
FRZB	-1.21073	-0.304104	0.373829	1.14101	C1 (N=680)	0.610504
FST	-1.38616	-0.0369171	0.531756	0.891316	C3 (N=363)	0.59396
FSTL3	-1.35598	-0.0796622	0.967274	0.468364	C3 (N=363)	0.696297
FUCA1	-1.04187	1.25803	0.284663	-0.500829	C3 (N=363)	0.432377
FURIN	0.196315	0.746992	0.517929	-1.46124	C2 (N=418)	0.820975
FUS	-0.87154	-0.555311	0.0373719	1.38948	C1 (N=680)	0.827402
FUT3_FUT5	-1.11625	-0.0386188	1.31419	-0.15932	C3 (N=363)	0.564101
FUT8	0.185737	0.294001	0.935714	-1.41545	C2 (N=418)	0.686987
FXN	-1.32981	0.618597	-0.190307	0.901518	C3 (N=363)	0.460962
FXYD5	0.579338	1.11124	-0.860976	-0.8296	C2 (N=418)	0.57971
FYB1	0.801796	0.670068	-0.0936946	-1.37817	C2 (N=418)	0.828816
GAL	1.14253	0.363599	-0.29035	-1.21578	C2 (N=418)	0.709238
GALNT10	-1.29869	-0.274695	0.795983	0.777403	C3 (N=363)	0.596042
GALNT2	-0.235948	-0.928711	1.42007	-0.255408	C3 (N=363)	0.401384
GALNT3	-0.666847	-0.519919	-0.29566	1.48243	C1 (N=680)	0.762784
GALNT7	1.01743	0.558296	-1.24156	-0.334162	C2 (N=418)	0.476289
GAS6	-1.07855	-0.359438	0.13863	1.29936	C1 (N=680)	0.834362
GBP2	-0.745695	0.173464	-0.774574	1.34681	C1 (N=680)	0.599153
GBP4	0.109823	-1.03018	-0.406757	1.32711	C1 (N=680)	0.534241
GCG	-0.35686	-0.779824	-0.331241	1.46793	C1 (N=680)	0.646503
GCNT1	-0.819667	-0.539135	-0.0670269	1.42583	C1 (N=680)	0.830684
GDF15	-1.29929	-0.233461	0.563069	0.969685	C3 (N=363)	0.498683
GDF2	0.473945	0.572281	0.451715	-1.49794	C2 (N=418)	0.882635
GDNF	-1.01825	-0.384874	0.057103	1.34602	C1 (N=680)	0.888907
GFAP	-0.356623	1.0504	0.527413	-1.22119	C2 (N=418)	0.60669
GFER	-1.24799	-0.183559	0.277504	1.15404	C1 (N=680)	0.627912
GFOD2	-1.03823	0.754472	-0.668238	0.951999	C1 (N=680)	0.451947
GFRA1	-0.995681	-0.375624	0.00473784	1.36657	C1 (N=680)	0.910034
GFRA2	-1.05075	-0.247398	-0.055239	1.35339	C1 (N=680)	0.903465
GFRA3	0.247559	-1.47505	0.544523	0.682966	C1 (N=680)	0.415664
GGA1	-0.406185	0.646556	0.972538	-1.21291	C2 (N=418)	0.548277
GGH	0.196122	0.443581	0.811555	-1.45126	C2 (N=418)	0.738999
GGT1	-1.30309	0.815059	0.753203	-0.265169	C3 (N=363)	0.561114
GGT5	-1.28409	-0.176137	1.08646	0.37377	C3 (N=363)	0.651268
GH1	-0.793727	-0.760497	0.236819	1.31741	C1 (N=680)	0.694068
GH2	-0.283006	-1.21992	0.362675	1.14025	C1 (N=680)	0.523258
GHRHR	-0.499759	1.07097	-1.13417	0.562959	C1 (N=680)	0.375111
GHRL	0.967082	0.462405	-0.0708417	-1.35864	C2 (N=418)	0.792082
GKN1	-0.345296	1.36458	-1.00925	-0.0100412	C2 (N=418)	0.357549
GLB1	-0.687806	0.81356	0.900745	-1.0265	C2 (N=418)	0.461085
GLO1	-1.2473	-0.25824	0.403332	1.10221	C1 (N=680)	0.561719
GLOD4	-1.02881	-0.284592	-0.0497111	1.36312	C1 (N=680)	0.916784
GLRX	-1.39797	0.945593	0.0693177	0.383058	C3 (N=363)	0.553396
GLT8D2	-1.41282	0.9046	0.422199	0.0860163	C3 (N=363)	0.594359
GMPR	0.372678	0.896669	0.156362	-1.42571	C2 (N=418)	0.863718
GNE	-0.65467	-0.453961	-0.381312	1.48994	C1 (N=680)	0.749111
GNLY	0.39328	0.663298	0.432749	-1.48933	C2 (N=418)	0.882236
GOLM2	-0.645166	0.436332	1.19335	-0.984521	C2 (N=418)	0.426659
GOPC	-0.129967	-0.662032	-0.660219	1.45222	C1 (N=680)	0.585291
GP1BA	0.623017	0.556069	0.306982	-1.48607	C2 (N=418)	0.898072
GP2	-0.698341	-0.751134	0.0548014	1.39467	C1 (N=680)	0.723963
GP6	0.0690537	0.643899	0.722059	-1.43501	C2 (N=418)	0.743903
GPA33	1.49373	-0.43014	-0.627073	-0.436512	C2 (N=418)	0.48116
GPC1	-0.13918	-1.31764	1.03115	0.425667	C3 (N=363)	0.383331
GPC5	0.882551	0.627703	-0.169185	-1.34107	C2 (N=418)	0.79765
GPKOW	-1.07719	-0.20022	-0.0626076	1.34002	C1 (N=680)	0.878469
GPNMB	-1.11217	-0.23759	0.044122	1.30564	C1 (N=680)	0.854854
GPR37	-0.127771	-0.0735569	1.3168	-1.11548	C2 (N=418)	0.492581
GRAP2	0.925507	0.55543	-0.132871	-1.34807	C2 (N=418)	0.795534
GRK5	0.607219	0.810069	-0.0119658	-1.40532	C2 (N=418)	0.861612
GRN	-1.4552	0.515868	0.765552	0.173782	C3 (N=363)	0.700295
GRPEL1	-1.3464	0.147112	0.127193	1.0721	C1 (N=680)	0.508748
GSAP	1.10043	-1.28846	0.329866	-0.141842	C2 (N=418)	0.385908
GSTA1	-1.29531	-0.0783899	0.255278	1.11842	C1 (N=680)	0.574615
GSTA3	-1.34532	-0.144736	0.573216	0.916839	C3 (N=363)	0.556736
GSTP1	-0.83307	-0.337183	-0.283077	1.45333	C1 (N=680)	0.829313
GUCA2A	-1.12927	-0.300371	0.161376	1.26826	C1 (N=680)	0.797056
GUSB	-1.33681	0.866272	0.654682	-0.184146	C3 (N=363)	0.569906
GYS1	0.147626	1.11846	0.0473216	-1.3134	C2 (N=418)	0.754109
GZMA	-0.795667	1.0861	0.611461	-0.901895	C2 (N=418)	0.435339
GZMB	-0.48558	-0.451966	-0.560897	1.49844	C1 (N=680)	0.673938
GZMH	-1.24656	-0.129927	0.197393	1.17909	C1 (N=680)	0.660546
HAGH	-1.07426	-0.419273	0.220061	1.27348	C1 (N=680)	0.778889
HAO1	-1.42767	0.233965	0.284969	0.908739	C3 (N=363)	0.566445
HARS1	-0.165181	1.42121	-0.341591	-0.914437	C2 (N=418)	0.55357
HAVCR1	-1.32122	-0.214646	0.647837	0.888032	C3 (N=363)	0.561096
HAVCR2	-1.32971	-0.0924729	0.38551	1.03667	C1 (N=680)	0.475994
HBEGF	0.188487	0.999315	0.199952	-1.38775	C2 (N=418)	0.804815
HBQ1	-0.483601	-0.538097	-0.477748	1.49945	C1 (N=680)	0.683755
HCLS1	-1.10838	0.417506	-0.478736	1.16961	C1 (N=680)	0.551057
HDGF	-1.05671	-0.406972	0.163261	1.30042	C1 (N=680)	0.821227
HEBP1	-1.28735	0.573138	-0.259012	0.973221	C1 (N=680)	0.451387
HEXIM1	-1.2239	-0.0152176	0.0136904	1.22542	C1 (N=680)	0.701331
HGF	-1.29771	-0.184859	0.438988	1.04358	C1 (N=680)	0.490099
HGS	0.316228	1.2659	-0.639545	-0.942587	C2 (N=418)	0.602738
HK2	0.368382	0.229571	-1.44633	0.848372	C1 (N=680)	0.409444
HLA-DRA	-1.39378	0.01016	0.915504	0.468115	C3 (N=363)	0.725639
HLA-E	-1.23403	-0.175238	0.22847	1.18079	C1 (N=680)	0.665682
HMBS	-1.42567	0.0358904	0.709469	0.680312	C3 (N=363)	0.721926
HMOX1	-0.644663	1.1593	0.486995	-1.00163	C2 (N=418)	0.492332
HMOX2	-0.937636	-0.302469	-0.173806	1.41391	C1 (N=680)	0.890863
HNMT	-0.938974	-0.232189	-0.244662	1.41582	C1 (N=680)	0.855189
HNRNPK	-0.810693	0.351156	-0.798307	1.25784	C1 (N=680)	0.557202
HPCAL1	0.474652	0.916859	-0.0008011	-1.39071	C2 (N=418)	0.84587
HPGDS	0.968539	0.392923	0.0195383	-1.381	C2 (N=418)	0.796927
HS3ST3B1	0.463684	0.698301	0.319637	-1.48162	C2 (N=418)	0.905273
HS6ST1	-1.12877	-0.544167	0.959764	0.713172	C3 (N=363)	0.527384
HSD11B1	0.835744	-0.0864069	0.628654	-1.37799	C2 (N=418)	0.699492
HSP90B1	-1.22198	-0.2226	0.267429	1.17715	C1 (N=680)	0.661379
HSPA1A	-1.34848	0.484041	-0.10335	0.967791	C3 (N=363)	0.454627
HSPB1	0.746887	0.744854	-0.123493	-1.36825	C2 (N=418)	0.827039
HSPB6	-0.947986	-0.359338	-0.093884	1.40121	C1 (N=680)	0.911979
HSPG2	-1.45404	0.178519	0.779934	0.495586	C3 (N=363)	0.767
HTRA2	-1.47057	0.590959	0.664912	0.214696	C3 (N=363)	0.693362
HYAL1	0.516017	0.543781	0.43872	-1.49852	C2 (N=418)	0.883874
HYOU1	0.657172	0.778834	-0.0359163	-1.40009	C2 (N=418)	0.855876
ICA1	-0.459415	-0.139883	-0.838286	1.43758	C1 (N=680)	0.606356
ICAM1	-1.36707	-0.126253	0.755415	0.737912	C3 (N=363)	0.658465
ICAM2	-0.948129	-0.479509	0.0611154	1.36652	C1 (N=680)	0.860747
ICAM3	-1.15447	-0.513986	0.759608	0.90885	C3 (N=363)	0.475628
ICAM4	-0.0682303	-0.633055	-0.733028	1.43431	C1 (N=680)	0.56906
ICAM5	0.281334	-1.00054	-0.551751	1.27096	C1 (N=680)	0.506601
ICOSLG	-1.04275	-0.292508	-0.0163477	1.35161	C1 (N=680)	0.911509
IDI2	-0.721522	-0.434127	-0.323057	1.47871	C1 (N=680)	0.782225
IDS	0.696098	0.162017	0.600752	-1.45887	C2 (N=418)	0.7719
IDUA	-1.06158	0.940211	0.761286	-0.639913	C3 (N=363)	0.45495
IFNG	0.782861	-0.347042	0.824136	-1.25996	C2 (N=418)	0.614981
IFNGR1	-1.09193	-0.490491	0.394289	1.18813	C1 (N=680)	0.652712
IFNGR2	-1.13069	0.513819	1.10444	-0.487569	C3 (N=363)	0.519155
IFNL1	-1.35081	-0.0465359	1.01242	0.384922	C3 (N=363)	0.694475
IFNLR1	-1.40093	0.11411	0.956787	0.330036	C3 (N=363)	0.725921
IGF1R	-1.02968	-0.189505	-0.152203	1.37138	C1 (N=680)	0.874095
IGF2R	-1.09752	0.843957	0.851708	-0.598141	C3 (N=363)	0.475293
IGFBP1	-0.829887	-0.611171	0.0499206	1.39114	C1 (N=680)	0.796364
IGFBP2	-0.39227	-0.0268346	1.38377	-0.964667	C2 (N=418)	0.426885
IGFBP3	0.890657	0.435387	0.0912897	-1.41733	C2 (N=418)	0.827228
IGFBP4	-1.22638	0.807918	0.82393	-0.405472	C3 (N=363)	0.528465
IGFBP6	0.57115	0.601028	0.315453	-1.48763	C2 (N=418)	0.905604
IGFBP7	-1.13234	-0.300225	0.167842	1.26472	C1 (N=680)	0.79146
IGFBPL1	-1.39987	-0.0378192	0.771123	0.666564	C3 (N=363)	0.705834
IGSF3	-1.34588	-0.126439	0.525507	0.946814	C3 (N=363)	0.535809
IGSF8	-1.45799	0.172415	0.738159	0.547415	C3 (N=363)	0.766553
IKBKG	-0.681229	-0.419032	-0.386633	1.48689	C1 (N=680)	0.756875
IKZF2	-0.10398	0.544546	-1.3595	0.918929	C1 (N=680)	0.427995
IL10	-0.821122	-0.340362	-0.29544	1.45692	C1 (N=680)	0.822124
IL10RA	-1.1612	-0.126566	0.00889327	1.27887	C1 (N=680)	0.795145
IL10RB	-1.33962	-0.153797	0.564209	0.929209	C3 (N=363)	0.54552
IL11	-1.09086	-0.252278	1.32133	0.0218087	C3 (N=363)	0.565615
IL12A_IL12B	-1.41424	0.037344	0.529344	0.847548	C3 (N=363)	0.634904
IL12B	-1.39664	-0.0502038	0.713247	0.733594	C3 (N=363)	0.682849
IL12RB1	-1.36043	0.244435	0.0749022	1.04109	C1 (N=680)	0.478568
IL13	0.174089	0.634442	-1.46264	0.654109	C1 (N=680)	0.383311
IL13RA1	0.33487	0.685569	0.463744	-1.48418	C2 (N=418)	0.866209
IL15	-1.22433	-0.0890102	0.0951187	1.21822	C1 (N=680)	0.709654
IL15RA	-1.11344	-0.0635131	-0.140774	1.31773	C1 (N=680)	0.79516
IL16	-1.20052	-0.099148	0.0563972	1.24327	C1 (N=680)	0.744388
IL17A	-0.727849	-0.437238	-0.31198	1.47707	C1 (N=680)	0.786432
IL17C	-1.23277	0.75608	0.868823	-0.392133	C3 (N=363)	0.53663
IL17D	-1.33375	0.0705634	0.17427	1.08892	C1 (N=680)	0.529739
IL17F	0.150802	-0.810797	-0.695203	1.3552	C1 (N=680)	0.53026
IL17RA	-1.25772	0.0804453	-0.0108162	1.18809	C1 (N=680)	0.638303
IL17RB	-0.620578	0.656841	1.02657	-1.06283	C2 (N=418)	0.468016
IL18	-1.41084	0.658766	0.758627	-0.00655334	C3 (N=363)	0.640673
IL18BP	-1.15886	-0.329055	0.273954	1.21396	C1 (N=680)	0.709806
IL18R1	-1.18902	-0.395736	0.497497	1.08726	C1 (N=680)	0.548169
IL18RAP	0.0805896	-1.23976	1.20595	-0.046779	C3 (N=363)	0.3732
IL19	-1.08761	-0.321766	0.104527	1.30485	C1 (N=680)	0.851069
IL1A	0.232902	-0.0255259	1.10536	-1.31274	C2 (N=418)	0.603737
IL1B	-1.11015	-0.120616	-0.0901783	1.32094	C1 (N=680)	0.828707
IL1R1	-0.954575	-0.689566	0.460348	1.18379	C1 (N=680)	0.617362
IL1R2	0.204172	0.573596	0.689736	-1.4675	C2 (N=418)	0.782984
IL1RAP	0.989803	0.356128	0.0297773	-1.37571	C2 (N=418)	0.788516
IL1RL1	-0.826102	-0.67685	0.147325	1.35563	C1 (N=680)	0.749596
IL1RL2	0.167719	0.610124	0.682782	-1.46063	C2 (N=418)	0.777929
IL1RN	-1.40192	0.848689	0.56062	-0.00738908	C3 (N=363)	0.602082
IL2	-0.0353845	0.690599	0.746443	-1.40166	C2 (N=418)	0.708771
IL20	0.902378	-1.20665	-0.432425	0.736696	C1 (N=680)	0.403914
IL20RA	0.731301	0.0137252	-1.41833	0.673307	C1 (N=680)	0.38238
IL22RA1	-1.3854	0.789891	0.671538	-0.0760302	C3 (N=363)	0.604293
IL24	-0.105422	0.841583	-1.37049	0.634331	C1 (N=680)	0.383136
IL2RA	-1.16286	-0.427525	0.47871	1.11167	C1 (N=680)	0.573521
IL2RB	-0.681307	-0.970897	0.488248	1.16396	C1 (N=680)	0.565653
IL32	-1.31913	-0.172641	0.988159	0.503614	C3 (N=363)	0.666656
IL33	-0.613092	-0.422772	-0.459021	1.49489	C1 (N=680)	0.723193
IL34	-0.736827	-0.377228	-0.36336	1.47741	C1 (N=680)	0.778938
IL3RA	-0.906917	-0.503527	0.0235743	1.38687	C1 (N=680)	0.856218
IL4	-0.276173	0.810633	0.763251	-1.29771	C2 (N=418)	0.625285
IL4R	-1.03581	-0.351184	0.0446955	1.3423	C1 (N=680)	0.89574
IL5	-1.00327	-0.708963	0.967802	0.744432	C3 (N=363)	0.479054
IL5RA	-1.09663	-0.392927	0.228252	1.26131	C1 (N=680)	0.768525
IL6	-0.867421	-0.323332	-0.25141	1.44216	C1 (N=680)	0.848778
IL6R	-0.912075	0.272597	1.29168	-0.652204	C3 (N=363)	0.464362
IL6ST	-1.3339	-0.199884	0.814395	0.719388	C3 (N=363)	0.638942
IL7	-0.486896	0.923986	0.73373	-1.17082	C2 (N=418)	0.54996
IL7R	0.27486	0.728037	0.471052	-1.47395	C2 (N=418)	0.850514
ILKAP	-0.787493	-0.38101	-0.296653	1.46516	C1 (N=680)	0.811509
IMPA1	-1.35026	0.324086	-0.00904794	1.03522	C1 (N=680)	0.476574
ING1	-0.859611	-0.146255	-0.42814	1.43401	C1 (N=680)	0.761536
INHBC	0.478911	0.617747	0.397108	-1.49377	C2 (N=418)	0.896206
INPP1	-0.86734	-0.318501	-0.256541	1.44238	C1 (N=680)	0.846863
INPPL1	-0.414378	-0.222085	-0.816763	1.45323	C1 (N=680)	0.609929
IPCEF1	-0.430466	1.36559	0.0387097	-0.973836	C2 (N=418)	0.533978
IQGAP2	-1.20026	0.173017	-0.194137	1.22138	C1 (N=680)	0.639069
IRAG2	0.392782	-1.28536	1.07685	-0.184272	C3 (N=363)	0.346864
IRAK1	-1.15879	0.617329	-0.480777	1.02224	C1 (N=680)	0.476956
IRAK4	-0.785203	1.39667	-0.656315	0.0448457	C3 (N=363)	0.388028
ISLR2	-0.545223	-1.00755	0.285454	1.26732	C1 (N=680)	0.598622
ISM1	-0.406942	0.569443	1.0361	-1.1986	C2 (N=418)	0.53495
ITGA11	0.198534	-1.18436	1.22501	-0.239185	C3 (N=363)	0.360639
ITGA5	-1.2518	0.581529	0.99475	-0.324475	C3 (N=363)	0.564678
ITGA6	0.396689	0.100315	-1.41235	0.915343	C1 (N=680)	0.419614
ITGAM	-0.407661	-0.387576	1.4856	-0.690361	C3 (N=363)	0.396193
ITGAV	0.836897	-1.10045	0.857683	-0.594129	C2 (N=418)	0.43131
ITGB1	-1.31069	-0.226619	0.925315	0.611992	C3 (N=363)	0.646405
ITGB1BP1	-1.18971	-0.407317	0.530732	1.0663	C1 (N=680)	0.527814
ITGB1BP2	0.582563	0.914432	-0.155228	-1.34177	C2 (N=418)	0.811326
ITGB2	-1.03225	-0.142302	1.36971	-0.19516	C3 (N=363)	0.538763
ITGB5	0.067002	0.650952	0.716673	-1.43463	C2 (N=418)	0.74468
ITGB6	1.0246	-1.30014	0.470834	-0.195289	C2 (N=418)	0.386582
ITGB7	-0.908342	-0.573293	0.129005	1.35263	C1 (N=680)	0.8001
ITIH3	0.55619	0.642471	0.283701	-1.48236	C2 (N=418)	0.910094
ITM2A	-0.869411	-0.657625	0.195304	1.33173	C1 (N=680)	0.744751
IVD	-1.10667	0.159096	-0.332757	1.28033	C1 (N=680)	0.665171
JAM2	-1.15639	-0.390653	0.377619	1.16942	C1 (N=680)	0.642224
JCHAIN	-0.715029	-0.800725	0.16677	1.34898	C1 (N=680)	0.692214
JUN	-0.592074	-0.647904	-0.234674	1.47465	C1 (N=680)	0.728974
KAZALD1	-0.92653	-0.317571	-0.173813	1.41791	C1 (N=680)	0.889322
KCNIP4	-0.400909	1.24746	0.256725	-1.10327	C2 (N=418)	0.572431
KDR	0.831974	0.654942	-0.121601	-1.36531	C2 (N=418)	0.817463
KEL	-1.04481	-0.190962	-0.126539	1.36231	C1 (N=680)	0.877758
KIFBP	0.700715	0.13063	0.620273	-1.45162	C2 (N=418)	0.760984
KIR2DL3	-0.457899	-0.780297	-0.222004	1.4602	C1 (N=680)	0.67356
KIR3DL1	0.779528	-1.32383	0.767978	-0.22368	C2 (N=418)	0.372142
KIRREL2	0.14262	0.101349	-1.33434	1.09037	C1 (N=680)	0.454802
KIT	1.35387	-0.0807859	-0.218141	-1.05495	C2 (N=418)	0.62326
KITLG	0.93162	0.565499	-0.160507	-1.33661	C2 (N=418)	0.789033
KLB	-0.306454	-1.23665	0.466443	1.07666	C1 (N=680)	0.50659
KLK1	-0.231995	-0.790334	-0.437248	1.45958	C1 (N=680)	0.613603
KLK10	0.504789	-0.913388	1.16018	-0.751586	C2 (N=418)	0.436425
KLK11	-0.594831	-1.01323	0.399914	1.20814	C1 (N=680)	0.577126
KLK12	0.844814	-1.39391	-0.0357381	0.584833	C1 (N=680)	0.390483
KLK13	1.24968	-0.149652	-1.18675	0.086729	C2 (N=418)	0.406315
KLK14	1.15082	0.118779	0.0192414	-1.28885	C2 (N=418)	0.716586
KLK4	-0.917906	-0.343964	-0.157411	1.41928	C1 (N=680)	0.892077
KLK6	0.791201	0.771171	-0.252606	-1.30977	C2 (N=418)	0.786112
KLK8	0.849627	0.342319	0.255667	-1.44761	C2 (N=418)	0.827892
KLRB1	-0.979593	-0.437737	0.0589069	1.35842	C1 (N=680)	0.877008
KLRD1	-1.40335	-0.0298734	0.680216	0.753008	C3 (N=363)	0.680283
KRT14	-0.123096	1.088	-1.29964	0.334736	C1 (N=680)	0.34346
KRT18	-1.42098	0.0972058	0.443732	0.880041	C3 (N=363)	0.609641
KRT19	-0.804434	-0.595127	-0.0141262	1.41369	C1 (N=680)	0.8053
KRT5	0.399414	1.17812	-0.46613	-1.11141	C2 (N=418)	0.672421
KYAT1	-1.06517	-0.156361	-0.129138	1.35066	C1 (N=680)	0.857668
KYNU	-1.34369	0.0721466	0.19937	1.07217	C1 (N=680)	0.510494
L1CAM	-1.32612	-0.186981	0.580927	0.932178	C3 (N=363)	0.536852
LACTB2	-1.13851	-0.0211533	-0.138134	1.2978	C1 (N=680)	0.763668
LAG3	-1.01866	-0.506373	0.24143	1.2836	C1 (N=680)	0.76278
LAIR1	-1.18222	-0.066884	-0.0148803	1.26399	C1 (N=680)	0.758708
LAIR2	-1.28048	-0.0971305	0.240447	1.13716	C1 (N=680)	0.600489
LAMA4	-0.717914	0.42531	1.20953	-0.916925	C2 (N=418)	0.399618
LAMP2	0.590675	0.71154	0.154166	-1.45638	C2 (N=418)	0.901958
LAMP3	-1.32451	-0.192494	0.588246	0.928757	C3 (N=363)	0.538305
LAP3	-1.25851	0.0304157	0.0391059	1.18899	C1 (N=680)	0.649989
LAT	0.600404	0.725518	0.122566	-1.44849	C2 (N=418)	0.896325
LAT2	0.83579	0.890106	-0.763433	-0.962463	C2 (N=418)	0.627803
LAYN	-0.873607	-0.552145	0.0362808	1.38947	C1 (N=680)	0.829199
LBP	0.154506	1.12902	0.0206947	-1.30423	C2 (N=418)	0.749899
LBR	-1.34956	0.0842829	0.201885	1.0634	C1 (N=680)	0.500282
LCN2	-1.11863	-0.421662	0.331619	1.20867	C1 (N=680)	0.688986
LDLR	-0.0928046	0.920551	0.535177	-1.36292	C2 (N=418)	0.712972
LEFTY2	-0.326468	-0.730353	1.47751	-0.420686	C3 (N=363)	0.405796
LEP	0.700346	0.55731	0.21024	-1.4679	C2 (N=418)	0.888693
LEPR	-0.198282	1.06501	0.418344	-1.28508	C2 (N=418)	0.667908
LGALS1	-1.11195	-0.14609	-0.0605111	1.31855	C1 (N=680)	0.840146
LGALS3	-0.610792	1.12757	0.523266	-1.04005	C2 (N=418)	0.506308
LGALS4	-1.11558	-0.392749	0.27266	1.23567	C1 (N=680)	0.731387
LGALS7_LGALS7B	0.732861	0.296453	0.445887	-1.4752	C2 (N=418)	0.823361
LGALS8	-1.365	0.94178	0.4947	-0.0714846	C3 (N=363)	0.570886
LGALS9	-1.42699	0.0480613	0.616494	0.762439	C3 (N=363)	0.690341
LGMN	-1.30753	-0.0457749	0.245049	1.10825	C1 (N=680)	0.55958
LHB	-0.772813	1.10476	-0.916698	0.584753	C3 (N=363)	0.380569
LHPP	-1.10217	-0.150125	-0.0733419	1.32564	C1 (N=680)	0.846589
LIF	-1.36425	0.0922322	0.235205	1.03682	C1 (N=680)	0.470735
LIFR	-1.21247	-0.149246	0.142115	1.21961	C1 (N=680)	0.720458
LILRA2	-1.44613	0.373951	0.847598	0.224583	C3 (N=363)	0.724076
LILRA5	-1.45851	0.70094	0.596142	0.161425	C3 (N=363)	0.659566
LILRB1	-1.31604	0.0353153	0.167792	1.11294	C1 (N=680)	0.559976
LILRB2	-1.47834	0.31263	0.446215	0.719493	C3 (N=363)	0.693649
LILRB4	-1.44601	0.112933	0.604271	0.728806	C3 (N=363)	0.713521
LILRB5	-0.399742	0.0443057	-1.00022	1.35566	C1 (N=680)	0.555052
LPCAT2	-0.899172	-0.178363	-0.349809	1.42734	C1 (N=680)	0.799796
LPL	0.886044	-0.0868964	0.572037	-1.37118	C2 (N=418)	0.701946
LPO	-0.748263	-0.881434	0.405446	1.22425	C1 (N=680)	0.609192
LRIG1	0.780704	-0.593803	0.911645	-1.09855	C2 (N=418)	0.547576
LRP1	-1.20766	0.145886	1.22248	-0.160709	C3 (N=363)	0.590288
LRP11	-0.800183	0.0130979	1.40591	-0.618827	C3 (N=363)	0.454372
LRPAP1	-1.34321	0.756618	0.768307	-0.181716	C3 (N=363)	0.587882
LRRC25	-1.1226	-0.302186	0.149614	1.27517	C1 (N=680)	0.807777
LRRN1	1.21268	0.380011	-0.554839	-1.03786	C2 (N=418)	0.643877
LSM1	-1.04478	-0.511221	0.310817	1.24518	C1 (N=680)	0.715233
LSP1	-0.803297	-0.4235	-0.23006	1.45686	C1 (N=680)	0.830661
LTA	-0.876532	-0.825586	0.625784	1.07633	C1 (N=680)	0.53464
LTA4H	-1.38476	0.112067	0.275782	0.996909	C3 (N=363)	0.496131
LTBP2	-1.03422	-0.501607	0.268216	1.26761	C1 (N=680)	0.745112
LTBP3	-1.38916	-0.0605421	0.636132	0.813572	C3 (N=363)	0.642827
LTBR	-1.08184	-0.531957	0.457283	1.15652	C1 (N=680)	0.613574
LTO1	-0.568809	0.254565	-0.974752	1.289	C1 (N=680)	0.543443
LXN	-0.311762	1.41892	-0.181708	-0.925449	C2 (N=418)	0.538952
LY6D	-0.738932	0.544452	1.13132	-0.936839	C2 (N=418)	0.409138
LY75	-0.768486	-0.580176	-0.088355	1.43702	C1 (N=680)	0.803158
LY9	-1.09751	-0.546974	0.55379	1.09069	C1 (N=680)	0.551803
LY96	-0.856876	-0.469664	-0.100052	1.42659	C1 (N=680)	0.861774
LYAR	-0.935427	-0.601239	0.228511	1.30816	C1 (N=680)	0.750824
LYN	1.03954	0.478499	-0.240277	-1.27776	C2 (N=418)	0.747323
LYPD1	-0.501005	0.518381	-1.12227	1.10489	C1 (N=680)	0.47863
LYPD3	0.471014	0.0816064	-1.4206	0.867979	C1 (N=680)	0.411459
LYPD8	-0.657885	-0.978859	0.45125	1.18549	C1 (N=680)	0.573808
MAD1L1	-1.25535	-0.0852422	0.16125	1.17934	C1 (N=680)	0.656608
MAEA	-1.44557	0.744439	0.115666	0.585462	C3 (N=363)	0.581172
MAGED1	-0.745609	-0.450066	-0.275859	1.47153	C1 (N=680)	0.798829
MANF	0.697062	0.643766	0.104427	-1.44526	C2 (N=418)	0.884414
MANSC1	-0.831629	-0.469806	-0.136941	1.43838	C1 (N=680)	0.849709
MAP2K6	1.03199	0.412937	-0.122232	-1.3227	C2 (N=418)	0.765368
MAP3K5	0.883917	0.222748	0.328914	-1.43558	C2 (N=418)	0.794862
MAP4K5	0.938097	0.777569	-1.00549	-0.710173	C2 (N=418)	0.55577
MAPK9	-1.10686	-0.26175	0.0638948	1.30471	C1 (N=680)	0.855388
MAPT	-0.664325	-0.656865	1.45256	-0.131373	C3 (N=363)	0.462613
MARCO	-1.05195	0.880265	0.82874	-0.657051	C3 (N=363)	0.456223
MASP1	-0.102614	0.81168	0.665089	-1.37416	C2 (N=418)	0.69953
MATN2	-0.860601	-0.474553	-0.0883495	1.4235	C1 (N=680)	0.862319
MATN3	-0.48896	-0.200064	-0.76983	1.45885	C1 (N=680)	0.627695
MAVS	-0.375592	-0.380745	-0.723634	1.47997	C1 (N=680)	0.625484
MAX	0.368139	1.06682	-0.127226	-1.30774	C2 (N=418)	0.776239
MB	-0.858983	-0.432178	-0.142399	1.43356	C1 (N=680)	0.866162
MCAM	-0.922989	-0.640734	0.274447	1.28928	C1 (N=680)	0.718841
MCFD2	-1.49955	0.465816	0.51127	0.522464	C3 (N=363)	0.724259
MDGA1	-0.269878	-1.25537	1.06924	0.456001	C3 (N=363)	0.394318
MDK	-0.930818	-0.419595	-0.0478814	1.39829	C1 (N=680)	0.898415
MED18	-0.70867	-0.0698765	-0.65711	1.43566	C1 (N=680)	0.666415
MEGF10	0.251504	-0.841881	1.30853	-0.71815	C2 (N=418)	0.411752
MEGF9	0.389907	0.777537	0.300005	-1.46745	C2 (N=418)	0.890935
MEP1B	0.0464879	0.989586	0.342728	-1.3788	C2 (N=418)	0.76545
MEPE	0.49467	0.538622	0.46604	-1.49933	C2 (N=418)	0.877229
MERTK	-1.22074	-0.177282	0.198436	1.19958	C1 (N=680)	0.693251
MESD	0.636887	0.738254	0.0553454	-1.43049	C2 (N=418)	0.880944
MET	0.684121	0.664073	0.0947244	-1.44292	C2 (N=418)	0.885025
METAP1	-0.733376	-0.686996	0.0096624	1.41071	C1 (N=680)	0.756178
METAP1D	-0.974593	-0.286274	-0.135504	1.39637	C1 (N=680)	0.906413
METAP2	-1.25285	0.105161	-0.0428781	1.19057	C1 (N=680)	0.635023
MFAP3	-1.03602	-0.665669	0.717298	0.984392	C1 (N=680)	0.481977
MFAP5	0.346299	1.00052	0.0237485	-1.37057	C2 (N=418)	0.818371
MFGE8	0.580198	0.406646	0.509344	-1.49619	C2 (N=418)	0.847669
MGLL	1.02355	0.432533	-0.134252	-1.32183	C2 (N=418)	0.766933
MGMT	-0.752373	-0.247349	-0.467876	1.4676	C1 (N=680)	0.74703
MIA	0.718029	0.423866	0.338121	-1.48002	C2 (N=418)	0.863136
MICB_MICA	-1.43521	0.112656	0.823933	0.498619	C3 (N=363)	0.756231
MIF	-1.1112	-0.0547094	-0.152759	1.31867	C1 (N=680)	0.790231
MILR1	-1.02473	-0.251227	-0.0944135	1.37037	C1 (N=680)	0.907349
MITD1	0.690845	-0.589013	0.990864	-1.0927	C2 (N=418)	0.538143
MLN	-0.942934	-0.018312	1.38852	-0.427272	C3 (N=363)	0.499712
MME	-0.49268	1.38202	-0.919974	0.0306353	C3 (N=363)	0.354275
MMP1	-1.43792	0.414874	0.855739	0.167302	C3 (N=363)	0.707762
MMP10	-0.740594	-0.387177	-0.348716	1.47649	C1 (N=680)	0.783657
MMP12	-1.27092	-0.302077	0.618626	0.954369	C3 (N=363)	0.496837
MMP13	-0.731457	-0.571573	-0.151396	1.45443	C1 (N=680)	0.79156
MMP3	1.27622	-0.180735	0.0599322	-1.15542	C2 (N=418)	0.641108
MMP7	-1.44617	0.112626	0.608788	0.724759	C3 (N=363)	0.715485
MMP8	-0.966044	-0.206544	-0.231208	1.4038	C1 (N=680)	0.856484
MMP9	-1.2111	0.668835	0.956288	-0.414026	C3 (N=363)	0.536614
MNDA	-1.21295	-0.106443	0.0909062	1.22848	C1 (N=680)	0.726579
MOG	0.453553	0.6537	0.382846	-1.4901	C2 (N=418)	0.897701
MPHOSPH8	-1.27383	0.141508	-0.0322783	1.1646	C1 (N=680)	0.603442
MPI	-0.756418	-0.340949	-0.375837	1.4732	C1 (N=680)	0.780595
MPIG6B	0.246913	0.845718	0.355592	-1.44822	C2 (N=418)	0.847163
MPO	-1.27847	-0.237482	0.475097	1.04086	C1 (N=680)	0.491325
MRPL46	-0.212065	0.386708	-1.26847	1.09383	C1 (N=680)	0.465238
MSLN	-1.09956	-0.497336	0.431983	1.16491	C1 (N=680)	0.626029
MSMB	-1.44124	0.165845	0.840192	0.435203	C3 (N=363)	0.758568
MSR1	-1.36361	-0.0877987	0.526264	0.925148	C3 (N=363)	0.559714
MSRA	-0.861069	-0.371325	-0.208812	1.44121	C1 (N=680)	0.85949
MSTN	1.30424	0.00099751	-0.179801	-1.12544	C2 (N=418)	0.649331
MTPN	-0.503531	1.41678	-0.857982	-0.0552681	C3 (N=363)	0.353179
MUC13	-1.08671	-0.342241	0.130955	1.29799	C1 (N=680)	0.836517
MUC16	-0.399525	-0.208569	-0.838754	1.44685	C1 (N=680)	0.603247
MVK	-1.22356	-0.142943	0.159421	1.20708	C1 (N=680)	0.701703
MYO9B	1.09623	0.429727	-0.288989	-1.23697	C2 (N=418)	0.723516
MYOC	1.46216	-0.794916	-0.272072	-0.395176	C2 (N=418)	0.458264
MZB1	-1.06252	-0.501094	0.335987	1.22763	C1 (N=680)	0.696881
MZT1	-0.0641502	1.41993	-0.85196	-0.503823	C2 (N=418)	0.463221
NAAA	-1.43527	0.445737	0.140006	0.849532	C3 (N=363)	0.555999
NADK	-0.783294	-0.356666	-0.327095	1.46705	C1 (N=680)	0.802066
NAMPT	-0.790869	-0.474431	-0.188615	1.45391	C1 (N=680)	0.827333
NBL1	-1.39916	-0.0419073	0.687009	0.754061	C3 (N=363)	0.676879
NBN	-0.772859	-0.437777	-0.254397	1.46503	C1 (N=680)	0.81357
NCAM1	0.862878	0.0164125	0.526946	-1.40624	C2 (N=418)	0.733693
NCAM2	1.46504	-0.298056	-0.37866	-0.78832	C2 (N=418)	0.549222
NCAN	0.91664	0.552247	-0.111556	-1.35733	C2 (N=418)	0.801417
NCF2	-0.922846	-0.509634	0.0594945	1.37299	C1 (N=680)	0.847574
NCK2	1.01622	0.614913	-0.455776	-1.17535	C2 (N=418)	0.706083
NCLN	-0.933817	-0.635582	0.288457	1.28094	C1 (N=680)	0.713419
NCR1	-0.955691	-0.452385	0.0367062	1.37137	C1 (N=680)	0.878311
NCS1	0.151681	0.80989	0.483258	-1.44483	C2 (N=418)	0.809691
NDRG1	-0.818648	-0.430774	-0.201038	1.45046	C1 (N=680)	0.84141
NDUFS6	-0.762666	-0.378142	-0.33088	1.47169	C1 (N=680)	0.794905
NECTIN2	-1.36561	-0.0183499	0.39439	0.989566	C3 (N=363)	0.505949
NECTIN4	0.591346	1.04559	-1.14807	-0.488865	C2 (N=418)	0.496212
NEFL	-1.32699	0.179978	0.04964	1.09738	C1 (N=680)	0.533728
NELL1	1.47927	-0.396409	-0.356624	-0.726242	C2 (N=418)	0.532191
NELL2	-0.558995	-0.87151	0.0426361	1.38787	C1 (N=680)	0.66774
NFASC	-1.12629	-0.514014	0.573194	1.06711	C1 (N=680)	0.531811
NFATC1	0.801852	0.888804	-0.582742	-1.10791	C2 (N=418)	0.682601
NFATC3	-1.27505	0.148074	-0.0353766	1.16235	C1 (N=680)	0.600201
NFKBIE	-0.88533	-0.247698	-0.303245	1.43627	C1 (N=680)	0.827556
NGF	-1.47658	0.670592	0.553358	0.252627	C3 (N=363)	0.674689
NID1	-0.184612	0.876265	0.643842	-1.33549	C2 (N=418)	0.671171
NID2	-0.623351	0.964398	0.730369	-1.07142	C2 (N=418)	0.498367
NINJ1	-1.14493	0.12156	-0.24684	1.27021	C1 (N=680)	0.681297
NME3	0.704064	-0.916299	1.01225	-0.800019	C2 (N=418)	0.461102
NMNAT1	-1.07418	-0.40481	0.197029	1.28197	C1 (N=680)	0.79543
NOMO1	-0.474416	0.814407	0.843384	-1.18337	C2 (N=418)	0.544703
NOS1	-1.06919	-0.349542	0.105941	1.31279	C1 (N=680)	0.856929
NOS3	-0.946007	-0.197493	-0.268569	1.41207	C1 (N=680)	0.838905
NOTCH1	-1.30129	-0.116583	1.08834	0.329533	C3 (N=363)	0.662372
NOTCH3	-0.658998	-0.900639	0.261004	1.29863	C1 (N=680)	0.638634
NPDC1	-0.931447	-0.292421	-0.193663	1.41753	C1 (N=680)	0.882092
NPPB	-0.956209	-0.17356	-0.276944	1.40671	C1 (N=680)	0.830032
NPPC	0.714767	0.406225	0.360313	-1.4813	C2 (N=418)	0.858374
NPTN	-1.17326	0.781187	-0.488189	0.880267	C1 (N=680)	0.427404
NPTX1	-0.293058	-0.701185	-0.484763	1.47901	C1 (N=680)	0.629797
NPTXR	1.17402	-0.954965	0.476024	-0.695075	C2 (N=418)	0.477865
NPY	0.587063	0.89453	-0.125324	-1.35627	C2 (N=418)	0.822271
NRCAM	-0.975399	-0.529593	0.188746	1.31625	C1 (N=680)	0.790004
NRP1	-1.36244	-0.136805	0.773766	0.725481	C3 (N=363)	0.658903
NRP2	-1.32383	-0.147474	0.467911	1.00339	C3 (N=363)	0.481638
NRTN	-1.28973	-0.02253	0.168745	1.14351	C1 (N=680)	0.602701
NSFL1C	-1.09522	0.986606	0.695088	-0.58647	C3 (N=363)	0.463165
NT5C3A	0.573462	0.905378	-0.123811	-1.35503	C2 (N=418)	0.821124
NT5E	-1.44769	0.669914	0.112369	0.665411	C3 (N=363)	0.57899
NTF3	0.115864	0.542691	0.783201	-1.44176	C2 (N=418)	0.737152
NTF4	0.526814	0.515223	0.457268	-1.49931	C2 (N=418)	0.876788
NTproBNP	-0.911494	-0.439287	-0.0539585	1.40474	C1 (N=680)	0.888172
NTRK2	1.10438	-0.109472	0.300498	-1.2954	C2 (N=418)	0.686921
NTRK3	1.18395	-0.0240383	0.100121	-1.26003	C2 (N=418)	0.689011
NUB1	-0.419653	-0.466525	-0.608954	1.49513	C1 (N=680)	0.652115
NUCB2	-1.45554	0.373621	0.261186	0.820731	C3 (N=363)	0.603094
NUDC	-0.577392	-0.355835	-0.55919	1.49242	C1 (N=680)	0.693714
NUDT2	-0.344224	-0.153509	-0.920337	1.41807	C1 (N=680)	0.579008
NUDT5	-0.950045	-0.252391	-0.208345	1.41078	C1 (N=680)	0.874064
NXPH1	0.189237	1.33855	-0.815975	-0.711808	C2 (N=418)	0.527868
OBP2B	1.31049	-0.538861	0.203476	-0.975108	C2 (N=418)	0.565561
ODAM	-0.417036	1.40955	-0.0799035	-0.912612	C2 (N=418)	0.520711
OGFR	-0.931227	-0.164322	-0.319895	1.41544	C1 (N=680)	0.810299
OGN	-1.36488	0.0187505	0.333428	1.0127	C3 (N=363)	0.482486
OLR1	-1.14044	-0.322643	0.219188	1.24389	C1 (N=680)	0.755864
OMD	-0.642718	-1.04392	0.649984	1.03666	C1 (N=680)	0.508529
OMG	-0.439861	-0.753906	-0.276503	1.47027	C1 (N=680)	0.671305
OPTC	-1.08517	-0.274946	0.0390149	1.3211	C1 (N=680)	0.878213
OSCAR	-1.23262	-0.392511	0.757553	0.86758	C3 (N=363)	0.524472
OSM	-1.33458	0.26449	1.07188	-0.00178978	C3 (N=363)	0.651031
OSMR	-1.41802	0.0825742	0.880648	0.454803	C3 (N=363)	0.744181
OXT	0.677559	0.913538	-0.326205	-1.26489	C2 (N=418)	0.761069
P4HB	0.0181762	0.978941	0.38014	-1.37726	C2 (N=418)	0.756342
PADI2	-1.32377	0.586699	-0.193499	0.930573	C3 (N=363)	0.452111
PADI4	-0.846019	-0.10922	-0.475292	1.43053	C1 (N=680)	0.737403
PAEP	0.373969	-0.68232	-0.929117	1.23747	C1 (N=680)	0.486088
PAG1	-0.895336	-0.288271	-0.24927	1.43288	C1 (N=680)	0.854254
PAK4	0.314792	0.710338	0.454616	-1.47975	C2 (N=418)	0.863192
PAM	-0.807377	-0.921789	0.823103	0.906063	C1 (N=680)	0.461205
PAMR1	0.224907	0.781257	0.454225	-1.46039	C2 (N=418)	0.837185
PAPPA	-1.23686	-0.248902	0.35271	1.13306	C1 (N=680)	0.600479
PARK7	-1.09154	0.344037	-0.466131	1.21363	C1 (N=680)	0.580704
PARP1	-1.39025	-0.0162591	0.506006	0.900501	C3 (N=363)	0.588772
PBLD	-1.00326	-0.398204	0.0477151	1.35375	C1 (N=680)	0.891341
PCDH1	-1.16328	-0.128325	0.0148469	1.27675	C1 (N=680)	0.793273
PCDH17	-0.916739	-0.418446	-0.0717088	1.40689	C1 (N=680)	0.895081
PCSK9	0.710369	0.472006	0.295824	-1.4782	C2 (N=418)	0.875326
PDCD1	-1.38309	-0.085132	0.765494	0.702729	C3 (N=363)	0.682273
PDCD1LG2	-1.06991	-0.225251	-0.0473457	1.3425	C1 (N=680)	0.89005
PDCD5	-1.1335	0.247643	-0.351262	1.23712	C1 (N=680)	0.619361
PDCD6	-0.0907143	0.587626	0.874711	-1.37162	C2 (N=418)	0.663109
PDGFA	-0.182612	1.04309	0.438208	-1.29869	C2 (N=418)	0.675353
PDGFB	-0.139377	0.876676	0.616289	-1.35359	C2 (N=418)	0.690519
PDGFC	0.656984	0.954916	-0.383221	-1.22868	C2 (N=418)	0.740137
PDGFRA	-0.847487	-0.507014	-0.0668485	1.42135	C1 (N=680)	0.849051
PDGFRB	-0.810576	0.591929	-0.882817	1.10146	C1 (N=680)	0.492385
PDLIM7	-0.0711835	0.555298	0.891388	-1.3755	C2 (N=418)	0.663573
PDP1	0.0853836	0.47129	0.865265	-1.42194	C2 (N=418)	0.704278
PEAR1	-0.705733	-0.88049	0.309053	1.27717	C1 (N=680)	0.635487
PEBP1	-0.941157	-0.261811	-0.21157	1.41454	C1 (N=680)	0.873339
PECAM1	-1.3471	0.523271	-0.12295	0.94678	C3 (N=363)	0.459333
PFDN2	-0.989897	-0.139122	-0.261144	1.39016	C1 (N=680)	0.824968
PFKFB2	-0.600284	-0.254599	-0.623612	1.47849	C1 (N=680)	0.679398
PGF	-1.12066	0.021878	1.30437	-0.205592	C3 (N=363)	0.561347
PGLYRP1	-1.11051	-0.570077	0.718645	0.961941	C1 (N=680)	0.461475
PHOSPHO1	-1.05146	-0.324668	0.0391649	1.33697	C1 (N=680)	0.895109
PI3	-0.382944	-0.377959	1.48068	-0.719778	C3 (N=363)	0.390524
PIGR	-1.32123	-0.150266	0.46267	1.00882	C3 (N=363)	0.476043
PIK3AP1	-1.11417	-0.318234	0.154302	1.2781	C1 (N=680)	0.810146
PIK3IP1	-0.916518	-0.518826	0.0616574	1.37369	C1 (N=680)	0.842717
PILRA	-1.23787	-0.323429	0.512093	1.04921	C1 (N=680)	0.506445
PILRB	-1.28979	-0.262466	0.5989	0.953352	C3 (N=363)	0.505722
PKLR	-1.23146	0.355145	-0.259488	1.1358	C1 (N=680)	0.54858
PLA2G10	-0.992165	0.158081	-0.489261	1.32335	C1 (N=680)	0.656494
PLA2G15	-1.27726	0.247229	1.13832	-0.108284	C3 (N=363)	0.617045
PLA2G1B	-0.569918	-1.04751	1.17605	0.441385	C3 (N=363)	0.431825
PLA2G2A	-1.49563	0.466349	0.603855	0.425421	C3 (N=363)	0.737573
PLA2G4A	0.603859	0.372137	0.517134	-1.49313	C2 (N=418)	0.838538
PLA2G7	-0.67216	1.27034	0.315531	-0.913713	C2 (N=418)	0.473381
PLAT	-1.25654	-0.148644	0.248859	1.15632	C1 (N=680)	0.629703
PLAU	-1.01832	-0.273808	-0.0796194	1.37175	C1 (N=680)	0.915238
PLAUR	-1.28213	-0.250553	0.52262	1.01006	C1 (N=680)	0.461868
PLIN1	-1.11948	-0.0339957	-0.158223	1.3117	C1 (N=680)	0.776088
PLIN3	-1.16988	0.159503	-0.23492	1.24529	C1 (N=680)	0.655854
PLPBP	-0.862485	-0.0405707	-0.509388	1.41244	C1 (N=680)	0.71296
PLTP	1.13738	0.435892	-1.15998	-0.413286	C2 (N=418)	0.492161
PLXDC1	0.776732	0.760758	-0.204832	-1.33266	C2 (N=418)	0.801286
PLXNA4	0.700046	0.119161	0.629672	-1.44888	C2 (N=418)	0.756733
PLXNB2	-1.32421	-0.0482368	0.29742	1.07503	C1 (N=680)	0.518536
PLXNB3	0.468738	0.610951	0.415185	-1.49487	C2 (N=418)	0.892114
PM20D1	1.37575	0.0563475	-0.517674	-0.914419	C2 (N=418)	0.594627
PMVK	0.471389	1.01641	-0.179137	-1.30867	C2 (N=418)	0.783847
PNLIPRP2	0.723319	-1.02189	-0.683779	0.982346	C1 (N=680)	0.437273
PNPT1	0.649965	0.79922	-0.0579876	-1.3912	C2 (N=418)	0.849106
PODXL	-1.31423	-0.228805	0.893944	0.649089	C3 (N=363)	0.641862
PODXL2	0.495172	-1.47381	0.261484	0.717155	C1 (N=680)	0.415363
POLR2F	-0.784916	-0.44134	-0.234596	1.46085	C1 (N=680)	0.821489
PON2	-0.472871	0.829306	0.828043	-1.18448	C2 (N=418)	0.546975
PON3	0.892044	0.417316	0.111117	-1.42048	C2 (N=418)	0.826241
PPCDC	-1.32815	1.00359	-0.134513	0.459069	C3 (N=363)	0.508177
PPIB	0.342016	0.87116	0.226541	-1.43972	C2 (N=418)	0.867976
PPM1A	-1.28778	1.05191	0.439881	-0.204009	C3 (N=363)	0.526991
PPME1	-1.01695	1.20628	0.401717	-0.591048	C3 (N=363)	0.426037
PPP1R12A	0.610126	0.78922	0.0164955	-1.41584	C2 (N=418)	0.870277
PPP1R2	-0.763949	-0.105572	-0.572018	1.44154	C1 (N=680)	0.699966
PPP1R9B	0.622639	0.77864	0.0149887	-1.41627	C2 (N=418)	0.870265
PPP3R1	-1.36136	0.0729711	0.249611	1.03878	C1 (N=680)	0.472898
PPY	-0.945706	0.536943	-0.72669	1.13545	C1 (N=680)	0.514027
PQBP1	-0.882458	-0.171806	-0.377305	1.43157	C1 (N=680)	0.786709
PRCP	-0.340372	0.37292	1.15517	-1.18772	C2 (N=418)	0.522012
PRDX1	-0.976294	-0.459053	0.0828477	1.3525	C1 (N=680)	0.861015
PRDX3	-1.09419	-0.247979	0.0227996	1.31937	C1 (N=680)	0.873829
PRDX5	-0.916344	-0.245681	-0.263027	1.42505	C1 (N=680)	0.847591
PRDX6	-0.957523	-0.113313	-0.329731	1.40057	C1 (N=680)	0.79326
PREB	-1.06991	-0.156695	-0.121018	1.34762	C1 (N=680)	0.857718
PRELP	-0.40988	-0.495257	1.4959	-0.590763	C3 (N=363)	0.405135
PRKAB1	-0.971288	0.562843	-0.70583	1.11428	C1 (N=680)	0.506987
PRKAR1A	0.263831	0.392069	0.803769	-1.45967	C2 (N=418)	0.747067
PRKCQ	-1.13555	-0.411796	0.359057	1.18829	C1 (N=680)	0.663952
PRKRA	-1.08718	-0.0599418	-0.18686	1.33399	C1 (N=680)	0.795596
PRL	-0.836511	-0.522093	-0.0639235	1.42253	C1 (N=680)	0.841009
PROC	0.659817	0.642637	0.156072	-1.45853	C2 (N=418)	0.896245
PROK1	0.10131	-0.574505	-0.892057	1.36525	C1 (N=680)	0.529313
PRSS2	-1.32689	-0.160648	0.975262	0.512274	C3 (N=363)	0.671437
PRSS27	1.38638	-0.565267	0.0484187	-0.869531	C2 (N=418)	0.545769
PRSS8	-0.950875	0.359232	1.24233	-0.65069	C3 (N=363)	0.468797
PRTFDC1	1.09926	-0.385472	0.476254	-1.19005	C2 (N=418)	0.618821
PRTG	-0.563704	-1.10802	0.666723	1.005	C1 (N=680)	0.495356
PRTN3	-0.928838	-0.344875	-0.140044	1.41376	C1 (N=680)	0.899438
PSG1	-0.730301	-0.694989	0.016971	1.40832	C1 (N=680)	0.752217
PSIP1	-0.852769	-0.395107	-0.194011	1.44189	C1 (N=680)	0.858803
PSMA1	-0.807375	1.44714	-0.476871	-0.162891	C3 (N=363)	0.387713
PSMD9	-1.03039	1.32565	0.11444	-0.409699	C3 (N=363)	0.428484
PSME1	-1.40135	0.442637	0.0430508	0.915662	C3 (N=363)	0.505771
PSME2	-1.23867	0.174725	-0.127252	1.1912	C1 (N=680)	0.618717
PSMG3	-1.36931	0.210028	0.12747	1.03181	C1 (N=680)	0.468294
PSPN	1.109	0.455762	-0.371201	-1.19357	C2 (N=418)	0.705837
PSRC1	-0.242128	1.3173	0.0228046	-1.09798	C2 (N=418)	0.600615
PTEN	-1.21668	0.0026565	-0.0185955	1.23262	C1 (N=680)	0.70362
PTGDS	-0.702809	1.16572	0.489666	-0.952572	C2 (N=418)	0.469967
PTH1R	-1.31446	0.878035	-0.232352	0.668777	C3 (N=363)	0.486098
PTK7	-0.909278	-0.616461	0.201955	1.32378	C1 (N=680)	0.757414
PTN	-0.855508	-0.422009	-0.159362	1.43688	C1 (N=680)	0.863788
PTPN1	-0.957693	0.203283	-0.560061	1.31447	C1 (N=680)	0.630921
PTPN6	0.822705	0.668328	-0.127089	-1.36394	C2 (N=418)	0.817645
PTPRF	-1.1411	0.336323	-0.391637	1.19641	C1 (N=680)	0.579373
PTPRM	-1.34901	-0.10888	0.499152	0.958735	C3 (N=363)	0.527915
PTPRN2	0.605456	0.171907	-1.46146	0.6841	C1 (N=680)	0.384185
PTPRS	1.02385	-1.28522	-0.233868	0.495233	C1 (N=680)	0.375567
PTS	-1.32235	0.0192765	0.203196	1.09988	C1 (N=680)	0.545305
PTX3	-1.00249	-0.391053	0.0368086	1.35674	C1 (N=680)	0.896987
PVALB	0.51378	1.14586	-0.981203	-0.678437	C2 (N=418)	0.536423
PVR	-0.977739	-0.485139	0.123714	1.33916	C1 (N=680)	0.83496
PXN	-0.786977	-0.46492	-0.204983	1.45688	C1 (N=680)	0.824786
QDPR	-1.13845	-0.0969719	-0.0647003	1.30013	C1 (N=680)	0.803582
QPCT	-0.136663	0.1676	1.19959	-1.23053	C2 (N=418)	0.545299
RAB37	0.991126	0.70097	-0.628431	-1.06367	C2 (N=418)	0.662923
RAB6A	0.891641	0.644191	-0.215373	-1.32046	C2 (N=418)	0.785292
RAB6B	-1.12788	0.0511264	1.2952	-0.218449	C3 (N=363)	0.562029
RABEPK	-0.850761	-0.535821	-0.0235764	1.41016	C1 (N=680)	0.838459
RABGAP1L	-1.37075	0.140727	0.199811	1.03021	C1 (N=680)	0.464332
RAD23B	-0.943985	0.0460537	-0.473973	1.3719	C1 (N=680)	0.699704
RANGAP1	-1.49719	0.583659	0.441224	0.472309	C3 (N=363)	0.689558
RARRES1	-1.44326	0.256015	0.322808	0.864437	C3 (N=363)	0.601167
RARRES2	0.293382	0.765183	0.410968	-1.46953	C2 (N=418)	0.862062
RASA1	-0.612862	0.30976	-0.962566	1.26567	C1 (N=680)	0.538069
RASSF2	-0.889423	-0.286503	-0.25922	1.43515	C1 (N=680)	0.849185
RBKS	-1.24176	-0.0654055	0.106127	1.20104	C1 (N=680)	0.682875
RBP2	-1.19614	-0.18368	0.149743	1.23008	C1 (N=680)	0.739069
RBP5	-1.19132	-0.00216234	-0.062256	1.25574	C1 (N=680)	0.726775
RCOR1	-1.20702	0.0492215	-0.0808063	1.23861	C1 (N=680)	0.693451
REG1A	-1.47196	0.694909	0.232745	0.544305	C3 (N=363)	0.619457
REG1B	-1.4422	0.177252	0.421999	0.842947	C3 (N=363)	0.634012
REG3A	-1.40125	-0.00212089	0.540826	0.862549	C3 (N=363)	0.620167
REG4	-1.02035	-0.16505	1.37662	-0.191219	C3 (N=363)	0.535963
RELT	-1.4921	0.641265	0.410005	0.440825	C3 (N=363)	0.672035
REN	-0.546075	-0.635548	-0.303551	1.48517	C1 (N=680)	0.712412
RET	0.397671	0.817235	0.239891	-1.4548	C2 (N=418)	0.887387
RETN	-1.00216	-0.409339	0.0607833	1.35071	C1 (N=680)	0.883597
RGMA	1.29865	-0.182095	0.0148802	-1.13143	C2 (N=418)	0.63482
RGMB	-0.993058	-0.473375	1.33094	0.135495	C3 (N=363)	0.535906
RGS8	0.459056	0.108688	-1.42761	0.85987	C1 (N=680)	0.410319
RHOC	-0.460983	0.559194	-1.16041	1.06219	C1 (N=680)	0.466356
RILP	-1.04699	1.35777	-0.0779804	-0.232803	C3 (N=363)	0.433691
RNASE3	-1.07499	-0.355366	0.125628	1.30473	C1 (N=680)	0.8435
RNASET2	-1.18702	-0.297979	0.295512	1.18948	C1 (N=680)	0.676893
RNF41	-0.996251	-0.301744	-0.0838179	1.38181	C1 (N=680)	0.919952
ROBO1	-1.07231	-0.629389	0.795504	0.906196	C3 (N=363)	0.452237
ROBO2	-0.578964	-0.691123	-0.195796	1.46588	C1 (N=680)	0.719918
ROR1	-0.280482	-0.953142	-0.17437	1.40799	C1 (N=680)	0.610702
RP2	-0.701998	1.2028	-0.934166	0.433365	C3 (N=363)	0.376799
RRM2	-1.33426	0.0889217	0.155549	1.08979	C1 (N=680)	0.529915
RRM2B	-1.00232	-0.273628	-0.105826	1.38177	C1 (N=680)	0.912417
RSPO1	-0.956376	-0.450791	0.0357237	1.37144	C1 (N=680)	0.879192
RSPO3	-0.981854	-0.358877	-0.0397006	1.38043	C1 (N=680)	0.919343
RTBDN	0.311033	0.948768	0.147772	-1.40757	C2 (N=418)	0.840681
RTN4R	-1.48804	0.375216	0.442891	0.66993	C3 (N=363)	0.701629
RUVBL1	-0.350982	-0.843684	-0.254547	1.44921	C1 (N=680)	0.6398
RWDD1	-1.232	0.346133	-0.253489	1.13935	C1 (N=680)	0.55185
S100A11	-0.864237	-0.38467	-0.189561	1.43847	C1 (N=680)	0.864685
S100A12	-0.944204	-0.485176	0.0621882	1.36719	C1 (N=680)	0.858037
S100A16	-0.382034	-0.709943	-0.390448	1.48242	C1 (N=680)	0.655989
S100A4	0.701531	0.643584	0.0984755	-1.44359	C2 (N=418)	0.882848
S100P	-0.698864	-0.268394	-0.509286	1.47654	C1 (N=680)	0.726725
SAMD9L	-1.21654	-0.217671	0.245834	1.18837	C1 (N=680)	0.677737
SCAMP3	-1.48482	0.650084	0.307116	0.527618	C3 (N=363)	0.645542
SCARA5	-1.08702	1.08837	0.562275	-0.563628	C3 (N=363)	0.453668
SCARB1	-1.08508	0.139743	-0.350816	1.29615	C1 (N=680)	0.67552
SCARB2	-1.4662	0.26529	0.42904	0.771874	C3 (N=363)	0.671795
SCARF1	-1.44563	0.436616	0.180128	0.828891	C3 (N=363)	0.574808
SCARF2	-1.06866	-0.353321	0.110106	1.31187	C1 (N=680)	0.854602
SCG2	0.752488	-1.46939	0.264388	0.45251	C1 (N=680)	0.378417
SCG3	1.31247	-0.942353	0.21551	-0.585624	C2 (N=418)	0.470621
SCGB1A1	-0.694907	-0.936947	1.2082	0.42365	C3 (N=363)	0.453231
SCGB3A2	0.835239	-1.45147	0.361719	0.25451	C1 (N=680)	0.355913
SCGN	-0.586626	-0.787219	-0.0521414	1.42599	C1 (N=680)	0.700573
SCLY	-1.48079	0.408522	0.355197	0.717074	C3 (N=363)	0.662697
SCP2	-1.35283	-0.0111904	0.335988	1.02803	C3 (N=363)	0.465576
SCRN1	-1.18192	0.257325	-0.282482	1.20708	C1 (N=680)	0.605811
SDC1	-0.954326	-0.433197	0.00856314	1.37896	C1 (N=680)	0.891567
SDC4	-0.667356	-0.118237	1.44922	-0.663632	C3 (N=363)	0.430708
SELE	-0.811026	0.739473	0.982575	-0.911022	C2 (N=418)	0.4065
SELP	0.161701	0.443073	0.836618	-1.44139	C2 (N=418)	0.725581
SELPLG	0.120533	0.628535	0.700143	-1.44921	C2 (N=418)	0.762445
SEMA3F	-1.19227	0.193393	-0.222442	1.22132	C1 (N=680)	0.632375
SEMA4C	-1.09376	-0.00587866	-0.224471	1.32411	C1 (N=680)	0.760866
SEMA4D	-1.14499	0.172247	1.2565	-0.283759	C3 (N=363)	0.558743
SEMA7A	-1.07438	-0.419178	0.22016	1.27339	C1 (N=680)	0.778802
SEPTIN9	-0.768761	-0.482431	-0.209128	1.46032	C1 (N=680)	0.815073
SERPINA11	0.395847	0.56978	0.530211	-1.49584	C2 (N=418)	0.857472
SERPINA12	-0.235526	0.515087	1.00916	-1.28872	C2 (N=418)	0.589782
SERPINA9	-1.37096	-0.106578	0.83245	0.645087	C3 (N=363)	0.686771
SERPINB1	-1.08271	0.387606	-0.499771	1.19488	C1 (N=680)	0.564032
SERPINB5	-1.0551	0.957691	-0.645867	0.743272	C3 (N=363)	0.41002
SERPINB6	-0.924525	-0.202029	-0.294008	1.42056	C1 (N=680)	0.828392
SERPINB8	-0.888197	-0.401699	-0.135382	1.42528	C1 (N=680)	0.882486
SERPINB9	-0.509886	-0.357122	-0.624	1.49101	C1 (N=680)	0.66707
SERPINE1	-0.273983	1.28624	0.109581	-1.12184	C2 (N=418)	0.60282
SESTD1	1.01857	-1.11909	0.644022	-0.543493	C2 (N=418)	0.43668
SETMAR	-1.00184	-0.16272	-0.221383	1.38594	C1 (N=680)	0.846155
SEZ6L	-0.19866	-0.546616	1.46443	-0.719156	C2 (N=418)	0.379356
SEZ6L2	-0.296851	-0.726937	-0.452308	1.4761	C1 (N=680)	0.631179
SF3B4	0.139624	1.21098	-1.22392	-0.126683	C2 (N=418)	0.408285
SFRP1	-0.731486	-0.467313	-0.274668	1.47347	C1 (N=680)	0.792757
SFTPA1	0.24177	1.30627	-0.910046	-0.637991	C2 (N=418)	0.513046
SFTPA2	-0.43699	1.25685	0.258387	-1.07824	C2 (N=418)	0.558547
SFTPD	0.763275	0.74208	-1.35835	-0.147003	C2 (N=418)	0.437955
SH2B3	1.39039	-0.211341	-0.18512	-0.993926	C2 (N=418)	0.598648
SH2D1A	-1.2817	-0.0438825	0.174566	1.15102	C1 (N=680)	0.61448
SHMT1	-1.09947	-0.239508	0.0224389	1.31654	C1 (N=680)	0.869131
SIAE	-0.489332	0.877334	0.784663	-1.17266	C2 (N=418)	0.545173
SIGLEC1	-1.27369	-0.176043	0.340257	1.10948	C1 (N=680)	0.567956
SIGLEC10	-1.1017	-0.44391	0.328537	1.21707	C1 (N=680)	0.69593
SIGLEC15	-0.224157	-0.437078	-0.796347	1.45758	C1 (N=680)	0.590172
SIGLEC5	-1.27905	0.0694938	0.0445513	1.165	C1 (N=680)	0.616298
SIGLEC6	-1.28481	-0.100391	1.12837	0.256836	C3 (N=363)	0.652237
SIGLEC7	-1.33004	-0.176634	0.573377	0.933295	C3 (N=363)	0.53803
SIGLEC9	-1.06345	-0.601391	0.585906	1.07894	C1 (N=680)	0.54178
SIRPA	-1.31533	-0.238236	0.720362	0.833204	C3 (N=363)	0.584783
SIRPB1	-1.15827	-0.448849	0.515887	1.09124	C1 (N=680)	0.552743
SIRT2	-1.2752	0.706755	-0.312767	0.881213	C3 (N=363)	0.443811
SIRT5	-1.14762	-0.186394	0.051194	1.28282	C1 (N=680)	0.815774
SIT1	-1.35981	-0.14036	0.695448	0.80472	C3 (N=363)	0.627129
SKAP1	0.343884	0.191129	0.894839	-1.42985	C2 (N=418)	0.703311
SKAP2	0.713555	0.528396	0.227676	-1.46963	C2 (N=418)	0.883766
SLAMF1	-0.967621	-0.294111	-0.137647	1.39938	C1 (N=680)	0.906019
SLAMF6	-1.2491	-0.214373	0.329905	1.13356	C1 (N=680)	0.600671
SLAMF7	-0.999642	-0.664355	0.536272	1.12772	C1 (N=680)	0.576504
SLAMF8	-1.24251	-0.298217	0.470115	1.07062	C1 (N=680)	0.527097
SLC16A1	-1.2473	0.0257223	0.0202629	1.20132	C1 (N=680)	0.664583
SLC27A4	-0.810923	-0.25423	-0.39222	1.45737	C1 (N=680)	0.782792
SLC39A14	-0.649015	-0.664487	-0.141556	1.45506	C1 (N=680)	0.746242
SLC39A5	-1.47364	0.384236	0.335707	0.753694	C3 (N=363)	0.648088
SLIT2	-0.920371	-0.525208	0.0777217	1.36786	C1 (N=680)	0.836037
SLITRK2	-0.630431	-0.485611	-0.375779	1.49182	C1 (N=680)	0.741456
SLITRK6	-1.32206	-0.225318	0.819451	0.72793	C3 (N=363)	0.627817
SMAD1	-0.0194705	1.19631	0.0733887	-1.25023	C2 (N=418)	0.695265
SMAD5	0.602553	0.4888	0.40366	-1.49501	C2 (N=418)	0.87997
SMARCA2	-0.367653	1.26424	-1.10579	0.209203	C3 (N=363)	0.34651
SMOC1	-1.07499	-0.395677	0.184689	1.28598	C1 (N=680)	0.804039
SMOC2	-0.998731	1.0336	0.665788	-0.700661	C3 (N=363)	0.427857
SMPD1	-1.0406	0.110682	1.32302	-0.393093	C3 (N=363)	0.52263
SMPDL3A	-1.03676	1.09265	0.576075	-0.631963	C3 (N=363)	0.436932
SNAP23	0.811857	0.501468	0.126601	-1.43993	C2 (N=418)	0.85563
SNAP29	0.200664	0.928125	0.290368	-1.41916	C2 (N=418)	0.824014
SNCG	-1.27722	-0.0930815	0.226239	1.14406	C1 (N=680)	0.609459
SNX9	-1.31894	1.10551	0.194664	0.0187703	C3 (N=363)	0.527354
SOD1	-1.1955	-0.0138611	-0.0431359	1.25249	C1 (N=680)	0.728318
SOD2	-1.49154	0.365345	0.625113	0.501077	C3 (N=363)	0.7576
SORCS2	-1.08068	0.290158	1.24245	-0.451929	C3 (N=363)	0.521417
SORD	-1.34431	-0.0807201	0.420142	1.00489	C3 (N=363)	0.48665
SORT1	-1.125	0.791065	0.892514	-0.55858	C3 (N=363)	0.490071
SOST	-0.997785	0.938155	0.778985	-0.719355	C3 (N=363)	0.43364
SPARC	-0.695945	0.917662	0.797155	-1.01887	C2 (N=418)	0.466966
SPARCL1	1.48058	-0.711682	-0.438296	-0.330599	C2 (N=418)	0.453591
SPINK1	-1.35249	0.173086	0.117848	1.06156	C1 (N=680)	0.497526
SPINK4	-1.47588	0.388114	0.743281	0.344487	C3 (N=363)	0.748537
SPINK5	1.31268	0.246676	-0.790239	-0.769118	C2 (N=418)	0.565704
SPINK6	-0.376147	0.978423	0.62618	-1.22845	C2 (N=418)	0.597857
SPINT1	-0.932189	-0.72409	0.485292	1.17099	C1 (N=680)	0.602586
SPINT2	-1.3812	0.180255	0.188981	1.01197	C3 (N=363)	0.474305
SPOCK1	0.760691	-0.188877	0.768177	-1.33999	C2 (N=418)	0.659958
SPON1	-1.06651	-0.318473	0.059227	1.32575	C1 (N=680)	0.881728
SPON2	-1.37416	0.372463	0.986268	0.015426	C3 (N=363)	0.663624
SPP1	-1.32034	-0.116792	0.394239	1.0429	C1 (N=680)	0.484518
SPRY2	1.33778	-0.547132	0.151678	-0.942327	C2 (N=418)	0.559425
SRC	0.819054	0.40042	0.234436	-1.45391	C2 (N=418)	0.844583
SRP14	-1.32402	-0.0088831	0.243034	1.08987	C1 (N=680)	0.534676
SRPK2	-0.597357	-0.564997	-0.32668	1.48903	C1 (N=680)	0.732627
SSB	-0.627964	-0.414936	-0.450576	1.49348	C1 (N=680)	0.728837
SSC4D	0.938269	0.674023	-0.378594	-1.2337	C2 (N=418)	0.736864
SSC5D	-0.125777	0.52658	0.945585	-1.34639	C2 (N=418)	0.634995
ST3GAL1	0.455534	0.661205	0.372153	-1.48889	C2 (N=418)	0.899469
ST6GAL1	0.0748025	0.661314	0.701085	-1.4372	C2 (N=418)	0.750493
STAMBP	-1.14061	0.326906	-0.387217	1.20092	C1 (N=680)	0.583376
STAT5B	-0.497412	1.32748	-0.983304	0.153231	C3 (N=363)	0.356847
STC1	-1.05585	-0.445735	0.222057	1.27953	C1 (N=680)	0.77892
STC2	1.33741	-0.0345442	-1.07653	-0.22633	C2 (N=418)	0.456144
STIP1	-0.295251	1.41617	-0.186918	-0.933999	C2 (N=418)	0.543487
STK11	-1.27853	1.12627	0.282644	-0.130385	C3 (N=363)	0.514739
STK24	0.97958	0.0953012	0.315101	-1.38998	C2 (N=418)	0.751297
STK4	0.892612	0.667487	-0.260074	-1.30003	C2 (N=418)	0.774021
STX16	0.673966	-0.405596	0.948693	-1.21706	C2 (N=418)	0.584616
STX4	-1.35495	0.361019	-0.0225621	1.01649	C1 (N=680)	0.463353
STX6	-0.345256	1.31828	0.0920765	-1.0651	C2 (N=418)	0.573157
STX8	-1.2081	-0.0520408	0.0202303	1.23991	C1 (N=680)	0.727881
STXBP3	0.232708	1.03455	0.0986867	-1.36595	C2 (N=418)	0.799472
SUGT1	-1.2522	1.12283	0.35006	-0.220684	C3 (N=363)	0.507027
SULT1A1	-0.658436	-0.353933	-0.475841	1.48821	C1 (N=680)	0.730437
SULT2A1	-1.04139	-0.317708	0.0120977	1.347	C1 (N=680)	0.907032
SUMF2	-1.01875	-0.22149	-0.136192	1.37643	C1 (N=680)	0.890804
SUSD1	0.368979	0.823934	0.261875	-1.45479	C2 (N=418)	0.8818
SUSD2	-0.469617	-1.16368	1.03051	0.602786	C3 (N=363)	0.405377
TACC3	0.642114	0.787962	-0.0279255	-1.40215	C2 (N=418)	0.858122
TACSTD2	-0.45848	-0.784292	-0.216002	1.45877	C1 (N=680)	0.673202
TAFA5	-0.139604	1.07387	0.366801	-1.30107	C2 (N=418)	0.688977
TANK	-1.14466	0.454661	-0.443986	1.13398	C1 (N=680)	0.5331
TARBP2	-0.8038	-0.0669037	-0.557212	1.42792	C1 (N=680)	0.701033
TBC1D17	-1.36374	-0.0460249	0.436216	0.973551	C3 (N=363)	0.520412
TBC1D23	0.559051	0.432398	0.506525	-1.49797	C2 (N=418)	0.853442
TBC1D5	-0.650282	0.327474	1.2609	-0.938094	C2 (N=418)	0.407813
TBCB	0.474969	1.11651	-1.15727	-0.434205	C2 (N=418)	0.480364
TBCC	-0.0538818	1.41474	-0.867046	-0.493809	C2 (N=418)	0.461963
TBL1X	0.188806	0.813105	-1.44998	0.44807	C1 (N=680)	0.356066
TCL1A	-0.598892	-0.935459	0.224439	1.30991	C1 (N=680)	0.631667
TCL1B	-0.497883	1.1659	-1.09875	0.430733	C3 (N=363)	0.357484
TCN2	-0.335546	0.968709	0.618449	-1.25161	C2 (N=418)	0.614019
TDGF1	-0.712097	-0.585587	-0.159864	1.45755	C1 (N=680)	0.781761
TDRKH	-0.862177	-0.429382	-0.141056	1.43261	C1 (N=680)	0.867996
TEK	-0.85374	-0.471025	-0.103047	1.42781	C1 (N=680)	0.860175
TFF1	-1.22123	-0.105735	0.108044	1.21892	C1 (N=680)	0.713505
TFF2	-1.13629	-0.336314	0.2306	1.242	C1 (N=680)	0.75094
TFF3	-1.20708	-0.174609	0.162679	1.21901	C1 (N=680)	0.721898
TFPI	0.234007	0.621389	0.619505	-1.4749	C2 (N=418)	0.809312
TFPI2	-1.15887	-0.272828	0.187782	1.24392	C1 (N=680)	0.76106
TFRC	1.1739	-0.884037	0.486905	-0.776766	C2 (N=418)	0.495193
TGFA	-0.947775	-0.457444	0.0298727	1.37535	C1 (N=680)	0.877633
TGFB1	-1.43918	0.084551	0.63204	0.72259	C3 (N=363)	0.714219
TGFBI	-1.08427	0.100111	1.30757	-0.323419	C3 (N=363)	0.540107
TGFBR2	-1.05544	-0.185062	-0.115398	1.3559	C1 (N=680)	0.874849
TGFBR3	0.100888	-1.32251	1.1081	0.11352	C3 (N=363)	0.371037
TGM2	-1.30298	0.139728	1.13215	0.0311056	C3 (N=363)	0.644996
THBD	-1.05655	-0.207929	-0.0892175	1.3537	C1 (N=680)	0.886999
THBS2	-1.20563	-0.438971	0.848827	0.795773	C3 (N=363)	0.538327
THBS4	-1.07523	-0.51676	0.402544	1.18945	C1 (N=680)	0.65014
THOP1	-1.22872	0.768319	0.86026	-0.399861	C3 (N=363)	0.533597
THPO	0.430605	0.932684	0.0308859	-1.39418	C2 (N=418)	0.845389
THY1	-1.09591	-0.388587	0.219705	1.26479	C1 (N=680)	0.774745
TIA1	-0.225224	1.46508	-0.489198	-0.750661	C2 (N=418)	0.503916
TIE1	-1.16592	-0.420203	0.471991	1.11413	C1 (N=680)	0.576258
TIGAR	-0.715763	-0.402916	-0.362512	1.48119	C1 (N=680)	0.772718
TIMD4	-1.29837	-0.275171	0.802823	0.770714	C3 (N=363)	0.59812
TIMP1	-1.43368	0.144624	0.859953	0.429102	C3 (N=363)	0.753841
TIMP3	-1.41247	0.0764227	0.43719	0.898859	C3 (N=363)	0.593775
TIMP4	-1.25639	-0.300172	0.533404	1.02316	C1 (N=680)	0.479308
TINAGL1	-1.03105	-0.491669	0.243743	1.27898	C1 (N=680)	0.762433
TJAP1	-0.769679	-0.921719	0.593097	1.0983	C1 (N=680)	0.540509
TLR3	-1.05136	0.575969	1.08914	-0.613746	C3 (N=363)	0.482992
TMPRSS15	-1.42033	0.527467	0.0553859	0.837479	C3 (N=363)	0.535314
TMPRSS5	-0.101298	-0.291381	1.3854	-0.992722	C2 (N=418)	0.452534
TMSB10	-1.20383	-0.0706124	0.0315337	1.24291	C1 (N=680)	0.736583
TNC	-0.72565	-0.591297	-0.134188	1.45114	C1 (N=680)	0.786024
TNF	-1.27682	0.537873	1.00485	-0.265899	C3 (N=363)	0.582129
TNFAIP8	0.69577	0.941495	-1.19888	-0.438388	C2 (N=418)	0.489351
TNFRSF10A	-1.37908	-0.0791695	0.609522	0.848731	C3 (N=363)	0.617562
TNFRSF10B	-1.34543	-0.0214154	0.326208	1.04064	C1 (N=680)	0.476974
TNFRSF10C	-0.570438	-0.613566	-0.301643	1.48565	C1 (N=680)	0.722132
TNFRSF11A	-1.03844	-0.296117	-0.0195333	1.35409	C1 (N=680)	0.913529
TNFRSF11B	-1.35369	0.157525	1.06031	0.135848	C3 (N=363)	0.679156
TNFRSF12A	-1.41883	0.708439	0.696303	0.0140864	C3 (N=363)	0.636355
TNFRSF13B	-1.23457	-0.142955	0.18547	1.19206	C1 (N=680)	0.680053
TNFRSF13C	-1.14174	-0.14702	-0.00538192	1.29414	C1 (N=680)	0.818783
TNFRSF14	-1.0162	-0.340592	-0.00383777	1.36063	C1 (N=680)	0.915326
TNFRSF19	-1.27809	-0.278536	0.581654	0.974975	C3 (N=363)	0.486228
TNFRSF1A	-0.937514	-0.264049	-0.214531	1.41609	C1 (N=680)	0.872062
TNFRSF1B	-1.14809	-0.34347	0.270636	1.22093	C1 (N=680)	0.718256
TNFRSF21	-1.26387	-0.275085	0.502285	1.03667	C1 (N=680)	0.490158
TNFRSF4	-1.14146	-0.351474	0.267344	1.22559	C1 (N=680)	0.723975
TNFRSF6B	-1.22368	-0.200246	0.238306	1.18563	C1 (N=680)	0.673487
TNFRSF8	-1.24991	-0.279726	0.456919	1.07271	C1 (N=680)	0.528424
TNFRSF9	-1.2648	-0.29689	0.565546	0.996142	C3 (N=363)	0.466226
TNFSF10	0.714348	0.698566	0.0019032	-1.41482	C2 (N=418)	0.862893
TNFSF11	1.30805	-0.530177	-0.98281	0.204935	C2 (N=418)	0.384421
TNFSF12	-0.262406	-1.14539	0.143424	1.26438	C1 (N=680)	0.559614
TNFSF13	-1.19957	0.230753	1.20499	-0.236171	C3 (N=363)	0.577991
TNFSF13B	-0.975576	-0.656811	0.43903	1.19336	C1 (N=680)	0.630576
TNFSF14	-1.41406	0.901286	0.424669	0.0881089	C3 (N=363)	0.595486
TNNI3	-0.630397	-0.416209	-0.446666	1.49327	C1 (N=680)	0.730266
TNR	-1.00289	-0.716767	0.890193	0.829465	C3 (N=363)	0.458504
TNXB	0.939983	-1.27567	-0.297316	0.633005	C1 (N=680)	0.39216
TP53	-0.380741	1.26037	-1.103	0.223375	C3 (N=363)	0.347704
TP53INP1	-1.0841	-0.183158	-0.069303	1.33656	C1 (N=680)	0.868786
TPMT	-0.80905	-0.319434	-0.332045	1.46053	C1 (N=680)	0.806788
TPP1	-1.48944	0.633187	0.511969	0.344284	C3 (N=363)	0.686776
TPPP3	-1.25314	-0.272944	1.07182	0.454265	C3 (N=363)	0.62845
TPSAB1	0.844666	-0.695523	0.871913	-1.02106	C2 (N=418)	0.528171
TPT1	1.37192	-1.00873	-0.312667	-0.0505206	C2 (N=418)	0.401574
TRAF2	-0.812453	-0.737987	0.230536	1.3199	C1 (N=680)	0.704003
TREM2	-1.2368	0.565643	1.01571	-0.344557	C3 (N=363)	0.559423
TREML2	-1.31926	-0.0031637	1.10004	0.222389	C3 (N=363)	0.66981
TRIAP1	-0.962825	-0.228609	-0.213897	1.40533	C1 (N=680)	0.868227
TRIM21	-1.11244	-0.18721	-0.0145832	1.31423	C1 (N=680)	0.85335
TRIM5	-0.733603	-0.719944	0.0607755	1.39277	C1 (N=680)	0.739271
TSHB	0.992812	0.717528	-0.990899	-0.719441	C2 (N=418)	0.558551
TSLP	-1.12839	-0.487023	0.503745	1.11166	C1 (N=680)	0.572098
TSPAN1	-1.37198	-0.0600271	0.505348	0.926658	C3 (N=363)	0.562062
TST	-0.902832	-0.318564	-0.207076	1.42847	C1 (N=680)	0.872771
TXLNA	-1.02593	0.301672	-0.530675	1.25493	C1 (N=680)	0.597613
TXNDC15	-1.02395	-0.539933	0.314426	1.24946	C1 (N=680)	0.71216
TXNDC5	-1.29831	0.0963874	0.0611512	1.14077	C1 (N=680)	0.586105
TXNRD1	-1.36323	0.389222	-0.0208249	0.99483	C3 (N=363)	0.455591
TYMP	-1.4709	0.531	0.2325	0.707405	C3 (N=363)	0.617969
TYRO3	-1.27918	-0.282087	0.961399	0.599867	C3 (N=363)	0.627049
UBAC1	-0.417079	1.38581	-0.0172639	-0.951464	C2 (N=418)	0.530504
ULBP2	-1.20528	-0.381103	0.525096	1.06129	C1 (N=680)	0.521804
UMOD	1.20452	0.416262	-0.633754	-0.987025	C2 (N=418)	0.629045
USO1	-0.850887	-0.331896	-0.264864	1.44765	C1 (N=680)	0.84004
USP8	0.713436	0.258706	-1.47388	0.501742	C1 (N=680)	0.360268
UXS1	-0.83338	1.44126	-0.156506	-0.451378	C3 (N=363)	0.383096
VAMP5	-1.10529	-0.334459	0.158606	1.28114	C1 (N=680)	0.812057
VASH1	0.531859	1.06165	-0.396521	-1.19699	C2 (N=418)	0.7199
VASN	-1.30105	0.282838	1.10446	-0.0862423	C3 (N=363)	0.626974
VAT1	1.0458	0.626276	-1.07705	-0.595022	C2 (N=418)	0.529479
VCAM1	-1.0516	-0.342297	0.0623265	1.33157	C1 (N=680)	0.884837
VCAN	-0.522963	-0.684705	-0.270368	1.47804	C1 (N=680)	0.702111
VEGFA	-0.362797	0.782522	0.83128	-1.251	C2 (N=418)	0.585854
VEGFC	-0.277147	0.804538	0.769948	-1.29734	C2 (N=418)	0.624104
VEGFD	0.340346	-1.41272	0.140344	0.932033	C1 (N=680)	0.450283
VIM	-1.0388	-0.290337	-0.0258213	1.35496	C1 (N=680)	0.913661
VMO1	-0.721321	0.83881	0.881785	-0.999274	C2 (N=418)	0.450623
VNN2	-1.2635	-0.0948222	0.193333	1.16499	C1 (N=680)	0.637987
VPS37A	0.100929	-0.0362656	1.18964	-1.2543	C2 (N=418)	0.564988
VPS53	0.993485	0.523904	-0.216811	-1.30058	C2 (N=418)	0.763509
VSIG4	-1.20184	-0.214778	0.205303	1.21132	C1 (N=680)	0.712005
VSIR	-1.47432	0.589208	0.233399	0.651715	C3 (N=363)	0.622155
VSTM1	-0.67681	-0.463524	-0.3455	1.48583	C1 (N=680)	0.762111
VSTM2L	-1.05478	-0.228687	-0.0694208	1.35289	C1 (N=680)	0.896294
VTA1	0.529101	0.514059	0.456098	-1.49926	C2 (N=418)	0.876875
VTCN1	-0.627895	-1.07161	0.931147	0.768356	C1 (N=680)	0.428665
VWA1	-1.3089	-0.103501	1.07945	0.332946	C3 (N=363)	0.667002
VWC2	0.568878	0.604914	0.313538	-1.48733	C2 (N=418)	0.906126
VWF	-1.33404	-0.0599871	0.34697	1.04706	C1 (N=680)	0.486027
WARS	-0.807696	-0.352746	-0.300087	1.46053	C1 (N=680)	0.816964
WAS	0.347968	-0.200382	1.1153	-1.26288	C2 (N=418)	0.58225
WASF1	1.03826	0.557202	-0.386154	-1.20931	C2 (N=418)	0.718801
WASF3	0.0970348	0.993355	0.294256	-1.38465	C2 (N=418)	0.781689
WFDC12	-0.608136	0.559387	1.10049	-1.05175	C2 (N=418)	0.458677
WFDC2	-1.02585	-0.405351	0.0995089	1.3317	C1 (N=680)	0.863963
WFIKKN1	1.05491	0.353862	-0.0840432	-1.32472	C2 (N=418)	0.760023
WFIKKN2	0.613356	0.121351	0.71412	-1.44883	C2 (N=418)	0.744101
WIF1	-0.462673	-0.762628	-0.239891	1.46519	C1 (N=680)	0.676905
WNT9A	-1.3037	-0.147418	0.389572	1.06154	C1 (N=680)	0.507838
WWP2	-0.937093	0.0129751	-0.458455	1.38257	C1 (N=680)	0.71423
XCL1	-1.40423	-0.0278535	0.685087	0.746999	C3 (N=363)	0.68334
XG	0.538556	0.481193	0.479688	-1.49944	C2 (N=418)	0.867326
XPNPEP2	0.290227	1.03116	0.0391079	-1.3605	C2 (N=418)	0.804201
XRCC4	-1.19899	0.105971	-0.144086	1.23711	C1 (N=680)	0.671824
YES1	-0.75562	-0.0291168	-0.637264	1.422	C1 (N=680)	0.668886
YTHDF3	1.35982	-0.85101	0.131094	-0.639906	C2 (N=418)	0.486485
ZBTB16	-0.923383	-0.142296	-0.350134	1.41581	C1 (N=680)	0.793178
ZBTB17	-1.34202	0.128265	0.134686	1.07907	C1 (N=680)	0.516635
