# Supplementary material for: Integrative proteo-transcriptomic characterization of advanced fibrosis in chronic liver disease across etiologies
Source: Cell Rep Med. 2025 Jan 30;6(2):101935. doi: 10.1016/j.xcrm.2025.101935 (PMC11866494; doi:10.1016/j.xcrm.2025.101935)
Supplement: Data S5. Results of differential analysis on plasma proteomics, related to Figures 4D–4F, 5D, 6C, S4D–S4F, S5, and S6A [file mmc6.xlsx]

## Sheet: Sheet1
Comparison	Assay	logFC	CI.L	CI.R	AveExpr	t	P.Value	adj.P.Val	B
F0-2 vs Healthy	HNMT	1.59637	1.33794	1.8548	0.647285	12.2939	4.42732e-20	6.46832e-17	35.2381
F0-2 vs Healthy	CCL3	1.2726	1.04775	1.49745	0.204118	11.2644	3.78885e-18	2.76776e-15	30.8847
F0-2 vs Healthy	KRT18	2.81896	2.30738	3.33055	1.17624	10.9667	1.39935e-17	6.81481e-15	29.6018
F0-2 vs Healthy	RBP5	1.79869	1.46336	2.13401	0.939473	10.6756	5.05732e-17	1.84719e-14	28.3399
F0-2 vs Healthy	C19orf12	1.97092	1.59491	2.34694	1.11346	10.4321	1.48928e-16	4.35167e-14	27.2793
F0-2 vs Healthy	ALDH1A1	1.75257	1.41469	2.09046	0.931821	10.3411	7.52488e-16	1.83231e-13	25.7265
F0-2 vs Healthy	GDF15	1.23338	0.987099	1.47965	0.179403	9.96723	1.18448e-15	2.47217e-13	25.2439
F0-2 vs Healthy	FABP1	2.73843	2.18859	3.28826	1.41964	9.91226	1.51502e-15	2.76681e-13	24.9999
F0-2 vs Healthy	SULT2A1	2.04492	1.62792	2.46193	1.01929	9.75975	3.00145e-15	4.87235e-13	24.3296
F0-2 vs Healthy	IL1RN	1.07259	0.847264	1.29792	0.307371	9.47556	1.20959e-14	1.76721e-12	22.9662
F0-2 vs Healthy	PTS	1.95417	1.54031	2.36804	0.824509	9.39741	1.52987e-14	2.03195e-12	22.7291
F0-2 vs Healthy	ELOA	1.0249	0.801402	1.2484	0.280989	9.12668	5.18199e-14	6.30907e-12	21.5305
F0-2 vs Healthy	HGF	0.811137	0.631766	0.990507	0.212984	9.00008	9.17373e-14	1.03099e-11	20.9696
F0-2 vs Healthy	RBKS	1.39728	1.08979	1.70477	0.688899	9.05724	1.52914e-13	1.59577e-11	20.509
F0-2 vs Healthy	MAD1L1	0.850074	0.658743	1.0414	-0.0157209	8.8425	1.86817e-13	1.81959e-11	20.2772
F0-2 vs Healthy	DDAH1	1.09596	0.845924	1.346	0.391081	8.72353	3.19663e-13	2.72201e-11	19.742
F0-2 vs Healthy	CDCP1	1.42071	1.09653	1.74489	0.0655253	8.72207	3.21768e-13	2.72201e-11	19.7381
F0-2 vs Healthy	GRPEL1	1.28484	0.99135	1.57832	0.187175	8.71291	3.35361e-13	2.72201e-11	19.6944
F0-2 vs Healthy	MVK	2.06715	1.5911	2.5432	0.348254	8.64222	4.61441e-13	3.54824e-11	19.3788
F0-2 vs Healthy	ACY1	1.88753	1.45082	2.32423	0.790409	8.60221	5.52779e-13	4.03805e-11	19.1978
F0-2 vs Healthy	DCXR	1.63875	1.25723	2.02027	0.8494	8.54857	7.04231e-13	4.89944e-11	18.9613
F0-2 vs Healthy	ADH4	2.15303	1.64755	2.65851	1.12179	8.47714	9.72192e-13	6.45624e-11	18.6426
F0-2 vs Healthy	KYNU	1.35432	1.03502	1.67363	0.527273	8.44487	1.34111e-12	8.51895e-11	18.3427
F0-2 vs Healthy	SCARB2	0.619639	0.472549	0.766728	0.0455386	8.38417	1.47894e-12	9.00304e-11	18.2433
F0-2 vs Healthy	IL18BP	0.527192	0.400711	0.653674	0.166203	8.29554	2.2058e-12	1.23949e-10	17.8629
F0-2 vs Healthy	CDHR2	1.97668	1.50266	2.4507	0.140451	8.29925	2.16921e-12	1.23949e-10	17.8629
F0-2 vs Healthy	GSTA1	2.47914	1.88252	3.07577	1.33385	8.26998	2.47528e-12	1.3394e-10	17.7263
F0-2 vs Healthy	HAVCR2	0.70135	0.5314	0.8713	0.13478	8.21328	3.19627e-12	1.66777e-10	17.4893
F0-2 vs Healthy	PBLD	1.15249	0.872538	1.43244	0.680138	8.19331	3.49733e-12	1.76193e-10	17.3964
F0-2 vs Healthy	TPP1	0.798801	0.602721	0.994881	0.263647	8.10789	5.139e-12	2.50269e-10	17.0114
F0-2 vs Healthy	TNFRSF10B	0.621124	0.468358	0.77389	-0.0784582	8.09197	5.52106e-12	2.60202e-10	16.9474
F0-2 vs Healthy	ACAA1	1.56674	1.18098	1.95249	1.02029	8.0833	5.74078e-12	2.62102e-10	16.9134
F0-2 vs Healthy	EGLN1	0.78593	0.587919	0.98394	0.062481	7.89949	1.31257e-11	5.81112e-10	16.1069
F0-2 vs Healthy	SCLY	1.4662	1.09149	1.84092	0.427663	7.78745	2.17109e-11	9.32929e-10	15.5929
F0-2 vs Healthy	TIMP1	0.562169	0.417471	0.706866	0.156452	7.73539	3.15215e-11	1.3158e-09	15.2473
F0-2 vs Healthy	ACE2	1.17053	0.86754	1.47351	0.462509	7.68887	3.37818e-11	1.37098e-09	15.1733
F0-2 vs Healthy	ITGA5	0.506058	0.374537	0.637579	0.0625722	7.65787	3.88163e-11	1.49588e-09	15.0357
F0-2 vs Healthy	GFER	1.16549	0.862567	1.46841	0.136766	7.65735	3.89071e-11	1.49588e-09	15.0274
F0-2 vs Healthy	THOP1	0.638163	0.471606	0.80472	0.299115	7.62557	4.48591e-11	1.68049e-09	14.8924
F0-2 vs Healthy	PARP1	0.643768	0.473373	0.814164	0.146182	7.51924	7.21815e-11	2.63643e-09	14.4279
F0-2 vs Healthy	CD163	0.860891	0.63102	1.09076	0.172809	7.45361	9.67654e-11	3.44815e-09	14.1383
F0-2 vs Healthy	LGALS9	0.64018	0.468555	0.811806	-0.134942	7.42377	1.10549e-10	3.84553e-09	14.0031
F0-2 vs Healthy	TNFRSF14	0.511717	0.374125	0.649309	0.1149	7.40182	1.21919e-10	4.13016e-09	13.9203
F0-2 vs Healthy	SLAMF8	0.932805	0.681837	1.18377	0.193372	7.39733	1.24385e-10	4.13016e-09	13.8896
F0-2 vs Healthy	IGSF3	0.593264	0.433383	0.753145	0.192139	7.38508	1.31368e-10	4.26508e-09	13.8436
F0-2 vs Healthy	FBP1	2.01217	1.46643	2.55791	0.410851	7.33812	1.61941e-10	5.14337e-09	13.6233
F0-2 vs Healthy	CRIP2	0.746909	0.542936	0.950883	0.0391	7.28782	2.02572e-10	6.29697e-09	13.4187
F0-2 vs Healthy	LAIR1	0.602784	0.437766	0.767802	-0.0415177	7.26999	2.19292e-10	6.67469e-09	13.345
F0-2 vs Healthy	ACTA2	0.784914	0.569034	1.00079	-0.100881	7.23626	2.54756e-10	7.47719e-09	13.1985
F0-2 vs Healthy	GSTA3	1.85262	1.34302	2.36223	1.39212	7.23526	2.55893e-10	7.47719e-09	13.1701
F0-2 vs Healthy	CD74	0.77923	0.561741	0.996719	0.200111	7.13068	4.06978e-10	1.1503e-08	12.7338
F0-2 vs Healthy	CDH2	0.76845	0.553929	0.982971	0.164431	7.12934	4.09415e-10	1.1503e-08	12.7186
F0-2 vs Healthy	HAVCR1	1.12643	0.811184	1.44167	-0.446862	7.11147	4.43129e-10	1.22153e-08	12.6572
F0-2 vs Healthy	CA5A	2.18025	1.56788	2.79262	1.17678	7.08591	4.96225e-10	1.34173e-08	12.5274
F0-2 vs Healthy	EPHX2	1.00416	0.72196	1.28636	0.604061	7.08191	5.05101e-10	1.34173e-08	12.5217
F0-2 vs Healthy	GGT1	0.893371	0.642107	1.14463	-0.0335899	7.07628	5.17844e-10	1.35102e-08	12.4873
F0-2 vs Healthy	PIGR	0.662729	0.476416	0.849042	0.108069	7.0822	5.62519e-10	1.41697e-08	12.4293
F0-2 vs Healthy	ZBTB17	0.658366	0.472803	0.843929	0.0971095	7.06122	5.53516e-10	1.41697e-08	12.4249
F0-2 vs Healthy	MSR1	1.03853	0.742575	1.33448	-0.00207658	6.98395	7.78752e-10	1.9284e-08	12.0853
F0-2 vs Healthy	IGFBP7	0.537451	0.383321	0.69158	0.208225	6.93995	9.45516e-10	2.30233e-08	11.9091
F0-2 vs Healthy	AGXT	1.7491	1.2459	2.25229	1.03102	6.91803	1.04139e-09	2.49422e-08	11.7968
F0-2 vs Healthy	AKR1C4	0.705866	0.502132	0.909601	0.564308	6.89543	1.15035e-09	2.71075e-08	11.7273
F0-2 vs Healthy	TNFRSF1B	0.646968	0.457291	0.836646	0.253173	6.78845	1.84068e-09	4.26863e-08	11.2569
F0-2 vs Healthy	HAO1	2.75027	1.94116	3.55938	1.72152	6.76504	2.03966e-09	4.63712e-08	11.1401
F0-2 vs Healthy	NFATC3	1.30276	0.919349	1.68617	0.623937	6.76244	2.06306e-09	4.63712e-08	11.1394
F0-2 vs Healthy	ICAM1	0.484434	0.341788	0.62708	0.323729	6.75893	2.09502e-09	4.6376e-08	11.132
F0-2 vs Healthy	NOS3	0.789966	0.556363	1.02357	0.544253	6.73026	2.37537e-09	5.17973e-08	11.0185
F0-2 vs Healthy	CSTB	0.777157	0.547022	1.00729	-0.0946	6.7236	2.68628e-09	5.7076e-08	10.8945
F0-2 vs Healthy	TGFA	0.459708	0.32318	0.596236	0.219388	6.70136	2.69558e-09	5.7076e-08	10.8932
F0-2 vs Healthy	CTSO	0.523252	0.367169	0.679335	0.148478	6.67203	3.06428e-09	6.39558e-08	10.7543
F0-2 vs Healthy	QDPR	0.87589	0.614069	1.13771	0.170574	6.65808	3.25676e-09	6.70158e-08	10.6826
F0-2 vs Healthy	TREM2	0.993261	0.694067	1.29246	0.00298544	6.60713	4.06724e-09	8.25311e-08	10.4753
F0-2 vs Healthy	CCL4	1.04645	0.730724	1.36219	0.223273	6.59639	4.26208e-09	8.52999e-08	10.4189
F0-2 vs Healthy	PLAUR	0.46025	0.319591	0.600909	0.108868	6.51222	6.14631e-09	1.21348e-07	10.0795
F0-2 vs Healthy	FGFR2	0.408309	0.283366	0.533251	0.163637	6.50402	6.36893e-09	1.24067e-07	10.0384
F0-2 vs Healthy	ADGRG1	1.15333	0.797649	1.50901	0.265391	6.45351	7.92834e-09	1.52412e-07	9.83685
F0-2 vs Healthy	CCL2	0.584541	0.401711	0.76737	-0.00374051	6.36314	1.17179e-08	2.22335e-07	9.44536
F0-2 vs Healthy	SIGLEC1	0.764227	0.523707	1.00475	0.166409	6.32375	1.38864e-08	2.60102e-07	9.27792
F0-2 vs Healthy	SORD	1.52382	1.04002	2.00762	0.260372	6.26865	1.76006e-08	3.255e-07	9.03068
F0-2 vs Healthy	EFNA1	0.418652	0.284818	0.552486	0.127523	6.22574	2.1159e-08	3.86417e-07	8.87729
F0-2 vs Healthy	CCL7	0.858167	0.583159	1.13317	-0.120581	6.21054	2.25833e-08	4.07337e-07	8.80204
F0-2 vs Healthy	TNFRSF9	0.671681	0.45569	0.887672	0.132999	6.18915	2.47493e-08	4.40961e-07	8.7128
F0-2 vs Healthy	CXCL8	1.14938	0.787761	1.511	-0.256187	6.35655	2.99243e-08	5.14346e-07	8.67909
F0-2 vs Healthy	TNFRSF1A	0.529444	0.358693	0.700194	0.185668	6.17107	2.67398e-08	4.68683e-07	8.64084
F0-2 vs Healthy	ANGPTL2	0.57467	0.389279	0.76006	0.334931	6.16926	2.69468e-08	4.68683e-07	8.63445
F0-2 vs Healthy	BST2	1.14751	0.775555	1.51947	0.647554	6.13999	3.05367e-08	5.18769e-07	8.51293
F0-2 vs Healthy	IL6	1.27325	0.858942	1.68757	0.247782	6.11632	3.37818e-08	5.67301e-07	8.41448
F0-2 vs Healthy	TNFRSF11A	0.694426	0.466905	0.921948	0.245615	6.07445	4.03775e-08	6.70359e-07	8.23989
F0-2 vs Healthy	BAIAP2	1.04526	0.699449	1.39107	0.232489	6.01575	5.18123e-08	8.50537e-07	7.99677
F0-2 vs Healthy	FSTL3	0.488753	0.326905	0.650601	-0.120206	6.01016	5.30547e-08	8.61255e-07	7.97967
F0-2 vs Healthy	EPS8L2	0.600757	0.400586	0.800927	0.33512	5.97311	6.20694e-08	9.9652e-07	7.81917
F0-2 vs Healthy	CDH1	0.503594	0.335854	0.671334	0.248568	5.98403	7.56981e-08	1.20212e-06	7.68656
F0-2 vs Healthy	CTSD	0.636053	0.425822	0.846283	0.101339	6.04874	9.40519e-08	1.4166e-06	7.57072
F0-2 vs Healthy	TNFRSF10A	0.457995	0.303596	0.612394	-0.180766	5.90362	8.32398e-08	1.29047e-06	7.53905
F0-2 vs Healthy	LHPP	0.896506	0.594178	1.19883	0.417597	5.90171	8.39117e-08	1.29047e-06	7.52746
F0-2 vs Healthy	ENPP7	1.45473	0.964324	1.94514	0.216432	5.90376	8.31892e-08	1.29047e-06	7.52324
F0-2 vs Healthy	SIGLEC10	0.549212	0.363549	0.734876	0.0748203	5.88731	8.91613e-08	1.35692e-06	7.46727
F0-2 vs Healthy	CD27	0.628475	0.414771	0.84218	0.344703	5.85299	1.03006e-07	1.53563e-06	7.3261
F0-2 vs Healthy	CXCL9	0.884055	0.582726	1.18538	-0.174203	5.83903	1.09228e-07	1.61194e-06	7.26769
F0-2 vs Healthy	BCL2L11	0.469835	0.30931	0.63036	0.126831	5.82514	1.15785e-07	1.69162e-06	7.2099
F0-2 vs Healthy	FAS	0.384231	0.252637	0.515825	0.032037	5.81344	1.2923e-07	1.86935e-06	7.11844
F0-2 vs Healthy	CSF1	0.452585	0.296888	0.608281	0.26586	5.78528	1.36831e-07	1.9599e-06	7.05204
F0-2 vs Healthy	PLIN1	0.49688	0.324769	0.668991	0.380949	5.74574	1.61426e-07	2.28975e-06	6.8975
F0-2 vs Healthy	DTX3	0.401638	0.261907	0.541369	0.00980949	5.72064	1.79241e-07	2.51799e-06	6.78833
F0-2 vs Healthy	SIGLEC7	0.369522	0.240837	0.498207	0.0260886	5.71498	1.83519e-07	2.55353e-06	6.77222
F0-2 vs Healthy	POLR2F	0.46937	0.305553	0.633187	-0.0583253	5.70242	1.93379e-07	2.65956e-06	6.71618
F0-2 vs Healthy	CCL20	1.1565	0.752741	1.56026	0.846508	5.70068	1.94779e-07	2.65956e-06	6.70455
F0-2 vs Healthy	GPKOW	0.339512	0.220895	0.458128	0.22877	5.69657	1.98147e-07	2.68049e-06	6.68971
F0-2 vs Healthy	AHCY	0.857549	0.557109	1.15799	0.584534	5.68073	2.11641e-07	2.81098e-06	6.62436
F0-2 vs Healthy	MMP7	0.759056	0.493141	1.02497	0.314337	5.68112	2.11294e-07	2.81098e-06	6.6181
F0-2 vs Healthy	PSME2	0.792544	0.512892	1.0722	0.328598	5.64037	2.50245e-07	3.29376e-06	6.44547
F0-2 vs Healthy	AGRN	0.455772	0.294584	0.61696	0.2052	5.62752	2.63937e-07	3.44297e-06	6.41757
F0-2 vs Healthy	MUC13	0.871052	0.562776	1.17933	0.181385	5.6235	2.68371e-07	3.46983e-06	6.38967
F0-2 vs Healthy	IGFBP4	0.539965	0.348746	0.731185	-0.165278	5.62001	2.72275e-07	3.48942e-06	6.38412
F0-2 vs Healthy	TNF	0.528618	0.34117	0.716067	0.265692	5.61258	2.8078e-07	3.56713e-06	6.34756
F0-2 vs Healthy	CES1	1.1724	0.756403	1.5884	0.351587	5.60904	2.84927e-07	3.5886e-06	6.33599
F0-2 vs Healthy	MARCO	0.473183	0.305049	0.641317	0.0606665	5.60115	2.94384e-07	3.67603e-06	6.29626
F0-2 vs Healthy	SPON2	0.618387	0.397466	0.839308	0.107684	5.5709	3.33561e-07	4.12994e-06	6.17664
F0-2 vs Healthy	FABP4	0.997817	0.640587	1.35505	-0.234087	5.55911	3.50192e-07	4.26359e-06	6.14208
F0-2 vs Healthy	RRM2	0.657377	0.422114	0.892639	0.231448	5.56115	3.4725e-07	4.2633e-06	6.13891
F0-2 vs Healthy	ANGPTL4	0.649062	0.416019	0.882105	0.115024	5.54311	3.74067e-07	4.51662e-06	6.06284
F0-2 vs Healthy	TNFRSF6B	0.738037	0.472208	1.00387	-0.193026	5.52559	4.02039e-07	4.81459e-06	6.01455
F0-2 vs Healthy	IGSF8	0.474667	0.302459	0.646876	0.15627	5.48577	4.73483e-07	5.62405e-06	5.84236
F0-2 vs Healthy	EGFL7	0.520709	0.331559	0.70986	0.105124	5.47888	4.87068e-07	5.73877e-06	5.80965
F0-2 vs Healthy	CD300E	0.600284	0.381633	0.818934	0.0819127	5.46399	5.17708e-07	6.05097e-06	5.76739
F0-2 vs Healthy	DPY30	0.752045	0.477518	1.02657	-0.0496867	5.45207	5.43601e-07	6.30318e-06	5.71528
F0-2 vs Healthy	LGALS1	0.527155	0.332327	0.721982	-0.0137557	5.38505	7.14641e-07	8.16249e-06	5.44435
F0-2 vs Healthy	TCN2	0.298694	0.188167	0.409222	0.154999	5.37849	7.33987e-07	8.25688e-06	5.43998
F0-2 vs Healthy	SPINT2	0.485922	0.306328	0.665516	0.0140772	5.38489	7.15126e-07	8.16249e-06	5.42872
F0-2 vs Healthy	ASGR1	0.411801	0.259345	0.564256	-0.0550627	5.37584	7.41945e-07	8.27467e-06	5.4162
F0-2 vs Healthy	ANXA10	1.05756	0.66621	1.44891	0.179591	5.37825	7.34699e-07	8.25688e-06	5.41377
F0-2 vs Healthy	VCAM1	0.434335	0.273089	0.595581	0.257325	5.36092	7.88355e-07	8.72566e-06	5.36044
F0-2 vs Healthy	CD59	0.331179	0.209258	0.4531	0.0425392	5.42402	9.02899e-07	9.55896e-06	5.32943
F0-2 vs Healthy	CTSL	0.446533	0.280426	0.61264	0.263728	5.35019	8.23492e-07	9.01499e-06	5.2947
F0-2 vs Healthy	SPP1	0.756197	0.474845	1.03755	-0.141782	5.34919	8.26837e-07	9.01499e-06	5.28955
F0-2 vs Healthy	LGALS4	0.897114	0.563182	1.23105	0.290765	5.34678	8.34969e-07	9.03622e-06	5.28938
F0-2 vs Healthy	ADA2	0.634721	0.39829	0.871152	0.105552	5.34508	8.81056e-07	9.46487e-06	5.25531
F0-2 vs Healthy	IL12RB1	0.528597	0.331174	0.726019	-0.0332468	5.32882	8.98108e-07	9.55896e-06	5.21965
F0-2 vs Healthy	IL10	1.09616	0.685349	1.50697	0.376673	5.31051	9.67256e-07	1.01192e-05	5.15855
F0-2 vs Healthy	IL4R	0.598877	0.3742	0.823555	0.192765	5.30495	9.89263e-07	1.01783e-05	5.14326
F0-2 vs Healthy	CTSB	0.682676	0.426714	0.938638	-0.185822	5.30814	9.76594e-07	1.01192e-05	5.13879
F0-2 vs Healthy	LAP3	0.758659	0.474209	1.04311	-0.185358	5.30816	9.7649e-07	1.01192e-05	5.13395
F0-2 vs Healthy	PLAU	0.346766	0.216631	0.476901	0.125336	5.3054	1.03366e-06	1.04874e-05	5.12597
F0-2 vs Healthy	ARSA	0.565753	0.353372	0.778133	0.263262	5.3017	1.00236e-06	1.02409e-05	5.11568
F0-2 vs Healthy	PEBP1	0.88917	0.553975	1.22437	0.0609335	5.27946	1.09664e-06	1.10496e-05	5.01388
F0-2 vs Healthy	GPA33	-1.7736	-2.44423	-1.10296	-0.470489	-5.26342	1.16997e-06	1.17078e-05	4.95785
F0-2 vs Healthy	CCL14	0.491758	0.30557	0.677947	0.370052	5.25865	1.24694e-06	1.23931e-05	4.92095
F0-2 vs Healthy	LILRB4	0.606407	0.375736	0.837078	-0.0150759	5.23208	1.32742e-06	1.31038e-05	4.83363
F0-2 vs Healthy	CXCL11	1.04033	0.644271	1.43639	0.0687785	5.22775	1.35076e-06	1.32447e-05	4.82201
F0-2 vs Healthy	HMOX2	0.650599	0.402605	0.898592	0.285205	5.22127	1.38641e-06	1.35037e-05	4.79236
F0-2 vs Healthy	CRIM1	0.295334	0.181926	0.408743	0.205696	5.18288	1.61739e-06	1.5649e-05	4.66413
F0-2 vs Healthy	PSME1	0.659004	0.405699	0.912309	0.127877	5.17782	1.65049e-06	1.58642e-05	4.61277
F0-2 vs Healthy	TNFRSF4	0.431614	0.264324	0.598903	0.0820785	5.13486	1.95975e-06	1.87137e-05	4.47552
F0-2 vs Healthy	MMP9	0.610306	0.373488	0.847123	0.418468	5.13109	2.07304e-06	1.9667e-05	4.43504
F0-2 vs Healthy	AIFM1	1.43223	0.874278	1.99018	0.620128	5.10881	2.1742e-06	2.04936e-05	4.35336
F0-2 vs Healthy	CTSS	0.342125	0.209889	0.474361	0.279522	5.16771	2.47975e-06	2.30759e-05	4.35195
F0-2 vs Healthy	COX5B	0.886368	0.540741	1.232	-0.0786652	5.10399	2.21635e-06	2.0757e-05	4.3406
F0-2 vs Healthy	KEL	0.475101	0.288223	0.661978	0.20752	5.05978	2.64181e-06	2.44283e-05	4.18191
F0-2 vs Healthy	CD274	0.408956	0.247772	0.57014	0.195076	5.0496	2.75065e-06	2.52749e-05	4.14915
F0-2 vs Healthy	REG3A	0.659269	0.399271	0.919268	0.365136	5.04656	2.78394e-06	2.54209e-05	4.13027
F0-2 vs Healthy	ACVRL1	0.303722	0.18382	0.423624	0.0246114	5.04142	2.84115e-06	2.57822e-05	4.11983
F0-2 vs Healthy	SHMT1	1.3623	0.823946	1.90064	-0.425082	5.03933	3.0386e-06	2.74037e-05	4.05009
F0-2 vs Healthy	THBS2	0.612637	0.369638	0.855636	0.340684	5.01767	3.12089e-06	2.79731e-05	4.02355
F0-2 vs Healthy	MDK	0.698795	0.421461	0.976129	0.22059	5.01574	3.20489e-06	2.85508e-05	3.99386
F0-2 vs Healthy	CA6	-0.939287	-1.31355	-0.565021	0.437489	-4.99483	3.41517e-06	3.02398e-05	3.93113
F0-2 vs Healthy	NPDC1	0.374202	0.2246	0.523804	0.11677	4.9782	3.64641e-06	3.19006e-05	3.89345
F0-2 vs Healthy	CXCL10	0.907167	0.544763	1.26957	-0.0501228	4.98193	3.59326e-06	3.1625e-05	3.87239
F0-2 vs Healthy	PTPRS	-0.298081	-0.417401	-0.178761	0.147935	-4.97193	3.73753e-06	3.25031e-05	3.84977
F0-2 vs Healthy	LILRA5	0.353277	0.211797	0.494756	-0.0612361	4.96963	3.77145e-06	3.26041e-05	3.83766
F0-2 vs Healthy	ADM	0.491799	0.294631	0.688967	-0.21299	4.96426	3.85194e-06	3.31041e-05	3.80579
F0-2 vs Healthy	TNFRSF11B	0.486942	0.29088	0.683003	-0.247115	4.94296	4.18793e-06	3.57811e-05	3.73477
F0-2 vs Healthy	GAL	-0.853924	-1.19869	-0.509159	0.816048	-4.92946	4.41559e-06	3.72901e-05	3.68823
F0-2 vs Healthy	FKBP4	0.710325	0.423777	0.996873	-0.19359	4.93359	4.34467e-06	3.69045e-05	3.68336
F0-2 vs Healthy	EFNA4	0.354329	0.211067	0.497591	0.0930462	4.92242	4.539e-06	3.81119e-05	3.65729
F0-2 vs Healthy	TGFB1	0.51934	0.30891	0.729769	-0.239758	4.91188	4.73009e-06	3.94895e-05	3.60027
F0-2 vs Healthy	MILR1	0.800578	0.474488	1.12667	0.168006	4.88618	5.2297e-06	4.34124e-05	3.5167
F0-2 vs Healthy	CST3	0.335144	0.198573	0.471716	0.0882006	4.88399	5.27451e-06	4.35371e-05	3.50602
F0-2 vs Healthy	TFF3	0.362689	0.214335	0.511043	0.0376873	4.86562	5.66604e-06	4.65061e-05	3.45328
F0-2 vs Healthy	GUSB	1.10646	0.655442	1.55748	0.250799	4.89095	5.97031e-06	4.84543e-05	3.43005
F0-2 vs Healthy	EPHA2	0.330278	0.194828	0.465728	0.134416	4.85293	5.95288e-06	4.84543e-05	3.41951
F0-2 vs Healthy	VSIG4	0.63024	0.371659	0.888821	-0.0841329	4.85078	6.00289e-06	4.84543e-05	3.38287
F0-2 vs Healthy	ADAMTS16	0.367228	0.21587	0.518587	-0.177923	4.82874	6.5395e-06	5.24957e-05	3.30529
F0-2 vs Healthy	CD302	0.420551	0.246854	0.594248	0.0154582	4.8187	6.79912e-06	5.42815e-05	3.26031
F0-2 vs Healthy	CREG1	0.695479	0.410454	0.980504	0.295534	4.87829	7.89815e-06	6.1054e-05	3.25488
F0-2 vs Healthy	NUDT5	0.506195	0.296695	0.715694	0.0239747	4.80881	7.0646e-06	5.60944e-05	3.22286
F0-2 vs Healthy	LTBP3	0.52466	0.306879	0.742441	0.120211	4.79469	7.46134e-06	5.86077e-05	3.19057
F0-2 vs Healthy	TYMP	1.02366	0.599269	1.44805	0.00730127	4.80058	7.29323e-06	5.75968e-05	3.18529
F0-2 vs Healthy	DLL1	0.386703	0.225966	0.54744	0.22457	4.78812	7.65341e-06	5.97948e-05	3.16705
F0-2 vs Healthy	SCARF1	0.435533	0.254408	0.616658	-0.147289	4.78571	7.7249e-06	6.00323e-05	3.13987
F0-2 vs Healthy	SNCG	1.24794	0.727749	1.76813	-0.196358	4.77457	8.06437e-06	6.20108e-05	3.08917
F0-2 vs Healthy	PLA2G15	0.376301	0.218882	0.533721	0.173292	4.75752	8.61256e-06	6.58794e-05	3.03081
F0-2 vs Healthy	LGMN	0.398015	0.231353	0.564678	0.187456	4.75296	8.76484e-06	6.6695e-05	3.01429
F0-2 vs Healthy	SORT1	0.452926	0.262711	0.64314	0.00521392	4.739	9.2488e-06	7.00129e-05	2.96353
F0-2 vs Healthy	XRCC4	0.396799	0.229421	0.564177	-0.0678494	4.71819	1.00183e-05	7.54473e-05	2.89484
F0-2 vs Healthy	RBP2	0.918	0.530656	1.30534	0.694314	4.71682	1.00712e-05	7.54568e-05	2.89068
F0-2 vs Healthy	CHI3L1	0.887234	0.515156	1.25931	-0.329003	4.76886	1.20537e-05	8.76142e-05	2.88277
F0-2 vs Healthy	KYAT1	0.966949	0.55813	1.37577	0.325406	4.70734	1.04438e-05	7.7849e-05	2.83481
F0-2 vs Healthy	SEMA7A	0.406175	0.234413	0.577938	0.168366	4.70924	1.08712e-05	8.06233e-05	2.83109
F0-2 vs Healthy	CD300C	0.481824	0.27741	0.686238	0.161738	4.69116	1.11113e-05	8.19876e-05	2.80083
F0-2 vs Healthy	LILRA2	0.551884	0.31696	0.786807	-0.0165234	4.67545	1.17991e-05	8.66255e-05	2.7323
F0-2 vs Healthy	NINJ1	0.425417	0.244026	0.606809	0.137169	4.66768	1.21547e-05	8.7911e-05	2.72302
F0-2 vs Healthy	PHOSPHO1	0.384301	0.220523	0.548079	-0.0351247	4.67002	1.20463e-05	8.76142e-05	2.71528
F0-2 vs Healthy	FCRLB	0.578709	0.331685	0.825734	-0.0442329	4.66254	1.2395e-05	8.92074e-05	2.68626
F0-2 vs Healthy	NFASC	0.409681	0.234754	0.584609	0.0351019	4.66113	1.24621e-05	8.92507e-05	2.68149
F0-2 vs Healthy	COMT	1.32654	0.759788	1.8933	-0.250494	4.65832	1.25963e-05	8.97714e-05	2.65857
F0-2 vs Healthy	AXL	0.378691	0.216501	0.540881	0.39296	4.6469	1.31564e-05	9.33085e-05	2.63225
F0-2 vs Healthy	CAPG	0.721123	0.411636	1.03061	0.0972949	4.63826	1.37978e-05	9.73845e-05	2.58034
F0-2 vs Healthy	PKLR	0.788016	0.449388	1.12664	0.899076	4.63143	1.39541e-05	9.80144e-05	2.56873
F0-2 vs Healthy	APBB1IP	0.401748	0.228473	0.575022	0.145866	4.61447	1.48829e-05	0.000102954	2.53803
F0-2 vs Healthy	PON2	0.47929	0.27242	0.686159	0.452195	4.6111	1.50742e-05	0.000102954	2.51165
F0-2 vs Healthy	SETMAR	0.382984	0.217829	0.548139	0.0493734	4.61522	1.48402e-05	0.000102954	2.51009
F0-2 vs Healthy	TNFSF13	0.333242	0.189459	0.477026	-0.0604462	4.61268	1.49843e-05	0.000102954	2.50661
F0-2 vs Healthy	IGFBPL1	0.470606	0.267535	0.673676	-0.191116	4.61226	1.50082e-05	0.000102954	2.50442
F0-2 vs Healthy	PADI2	0.516294	0.293448	0.739141	0.279936	4.611	1.50802e-05	0.000102954	2.50158
F0-2 vs Healthy	INPP1	0.519654	0.295129	0.74418	0.0317266	4.60629	1.53515e-05	0.000103836	2.49358
F0-2 vs Healthy	LILRB2	0.363214	0.206293	0.520135	0.1755	4.60664	1.53315e-05	0.000103836	2.48664
F0-2 vs Healthy	CD83	0.319148	0.181139	0.457158	0.155294	4.60242	1.55789e-05	0.000104888	2.47335
F0-2 vs Healthy	MYOC	-0.792223	-1.1376	-0.446844	-0.218749	-4.56514	1.79374e-05	0.000120213	2.33484
F0-2 vs Healthy	SFRP1	0.471642	0.265528	0.677756	0.2046	4.55506	1.88929e-05	0.000125466	2.29676
F0-2 vs Healthy	CALCA	0.970586	0.54647	1.3947	0.599395	4.55462	1.86637e-05	0.00012451	2.28841
F0-2 vs Healthy	DCTPP1	0.400364	0.224372	0.576356	-0.190178	4.52758	2.06635e-05	0.000136604	2.20771
F0-2 vs Healthy	VAMP5	0.576484	0.322193	0.830775	0.810851	4.51189	2.19171e-05	0.000144166	2.16951
F0-2 vs Healthy	RRM2B	0.651037	0.363792	0.938282	-0.284729	4.51083	2.20049e-05	0.000144166	2.12853
F0-2 vs Healthy	IL2RA	0.453025	0.252081	0.653969	0.164758	4.48695	2.40642e-05	0.000156257	2.06046
F0-2 vs Healthy	BTN3A2	0.401591	0.223577	0.579604	-0.272808	4.48987	2.38028e-05	0.000155249	2.05953
F0-2 vs Healthy	CES2	0.599444	0.333386	0.865503	0.446015	4.48409	2.43223e-05	0.000157033	2.05116
F0-2 vs Healthy	KIT	-0.309476	-0.446934	-0.172017	0.249121	-4.48084	2.46204e-05	0.000157076	2.04691
F0-2 vs Healthy	CD300LF	0.581248	0.323218	0.839279	0.155496	4.48326	2.43986e-05	0.000157033	2.04554
F0-2 vs Healthy	ADA	0.344586	0.191462	0.497711	0.25718	4.47874	2.48139e-05	0.000157623	2.03052
F0-2 vs Healthy	SMOC1	0.46932	0.26091	0.677731	0.013307	4.48181	2.45306e-05	0.000157076	2.02903
F0-2 vs Healthy	VEGFA	0.528129	0.2936	0.762658	-0.153877	4.48541	2.55599e-05	0.00016027	2.02494
F0-2 vs Healthy	CCL25	0.589807	0.327492	0.852123	0.228991	4.47496	2.51672e-05	0.000159174	2.0064
F0-2 vs Healthy	RELT	0.391564	0.217287	0.56584	-0.0156266	4.47164	2.5481e-05	0.00016027	1.98534
F0-2 vs Healthy	EBI3_IL27	0.466878	0.25875	0.675006	0.0838019	4.46454	2.61655e-05	0.000162672	1.9685
F0-2 vs Healthy	DAG1	0.608498	0.337319	0.879677	-0.342171	4.46587	2.6036e-05	0.000162558	1.96242
F0-2 vs Healthy	TFF2	0.752921	0.416395	1.08945	0.128575	4.45281	2.73352e-05	0.000169224	1.92153
F0-2 vs Healthy	NECTIN2	0.353644	0.195323	0.511964	0.0599437	4.44561	2.80784e-05	0.000172714	1.91034
F0-2 vs Healthy	ARSB	0.517718	0.285915	0.74952	0.0406791	4.44506	2.81355e-05	0.000172714	1.89952
F0-2 vs Healthy	TXNRD1	0.541346	0.297655	0.785038	-0.0582133	4.42117	3.07486e-05	0.000187591	1.81575
F0-2 vs Healthy	CD79B	0.513803	0.282479	0.745126	0.157463	4.42058	3.08158e-05	0.000187591	1.80673
F0-2 vs Healthy	RNASET2	0.303845	0.167078	0.440613	0.141994	4.42917	3.33087e-05	0.000201091	1.80591
F0-2 vs Healthy	IGFBP3	-0.417922	-0.606882	-0.228961	0.114499	-4.40177	3.30426e-05	0.000200312	1.77176
F0-2 vs Healthy	PILRA	0.437006	0.239431	0.634581	-0.0288825	4.40383	3.36244e-05	0.000202161	1.75249
F0-2 vs Healthy	VWF	0.804059	0.439909	1.16821	0.858076	4.39451	3.39431e-05	0.000203241	1.71675
F0-2 vs Healthy	CD48	0.352218	0.192311	0.512125	0.249586	4.38376	3.53196e-05	0.00021062	1.68266
F0-2 vs Healthy	WARS	0.351978	0.191957	0.511998	-0.0481104	4.3794	3.6788e-05	0.000218485	1.66726
F0-2 vs Healthy	CTSZ	0.414982	0.225943	0.604022	0.187895	4.36899	3.72993e-05	0.000220625	1.62458
F0-2 vs Healthy	ACOX1	0.438052	0.238089	0.638015	0.150827	4.35992	3.85681e-05	0.00022721	1.60524
F0-2 vs Healthy	EFEMP1	0.376852	0.204513	0.549192	-0.173373	4.35202	3.97067e-05	0.000232978	1.58035
F0-2 vs Healthy	CLEC6A	0.517438	0.280452	0.754424	-0.144827	4.34549	4.06722e-05	0.000237688	1.54361
F0-2 vs Healthy	TFF1	0.873607	0.472786	1.27443	0.261538	4.33952	4.25813e-05	0.000247854	1.51377
F0-2 vs Healthy	EDA2R	0.641898	0.346832	0.936965	-0.574144	4.32962	4.31148e-05	0.000249963	1.48488
F0-2 vs Healthy	ADAM15	0.383612	0.206216	0.561007	0.347865	4.30379	4.73957e-05	0.000273696	1.40465
F0-2 vs Healthy	MZB1	0.475704	0.255149	0.696259	0.152165	4.29262	4.93719e-05	0.000283985	1.38303
F0-2 vs Healthy	KLRD1	0.544193	0.291569	0.796817	0.0596285	4.28728	5.03458e-05	0.000288452	1.34752
F0-2 vs Healthy	LAG3	0.486161	0.259959	0.712363	0.0366956	4.27747	5.21808e-05	0.000297797	1.32248
F0-2 vs Healthy	GRN	0.298896	0.159886	0.437906	0.105512	4.28194	5.31502e-05	0.000302149	1.31385
F0-2 vs Healthy	LRRC25	0.417994	0.222202	0.613786	0.332418	4.24892	5.78971e-05	0.000326593	1.22077
F0-2 vs Healthy	ING1	0.384775	0.204589	0.56496	0.105037	4.25	5.76693e-05	0.000326569	1.21795
F0-2 vs Healthy	ACP5	0.414162	0.219569	0.608754	-0.111941	4.24322	6.50185e-05	0.000365354	1.17677
F0-2 vs Healthy	LILRB1	0.311929	0.164144	0.459715	0.245768	4.20075	6.89373e-05	0.00038589	1.0413
F0-2 vs Healthy	DNER	-0.26637	-0.393372	-0.139368	0.282641	-4.17424	7.58519e-05	0.000422976	0.95659
F0-2 vs Healthy	FST	0.560487	0.292204	0.82877	-0.127101	4.15792	8.04371e-05	0.000446839	0.88159
F0-2 vs Healthy	SLC16A1	0.418228	0.217074	0.619381	0.263656	4.13798	8.63999e-05	0.00047455	0.860146
F0-2 vs Healthy	COL6A3	0.396581	0.206215	0.586947	0.159918	4.14615	8.39075e-05	0.000464352	0.853605
F0-2 vs Healthy	CLEC4D	0.582368	0.302364	0.862371	-0.0640652	4.1394	8.59616e-05	0.000473924	0.836724
F0-2 vs Healthy	VWA1	0.432225	0.224077	0.640372	0.0580778	4.13277	8.80264e-05	0.000481672	0.817151
F0-2 vs Healthy	PTN	0.676689	0.350126	1.00325	0.261074	4.12406	9.08142e-05	0.000493232	0.782713
F0-2 vs Healthy	TNFSF14	0.542644	0.280904	0.804383	-0.0896734	4.12619	9.01254e-05	0.000491318	0.780388
F0-2 vs Healthy	PILRB	0.514044	0.265515	0.762573	-0.023112	4.11648	9.33077e-05	0.000504898	0.766547
F0-2 vs Healthy	OSM	0.493298	0.25364	0.732956	0.284403	4.09658	0.000100172	0.000540042	0.697802
F0-2 vs Healthy	PCDH17	0.423885	0.217039	0.630731	0.140251	4.07853	0.000106814	0.000569543	0.640551
F0-2 vs Healthy	NMNAT1	0.59368	0.303987	0.883374	0.0914228	4.07865	0.000106767	0.000569543	0.634199
F0-2 vs Healthy	MMP1	1.12797	0.577896	1.67805	-0.848885	4.08111	0.00010584	0.0005685	0.616794
F0-2 vs Healthy	NRP1	0.264038	0.134538	0.393538	0.0464285	4.05787	0.000114937	0.000606222	0.578142
F0-2 vs Healthy	PRDX6	0.57323	0.292473	0.853988	-0.0802253	4.0635	0.000112666	0.000598565	0.57011
F0-2 vs Healthy	NUCB2	0.36436	0.185695	0.543025	0.0344241	4.05877	0.000114572	0.000606222	0.551506
F0-2 vs Healthy	COL18A1	0.263403	0.13393	0.392876	-0.00253165	4.04896	0.000118622	0.000623209	0.531648
F0-2 vs Healthy	CCL8	0.582306	0.296014	0.868599	-0.0138101	4.04804	0.000119011	0.000623209	0.518212
F0-2 vs Healthy	TST	0.646629	0.328005	0.965253	0.544171	4.03905	0.000122853	0.00064103	0.490846
F0-2 vs Healthy	RSPO3	0.264753	0.133515	0.39599	-0.181631	4.015	0.00013373	0.000695299	0.417157
F0-2 vs Healthy	CD1C	-0.238904	-0.357659	-0.120149	0.0152576	-4.00382	0.000139097	0.00071401	0.400341
F0-2 vs Healthy	SCP2	0.619496	0.311526	0.927465	0.606179	4.00344	0.000139283	0.00071401	0.391291
F0-2 vs Healthy	SSC5D	0.595577	0.300009	0.891146	0.0518456	4.01036	0.000135936	0.000704263	0.391218
F0-2 vs Healthy	IL15RA	0.404592	0.203507	0.605678	0.136778	4.00442	0.000138804	0.00071401	0.377065
F0-2 vs Healthy	NID1	0.375668	0.188268	0.563069	0.0940696	3.98967	0.000146186	0.000746776	0.330344
F0-2 vs Healthy	PTX3	0.454546	0.227672	0.68142	-0.236523	3.98745	0.000147329	0.000749991	0.327012
F0-2 vs Healthy	ENTPD2	0.328694	0.164391	0.492996	0.276326	3.98153	0.00015042	0.000763067	0.322887
F0-2 vs Healthy	BAMBI	0.347616	0.173415	0.521816	0.172126	3.97149	0.000155806	0.000784938	0.274453
F0-2 vs Healthy	APEX1	0.715107	0.357114	1.0731	-0.127582	3.97557	0.000153595	0.000776481	0.272359
F0-2 vs Healthy	FOLR2	0.318024	0.158259	0.477789	0.172712	3.96171	0.000161229	0.000806696	0.2416
F0-2 vs Healthy	CRELD2	0.632927	0.31515	0.950704	-0.20908	3.96401	0.000159936	0.000802978	0.22866
F0-2 vs Healthy	SPINK1	0.457866	0.227759	0.687972	0.125486	3.96016	0.000162102	0.000808298	0.226103
F0-2 vs Healthy	WFDC2	0.329532	0.16331	0.495755	-0.261901	3.94967	0.000175949	0.000871392	0.219989
F0-2 vs Healthy	CA3	0.67141	0.332437	1.01038	0.267139	3.94208	0.000172661	0.000858019	0.169573
F0-2 vs Healthy	CST7	0.688203	0.339906	1.0365	0.603051	3.93251	0.000178513	0.000875193	0.165384
F0-2 vs Healthy	CXADR	0.52142	0.257691	0.785148	0.20587	3.9349	0.000177034	0.000872184	0.147572
F0-2 vs Healthy	CPPED1	0.732051	0.362068	1.10203	-0.0489409	3.93945	0.000177302	0.000872184	0.146999
F0-2 vs Healthy	GOLM2	0.194449	0.0959306	0.292968	0.151576	3.92818	0.000181222	0.000879621	0.13749
F0-2 vs Healthy	HSPB6	0.51185	0.252648	0.771052	-0.280905	3.93014	0.000179991	0.000876751	0.134982
F0-2 vs Healthy	EZR	0.263045	0.129836	0.396253	0.0664728	3.93007	0.000180031	0.000876751	0.126398
F0-2 vs Healthy	PON3	-0.287201	-0.432861	-0.141541	-0.198276	-3.92419	0.000183755	0.000886026	0.114659
F0-2 vs Healthy	SELE	0.622957	0.307053	0.93886	0.18362	3.9247	0.000183428	0.000886026	0.105952
F0-2 vs Healthy	CD4	0.315213	0.155055	0.475371	0.0260646	3.91705	0.000188367	0.000905275	0.074876
F0-2 vs Healthy	CTSV	-0.46064	-0.695652	-0.225628	0.576834	-3.90099	0.000199159	0.000954004	0.0344826
F0-2 vs Healthy	CLEC7A	0.362063	0.176619	0.547507	-0.0270241	3.88574	0.000209948	0.0010024	0.000571656
F0-2 vs Healthy	GAS6	0.284569	0.138678	0.430459	0.159209	3.88207	0.000212628	0.0010086	-0.0209829
F0-2 vs Healthy	GLB1	0.469174	0.228762	0.709587	0.3847	3.88401	0.000211212	0.00100515	-0.031618
F0-2 vs Healthy	RARRES2	0.502877	0.244479	0.761275	-0.0947994	3.87325	0.000219201	0.00103641	-0.0426551
F0-2 vs Healthy	CEACAM1	0.23618	0.114692	0.357668	0.253889	3.86912	0.000222348	0.00104791	-0.05615
F0-2 vs Healthy	GGT5	0.217737	0.105696	0.329778	0.155992	3.86774	0.00022341	0.00104953	-0.0820951
F0-2 vs Healthy	GALNT10	0.268389	0.130009	0.40677	0.0815475	3.86005	0.000229405	0.0010708	-0.0896227
F0-2 vs Healthy	GZMA	0.260395	0.126153	0.394638	0.349877	3.86054	0.000229023	0.0010708	-0.0911483
F0-2 vs Healthy	ULBP2	0.426284	0.206279	0.64629	0.0349943	3.85628	0.000232403	0.00108134	-0.107396
F0-2 vs Healthy	SEMA3F	0.292466	0.141454	0.443478	-0.0794089	3.85448	0.000233843	0.00108458	-0.119978
F0-2 vs Healthy	CLEC14A	0.266358	0.128534	0.404182	-0.125087	3.84632	0.000240502	0.00110844	-0.125399
F0-2 vs Healthy	SOD1	0.599726	0.289442	0.910009	0.186051	3.85436	0.000253173	0.00115229	-0.125466
F0-2 vs Healthy	DDX58	0.586989	0.283447	0.890531	0.315591	3.8487	0.000238538	0.00110286	-0.13586
F0-2 vs Healthy	TBC1D17	0.40297	0.194256	0.611685	0.360036	3.84259	0.000243599	0.00111918	-0.144998
F0-2 vs Healthy	HLA-E	0.313556	0.150812	0.4763	-0.0133228	3.83453	0.000250432	0.00114338	-0.173163
F0-2 vs Healthy	OGFR	0.365643	0.175994	0.555293	0.081962	3.83715	0.00024819	0.0011367	-0.174893
F0-2 vs Healthy	TMSB10	0.911566	0.437822	1.38531	-0.852937	3.83107	0.000257462	0.00116817	-0.209775
F0-2 vs Healthy	IL1RAP	-0.381206	-0.57974	-0.182672	-0.244123	-3.82144	0.00026192	0.00118107	-0.210295
F0-2 vs Healthy	DBI	0.921892	0.44094	1.40284	-0.483086	3.83897	0.000314103	0.00138642	-0.212185
F0-2 vs Healthy	KLK14	-0.561261	-0.853417	-0.269106	0.225982	-3.82344	0.000260135	0.00117665	-0.21813
F0-2 vs Healthy	FCRL2	0.375577	0.179464	0.57169	0.401715	3.81149	0.000270984	0.00121818	-0.235345
F0-2 vs Healthy	DSC2	0.299086	0.14265	0.455522	-0.0908259	3.80507	0.000276997	0.00123759	-0.254433
F0-2 vs Healthy	KITLG	-0.436755	-0.665176	-0.208334	-0.193271	-3.80544	0.00027665	0.00123759	-0.267958
F0-2 vs Healthy	ENO1	1.00853	0.480743	1.53632	-0.814721	3.80873	0.000289779	0.00129075	-0.280916
F0-2 vs Healthy	NTproBNP	0.909428	0.431662	1.38719	-0.694124	3.7884	0.000293196	0.00130201	-0.315885
F0-2 vs Healthy	EPCAM	-0.790876	-1.20701	-0.374739	-0.113925	-3.78246	0.000299184	0.00132457	-0.356062
F0-2 vs Healthy	IL32	0.514798	0.241828	0.787768	-0.0273582	3.7534	0.000330207	0.00145311	-0.444522
F0-2 vs Healthy	LAIR2	0.589456	0.275919	0.902993	0.181322	3.74167	0.000343578	0.0015029	-0.456287
F0-2 vs Healthy	HSPA1A	0.993811	0.465264	1.52236	0.0951557	3.74217	0.000342999	0.0015029	-0.493944
F0-2 vs Healthy	CHAC2	0.479424	0.221884	0.736964	0.046238	3.70491	0.000388894	0.00169604	-0.584416
F0-2 vs Healthy	IL18	0.456304	0.209509	0.7031	0.334525	3.71086	0.000507001	0.00210434	-0.599596
F0-2 vs Healthy	ALDH3A1	0.984402	0.455122	1.51368	0.157618	3.70308	0.000396857	0.00172562	-0.606754
F0-2 vs Healthy	S100A11	0.251249	0.115925	0.386573	-0.0173835	3.69516	0.000401842	0.00174211	-0.615089
F0-2 vs Healthy	IL10RB	0.286007	0.131707	0.440307	0.112897	3.68904	0.000410174	0.00177297	-0.640324
F0-2 vs Healthy	SMPD1	0.473081	0.217749	0.728413	0.205619	3.68752	0.000412273	0.00177679	-0.64861
F0-2 vs Healthy	LBP	0.431818	0.198007	0.665629	0.323601	3.67569	0.000428927	0.00184312	-0.678121
F0-2 vs Healthy	SCARF2	0.369718	0.169291	0.570145	-0.0986241	3.67128	0.000435295	0.00185955	-0.6997
F0-2 vs Healthy	RAD23B	0.34126	0.156429	0.52609	-0.0296513	3.67463	0.000430443	0.00184421	-0.700717
F0-2 vs Healthy	PDCD1	0.415958	0.189614	0.642302	0.380102	3.65749	0.000455806	0.00193585	-0.742386
F0-2 vs Healthy	EIF4EBP1	0.774574	0.353174	1.19597	0.0907272	3.65823	0.000454676	0.00193585	-0.747242
F0-2 vs Healthy	RTN4R	0.29282	0.133337	0.452302	0.202594	3.65417	0.000460876	0.00195171	-0.757415
F0-2 vs Healthy	GZMH	0.537544	0.244283	0.830806	0.0734475	3.64806	0.000470353	0.00198036	-0.778743
F0-2 vs Healthy	BSG	0.208735	0.0949183	0.322552	-0.0742386	3.64999	0.000467339	0.00197336	-0.780337
F0-2 vs Healthy	SRP14	0.602752	0.272571	0.932933	0.0804241	3.6332	0.000494178	0.00206875	-0.823599
F0-2 vs Healthy	CXCL6	0.664426	0.300675	1.02818	-0.250684	3.63535	0.000490674	0.00205998	-0.824714
F0-2 vs Healthy	RSPO1	0.38258	0.172711	0.592448	-0.128918	3.62808	0.000502655	0.00209225	-0.83835
F0-2 vs Healthy	SPINK4	0.662138	0.299001	1.02527	-0.0849399	3.62895	0.000501199	0.00209215	-0.84007
F0-2 vs Healthy	BIRC2	0.324686	0.146116	0.503256	-0.205706	3.61875	0.000518455	0.00214579	-0.84499
F0-2 vs Healthy	ALCAM	0.220511	0.0987839	0.342238	0.110775	3.60534	0.000541982	0.00221253	-0.878411
F0-2 vs Healthy	TFPI2	0.444409	0.199758	0.68906	-0.0443449	3.61596	0.000526647	0.00217354	-0.885646
F0-2 vs Healthy	CANT1	0.199822	0.0897225	0.309922	-0.0925829	3.6121	0.000529987	0.00218116	-0.890482
F0-2 vs Healthy	TGFBR2	0.289394	0.129706	0.449082	-0.00563924	3.60679	0.00053939	0.00221253	-0.892141
F0-2 vs Healthy	METAP1D	0.720729	0.32286	1.1186	0.0414823	3.60524	0.000542154	0.00221253	-0.907643
F0-2 vs Healthy	FGF2	0.54101	0.242103	0.839916	-0.362401	3.60224	0.00054756	0.00222837	-0.922344
F0-2 vs Healthy	HSPG2	0.271997	0.121207	0.422787	0.0764236	3.59536	0.000587403	0.00237071	-0.937845
F0-2 vs Healthy	IFNL1	0.416409	0.185753	0.647066	0.233497	3.593	0.00056452	0.00229101	-0.939804
F0-2 vs Healthy	COLEC12	0.266119	0.118397	0.41384	-0.0293089	3.58538	0.000578881	0.00234278	-0.973336
F0-2 vs Healthy	IL6ST	0.164256	0.0728835	0.255628	0.098931	3.57774	0.000593628	0.00238923	-0.973859
F0-2 vs Healthy	ABHD14B	0.743313	0.329434	1.15719	0.219285	3.57439	0.000600223	0.00240914	-1.00528
F0-2 vs Healthy	PVR	0.404694	0.178984	0.630404	0.295358	3.56844	0.00061206	0.00244992	-1.00914
F0-2 vs Healthy	FOXO3	0.607116	0.26835	0.945882	0.0774266	3.56676	0.000615446	0.00245674	-1.03092
F0-2 vs Healthy	DDC	0.4958	0.21863	0.77297	0.290366	3.56011	0.000629035	0.00249734	-1.03508
F0-2 vs Healthy	GLO1	0.559116	0.246728	0.871504	0.239351	3.56213	0.000624874	0.00248758	-1.05044
F0-2 vs Healthy	TINAGL1	0.232643	0.102462	0.362825	0.122504	3.55667	0.000636173	0.00251642	-1.05197
F0-2 vs Healthy	ANXA5	0.278983	0.122847	0.435119	0.152389	3.55614	0.000637287	0.00251642	-1.07074
F0-2 vs Healthy	ENAH	0.412681	0.18096	0.644403	0.00229684	3.54447	0.000662109	0.00260739	-1.09143
F0-2 vs Healthy	IGF2R	0.254133	0.111169	0.397097	0.0043481	3.53782	0.000676666	0.00265755	-1.11212
F0-2 vs Healthy	GLRX	0.57623	0.251826	0.900635	0.424903	3.53518	0.000682522	0.00267337	-1.12085
F0-2 vs Healthy	TNFRSF21	0.262108	0.11421	0.410006	0.0448525	3.52713	0.000700712	0.00273728	-1.15135
F0-2 vs Healthy	NBN	0.389971	0.169578	0.610365	0.0641956	3.52157	0.000713518	0.00277986	-1.16517
F0-2 vs Healthy	CXCL16	0.202581	0.0879673	0.317195	0.0445032	3.51775	0.000722456	0.00279235	-1.16562
F0-2 vs Healthy	TNFRSF12A	0.404155	0.17553	0.632781	-0.0452139	3.51825	0.000721292	0.00279235	-1.1674
F0-2 vs Healthy	PLAT	0.602217	0.261626	0.942808	0.0475854	3.51903	0.000719458	0.00279235	-1.18201
F0-2 vs Healthy	NFKBIE	0.431587	0.186772	0.676402	-0.0453367	3.5086	0.000744305	0.00286921	-1.21674
F0-2 vs Healthy	C2CD2L	0.405972	0.175419	0.636526	0.125987	3.50451	0.000754253	0.00289991	-1.22158
F0-2 vs Healthy	SPARC	0.701412	0.301851	1.10097	-0.138825	3.49376	0.000781054	0.00299506	-1.26232
F0-2 vs Healthy	FUCA1	0.633957	0.271579	0.996336	0.10172	3.48779	0.000836845	0.00315301	-1.26389
F0-2 vs Healthy	APOM	-0.268224	-0.421615	-0.114832	-0.196008	-3.48016	0.000816218	0.00311063	-1.26735
F0-2 vs Healthy	PAMR1	0.311857	0.13384	0.489875	0.0639146	3.48656	0.000799497	0.00305776	-1.27218
F0-2 vs Healthy	REG1A	0.474774	0.20339	0.746158	0.0814799	3.4832	0.000817577	0.00311063	-1.28141
F0-2 vs Healthy	GPNMB	0.227745	0.0972685	0.358222	0.067819	3.47392	0.000832869	0.00315239	-1.30413
F0-2 vs Healthy	S100P	0.304422	0.129042	0.479802	0.17538	3.4546	0.000886416	0.00328694	-1.31966
F0-2 vs Healthy	PRKRA	0.536823	0.229056	0.84459	-0.245632	3.47146	0.000839509	0.00315301	-1.32068
F0-2 vs Healthy	ERBB2	0.287977	0.122899	0.453055	0.286536	3.47193	0.00083823	0.00315301	-1.32194
F0-2 vs Healthy	SIAE	0.461772	0.197236	0.726308	-0.168749	3.47413	0.000832289	0.00315239	-1.32336
F0-2 vs Healthy	MTPN	0.210983	0.0896916	0.332273	-0.0587348	3.46195	0.000865664	0.00323462	-1.33967
F0-2 vs Healthy	CD28	0.300657	0.127709	0.473605	0.250318	3.45986	0.000871515	0.00324817	-1.34343
F0-2 vs Healthy	STX4	0.641579	0.272804	1.01035	0.252746	3.46251	0.000864103	0.00323462	-1.35837
F0-2 vs Healthy	PRDX1	0.639152	0.271147	1.00716	-0.127456	3.45663	0.000880637	0.00327382	-1.37139
F0-2 vs Healthy	CCL13	0.611367	0.259028	0.963707	-0.179477	3.45338	0.00088992	0.00329158	-1.37243
F0-2 vs Healthy	TGFBI	0.272548	0.115399	0.429697	0.260502	3.45171	0.000894726	0.003301	-1.38102
F0-2 vs Healthy	OSCAR	0.306381	0.129623	0.483138	0.0201165	3.44974	0.000900407	0.00331359	-1.38178
F0-2 vs Healthy	ANGPTL3	0.33782	0.142594	0.533047	-0.124731	3.44389	0.0009175	0.00335957	-1.39542
F0-2 vs Healthy	PLIN3	0.404885	0.171194	0.638576	-0.152246	3.4482	0.000904864	0.00332162	-1.39606
F0-2 vs Healthy	EGFR	-0.168285	-0.265687	-0.0708838	0.118415	-3.43862	0.000933189	0.00340847	-1.40082
F0-2 vs Healthy	METAP2	0.735836	0.309465	1.16221	-0.509863	3.43476	0.000944809	0.00344231	-1.44864
F0-2 vs Healthy	CCL16	0.571013	0.238928	0.903097	-0.139868	3.42216	0.000983757	0.00357452	-1.46654
F0-2 vs Healthy	SUMF2	0.587367	0.245903	0.928832	-0.151945	3.42484	0.00098599	0.00357452	-1.46753
F0-2 vs Healthy	IL12A_IL12B	0.681647	0.28297	1.08032	0.267005	3.40284	0.00104644	0.00377492	-1.51601
F0-2 vs Healthy	CLEC1A	0.261925	0.108631	0.415219	0.0829038	3.40059	0.00105397	0.00379272	-1.52632
F0-2 vs Healthy	NOMO1	0.290758	0.120747	0.460769	0.108332	3.40375	0.00104337	0.00377318	-1.53162
F0-2 vs Healthy	CNTN1	-0.30751	-0.487592	-0.127428	0.184363	-3.39854	0.00106086	0.00380816	-1.53812
F0-2 vs Healthy	LGALS3	0.309239	0.127901	0.490577	-0.0776316	3.39602	0.00108668	0.00388176	-1.53939
F0-2 vs Healthy	NCF2	0.343145	0.141518	0.544772	0.203077	3.38713	0.00110012	0.00391064	-1.53954
F0-2 vs Healthy	TNFSF11	-0.718152	-1.13956	-0.296741	0.429353	-3.39167	0.00108436	0.00388176	-1.56308
F0-2 vs Healthy	TIMD4	0.348453	0.143524	0.553383	-0.0827335	3.3841	0.00111079	0.00392945	-1.56765
F0-2 vs Healthy	FABP2	0.757245	0.3124	1.20209	0.767942	3.3879	0.00109743	0.00391059	-1.57087
F0-2 vs Healthy	PDCD5	0.717807	0.295731	1.13988	-0.298825	3.3847	0.00110866	0.00392945	-1.59444
F0-2 vs Healthy	HDGF	0.784834	0.321987	1.24768	-0.37991	3.37476	0.00114423	0.00403795	-1.61748
F0-2 vs Healthy	SOD2	0.396804	0.162421	0.631187	0.407823	3.3694	0.00116387	0.00409739	-1.62269
F0-2 vs Healthy	PDCD6	0.42233	0.172432	0.672228	-0.0501595	3.3635	0.00118583	0.00415466	-1.64713
F0-2 vs Healthy	DNPH1	0.56266	0.229735	0.895584	0.125154	3.36359	0.00118549	0.00415466	-1.6507
F0-2 vs Healthy	APP	0.588292	0.239993	0.93659	-0.0247924	3.36159	0.00119304	0.00416992	-1.66423
F0-2 vs Healthy	NAMPT	0.344861	0.13956	0.550162	-0.0160854	3.34314	0.00126466	0.00439922	-1.68508
F0-2 vs Healthy	MME	0.86084	0.34923	1.37245	0.419621	3.34878	0.00124236	0.00433197	-1.69915
F0-2 vs Healthy	IGF1R	0.184577	0.0742262	0.294928	-0.00118608	3.32893	0.0013226	0.00458983	-1.729
F0-2 vs Healthy	FABP5	0.542147	0.216613	0.867681	-0.16901	3.32027	0.00141755	0.00483889	-1.75035
F0-2 vs Healthy	AARSD1	0.550978	0.220819	0.881137	0.0917228	3.32134	0.00135453	0.00468164	-1.76346
F0-2 vs Healthy	LAMP3	0.471939	0.189123	0.754755	-0.351678	3.32113	0.00135546	0.00468164	-1.76369
F0-2 vs Healthy	CLEC11A	0.361669	0.144753	0.578585	0.102037	3.31835	0.00136734	0.00470992	-1.77274
F0-2 vs Healthy	SIGLEC5	0.835077	0.33413	1.33602	0.126536	3.31771	0.0013701	0.00470992	-1.77741
F0-2 vs Healthy	OSMR	0.182356	0.0729303	0.291781	0.0264367	3.31668	0.00137451	0.00471398	-1.78267
F0-2 vs Healthy	NOS1	0.591033	0.235713	0.946353	0.2071	3.31051	0.00140138	0.0047949	-1.79777
F0-2 vs Healthy	GFRA1	0.291356	0.115933	0.466779	-0.0429715	3.30552	0.00142348	0.00484779	-1.81489
F0-2 vs Healthy	STC1	0.345304	0.137289	0.553319	-0.094993	3.30377	0.00143131	0.00486312	-1.81697
F0-2 vs Healthy	PIK3IP1	0.219442	0.0869017	0.351983	0.0521222	3.29514	0.00147049	0.00497311	-1.82359
F0-2 vs Healthy	EPHA1	0.290496	0.11515	0.465842	0.108161	3.29722	0.00146097	0.00495239	-1.83886
F0-2 vs Healthy	PRCP	0.367112	0.144667	0.589558	-0.0682887	3.29025	0.0015554	0.00520715	-1.8443
F0-2 vs Healthy	SIGLEC9	0.312478	0.123328	0.501628	0.0431506	3.28788	0.00150427	0.00506391	-1.86187
F0-2 vs Healthy	FCAR	0.409749	0.161623	0.657875	-0.322784	3.28662	0.0015102	0.00507218	-1.86276
F0-2 vs Healthy	CCN2	0.557261	0.220041	0.894481	-0.126587	3.28889	0.00149953	0.00505962	-1.88028
F0-2 vs Healthy	RCOR1	0.236319	0.0927252	0.379913	0.101666	3.27541	0.0015639	0.00521032	-1.88748
F0-2 vs Healthy	PQBP1	0.40669	0.159673	0.653707	0.0442329	3.27673	0.00155751	0.00520715	-1.89377
F0-2 vs Healthy	SDC1	0.389026	0.152618	0.625434	0.398387	3.27506	0.00156559	0.00521032	-1.89581
F0-2 vs Healthy	SLIT2	0.332479	0.130082	0.534876	0.349309	3.26937	0.00159362	0.00526759	-1.90958
F0-2 vs Healthy	PAG1	0.485133	0.190012	0.780254	0.153893	3.27162	0.00158246	0.00524258	-1.9104
F0-2 vs Healthy	PLXNB2	0.21785	0.0853834	0.350317	-0.0798823	3.27306	0.00157541	0.00523107	-1.91548
F0-2 vs Healthy	SOST	0.407996	0.159394	0.656598	0.0434538	3.26629	0.00160894	0.00530623	-1.92909
F0-2 vs Healthy	FCGR2A	0.396093	0.154566	0.637619	-0.152196	3.26389	0.00162099	0.00533392	-1.9297
F0-2 vs Healthy	SERPINB8	0.538273	0.209685	0.866862	0.101737	3.26091	0.00164353	0.00539594	-1.94569
F0-2 vs Healthy	SLAMF6	0.386916	0.150318	0.623513	0.289753	3.25469	0.00166797	0.00546391	-1.96987
F0-2 vs Healthy	CD40	0.428427	0.166376	0.690478	0.0416614	3.25382	0.00167246	0.00546636	-1.97382
F0-2 vs Healthy	DPP7	0.520321	0.201778	0.838864	0.00742595	3.25092	0.00168756	0.00550342	-1.98382
F0-2 vs Healthy	BOC	-0.207932	-0.335631	-0.0802335	0.219242	-3.24069	0.00174189	0.00566794	-1.98793
F0-2 vs Healthy	SORCS2	0.233711	0.0899558	0.377466	0.0716297	3.23563	0.00176941	0.00574467	-2.00063
F0-2 vs Healthy	ADGRE5	0.270976	0.10371	0.438242	0.0536532	3.22424	0.00183274	0.00589787	-2.00259
F0-2 vs Healthy	IL33	0.366839	0.1408	0.592877	0.185954	3.22995	0.00180074	0.00582053	-2.02349
F0-2 vs Healthy	CRTAM	0.534022	0.205255	0.86279	0.0379234	3.23276	0.00178517	0.00578299	-2.03006
F0-2 vs Healthy	PSMG3	0.514151	0.197006	0.831297	0.150113	3.22653	0.00181984	0.00586928	-2.04628
F0-2 vs Healthy	ARG1	0.371741	0.141733	0.60175	0.69249	3.21662	0.0018763	0.00600333	-2.05128
F0-2 vs Healthy	BCAN	-0.258131	-0.417752	-0.0985109	0.228654	-3.21851	0.00186538	0.00598972	-2.05631
F0-2 vs Healthy	GDNF	0.351355	0.133942	0.568768	-0.100961	3.21635	0.00187784	0.00600333	-2.06546
F0-2 vs Healthy	CD63	0.523943	0.199594	0.848293	-0.217078	3.21495	0.00188598	0.0060162	-2.0869
F0-2 vs Healthy	PLA2G2A	0.487418	0.184237	0.7906	-0.200328	3.20296	0.00200119	0.00635596	-2.0906
F0-2 vs Healthy	NT5E	0.55796	0.210667	0.905254	-0.101671	3.19749	0.00198991	0.00633391	-2.1315
F0-2 vs Healthy	LY6D	0.327215	0.122915	0.531515	-0.0354127	3.19024	0.00207061	0.00656216	-2.13667
F0-2 vs Healthy	FGFBP1	-0.269031	-0.43794	-0.100123	0.0387397	-3.17396	0.00219587	0.00692909	-2.16712
F0-2 vs Healthy	CEP43	0.598021	0.223935	0.972108	-0.354473	3.18161	0.00208909	0.0066064	-2.17341
F0-2 vs Healthy	VMO1	0.512897	0.189713	0.83608	0.147812	3.15852	0.00224162	0.00704304	-2.22979
F0-2 vs Healthy	CCL11	0.33612	0.124256	0.547985	-0.0444943	3.15747	0.00224876	0.00705031	-2.23419
F0-2 vs Healthy	TRIAP1	0.661582	0.24545	1.07771	-0.247789	3.16414	0.00220355	0.00693834	-2.23572
F0-2 vs Healthy	ICAM2	0.281151	0.103621	0.458681	0.191437	3.15188	0.00228735	0.00715592	-2.25625
F0-2 vs Healthy	SEMA4C	0.243598	0.0894857	0.39771	-0.00202658	3.14586	0.00232956	0.00725691	-2.26394
F0-2 vs Healthy	BAX	0.599214	0.220463	0.977965	-0.548575	3.1487	0.0023096	0.00721009	-2.26651
F0-2 vs Healthy	IL18R1	0.320059	0.117143	0.522975	0.0704924	3.13918	0.00237729	0.00738983	-2.28042
F0-2 vs Healthy	HPGDS	-0.251259	-0.410791	-0.0917273	0.137151	-3.13457	0.00241076	0.00744635	-2.28664
F0-2 vs Healthy	XCL1	0.446128	0.163209	0.729047	0.0601051	3.13834	0.00238331	0.00739282	-2.30092
F0-2 vs Healthy	BTN2A1	0.196742	0.0716814	0.321803	0.0949405	3.13098	0.00243711	0.00751185	-2.30336
F0-2 vs Healthy	FASLG	-0.374849	-0.612669	-0.13703	0.256359	-3.13698	0.00239316	0.00740763	-2.30481
F0-2 vs Healthy	CPM	0.399835	0.145258	0.654411	-0.000991558	3.12708	0.0024858	0.0076458	-2.32503
F0-2 vs Healthy	SPINK6	0.48262	0.174697	0.790544	-0.107927	3.11936	0.00252421	0.00773138	-2.35288
F0-2 vs Healthy	DKK1	0.577531	0.209144	0.945919	-0.130407	3.12014	0.0025183	0.00772948	-2.35774
F0-2 vs Healthy	SLAMF1	0.523567	0.188625	0.858509	0.128013	3.11104	0.00258841	0.00791143	-2.35933
F0-2 vs Healthy	BMP6	0.266132	0.0954189	0.436845	0.0915278	3.10265	0.00265462	0.00809687	-2.38054
F0-2 vs Healthy	TNFRSF8	0.354991	0.127217	0.582766	0.17651	3.10181	0.00266136	0.00810052	-2.38399
F0-2 vs Healthy	PSIP1	0.438904	0.156924	0.720883	0.0356228	3.09781	0.00269355	0.00817375	-2.38786
F0-2 vs Healthy	EREG	0.400067	0.143008	0.657126	-0.31598	3.09744	0.00269661	0.00817375	-2.40311
F0-2 vs Healthy	FLT1	0.138417	0.0487491	0.228086	0.133516	3.07224	0.00290825	0.00870688	-2.41523
F0-2 vs Healthy	IL17D	0.248165	0.0883489	0.407981	0.0506082	3.09046	0.00275372	0.00832959	-2.42322
F0-2 vs Healthy	TIE1	0.252824	0.0893506	0.416298	0.0920158	3.07804	0.0028582	0.00859224	-2.44442
F0-2 vs Healthy	C1QTNF1	0.305196	0.10805	0.502341	0.244563	3.08102	0.00283277	0.00853335	-2.44585
F0-2 vs Healthy	IFNLR1	0.233625	0.08273	0.38452	-0.0406247	3.08139	0.00282962	0.00853335	-2.45205
F0-2 vs Healthy	GLOD4	0.450174	0.15881	0.741539	-0.162555	3.07753	0.00290732	0.00870688	-2.4644
F0-2 vs Healthy	IL12B	0.402425	0.141402	0.663448	0.0995196	3.06838	0.00294202	0.00878996	-2.47459
F0-2 vs Healthy	PPM1A	0.220414	0.077384	0.363444	0.0694063	3.06701	0.00295404	0.00880786	-2.49816
F0-2 vs Healthy	FRZB	0.196984	0.0689315	0.325036	0.0305854	3.06158	0.00300229	0.00893348	-2.50323
F0-2 vs Healthy	CD22	0.308084	0.107067	0.5091	0.131811	3.05029	0.00310511	0.00920197	-2.51406
F0-2 vs Healthy	ESAM	0.253614	0.0883731	0.418855	0.153834	3.05463	0.00306518	0.00910209	-2.53221
F0-2 vs Healthy	LTBP2	0.39515	0.136992	0.653308	-0.42633	3.04635	0.00314173	0.00926899	-2.5402
F0-2 vs Healthy	PRDX3	0.610115	0.21186	1.00837	0.207956	3.04898	0.00311723	0.00921918	-2.54463
F0-2 vs Healthy	CHRDL1	0.283733	0.0983326	0.469133	0.0636354	3.04581	0.00314676	0.00926899	-2.55563
F0-2 vs Healthy	MB	0.466888	0.160822	0.772955	-0.0729772	3.03599	0.00323989	0.00950499	-2.56647
F0-2 vs Healthy	PARK7	0.597578	0.206915	0.988241	-0.195959	3.04435	0.0031604	0.00929044	-2.56722
F0-2 vs Healthy	CEACAM8	0.320541	0.110089	0.530994	0.325344	3.03133	0.00328502	0.00961808	-2.57838
F0-2 vs Healthy	LPCAT2	0.219463	0.075101	0.363826	0.211087	3.0256	0.00334127	0.00975775	-2.59221
F0-2 vs Healthy	PPCDC	0.403732	0.137915	0.66955	0.0516422	3.02403	0.00338084	0.00981989	-2.59463
F0-2 vs Healthy	BAG6	0.281678	0.0963611	0.466994	0.0965513	3.02511	0.00334609	0.00975775	-2.59814
F0-2 vs Healthy	CXCL14	0.370303	0.126482	0.614124	-0.485694	3.02265	0.0033705	0.00980936	-2.60359
F0-2 vs Healthy	ADAMTS8	-0.320328	-0.531871	-0.108785	0.0673791	-3.01369	0.00346103	0.00995387	-2.60419
F0-2 vs Healthy	EPHB4	0.176263	0.0600097	0.292517	0.099919	3.01758	0.00342148	0.00990644	-2.60968
F0-2 vs Healthy	NDUFS6	0.454809	0.154761	0.754858	0.249625	3.01676	0.00342978	0.00990644	-2.61413
F0-2 vs Healthy	CD34	-0.185764	-0.308442	-0.0630867	0.0523316	-3.0137	0.00346093	0.00995387	-2.6197
F0-2 vs Healthy	CD160	0.355319	0.120897	0.589741	0.305898	3.01664	0.00343098	0.00990644	-2.63093
F0-2 vs Healthy	CALB2	0.276026	0.0934222	0.45863	0.250159	3.00845	0.00351496	0.01003	-2.65102
F0-2 vs Healthy	DNMBP	0.597572	0.202819	0.992326	0.251444	3.01278	0.00347032	0.00996	-2.65185
F0-2 vs Healthy	DFFA	0.612703	0.20787	1.01754	-0.418049	3.01215	0.0034768	0.00996	-2.65471
F0-2 vs Healthy	NID2	0.529807	0.17954	0.880075	0.20933	3.01038	0.00349505	0.00999269	-2.6575
F0-2 vs Healthy	NPTXR	-0.264087	-0.439266	-0.0889081	0.370072	-3.00032	0.00360019	0.0102332	-2.66293
F0-2 vs Healthy	SMPDL3A	0.518827	0.174707	0.862948	-0.00458165	3.00065	0.0035967	0.0102332	-2.66712
F0-2 vs Healthy	SIRPA	0.402037	0.134159	0.669915	0.040407	2.99214	0.00379898	0.0106532	-2.66909
F0-2 vs Healthy	FABP6	0.358465	0.120462	0.596467	0.570974	2.99756	0.00362966	0.010297	-2.68557
F0-2 vs Healthy	ATOX1	0.969564	0.325274	1.61385	-0.631471	2.99501	0.00365697	0.0103543	-2.70423
F0-2 vs Healthy	SCGB3A2	-0.602096	-1.00295	-0.201239	-0.0204538	-2.98937	0.00371814	0.0105072	-2.71301
F0-2 vs Healthy	CLEC4A	-0.3443	-0.573712	-0.114887	-0.185492	-2.98692	0.00374499	0.0105621	-2.71733
F0-2 vs Healthy	CTSC	0.433447	0.144537	0.722357	0.417208	2.98591	0.00375609	0.0105621	-2.71894
F0-2 vs Healthy	CCL23	0.368502	0.122857	0.614147	-0.148034	2.98562	0.00375926	0.0105621	-2.7225
F0-2 vs Healthy	NRP2	0.231037	0.0759975	0.386076	-0.111564	2.96581	0.00398394	0.0111291	-2.75127
F0-2 vs Healthy	MICB_MICA	0.805368	0.263777	1.34696	-0.826378	2.95955	0.00405741	0.0112697	-2.752
F0-2 vs Healthy	LIF	0.356069	0.117231	0.594907	0.204078	2.96711	0.00396876	0.011108	-2.75229
F0-2 vs Healthy	CCL24	0.577557	0.18977	0.965344	-0.0232323	2.96418	0.00400291	0.0111608	-2.76891
F0-2 vs Healthy	ADGRE2	0.24762	0.0807979	0.414442	0.0305835	2.95417	0.00412162	0.0114047	-2.77107
F0-2 vs Healthy	PCDH1	0.14949	0.0490755	0.249904	0.0883975	2.96292	0.00401772	0.0111808	-2.7767
F0-2 vs Healthy	FCER2	0.422493	0.138309	0.706677	0.0472791	2.95885	0.00406575	0.0112715	-2.79181
F0-2 vs Healthy	HLA-DRA	0.432233	0.140265	0.724201	0.603918	2.94636	0.00421646	0.0116451	-2.8115
F0-2 vs Healthy	GHRL	-0.518014	-0.869214	-0.166813	-0.0197829	-2.93555	0.00435111	0.0119492	-2.81194
F0-2 vs Healthy	REG1B	0.47449	0.153882	0.795098	-0.141873	2.94548	0.00422727	0.0116529	-2.82306
F0-2 vs Healthy	CES3	0.383722	0.122913	0.644531	0.293078	2.92817	0.00444522	0.0121125	-2.83754
F0-2 vs Healthy	STIP1	0.627175	0.201829	1.05252	0.0907665	2.9346	0.00436308	0.0119596	-2.85213
F0-2 vs Healthy	APRT	0.759279	0.245084	1.27347	-0.557339	2.93884	0.00430962	0.0118576	-2.85466
F0-2 vs Healthy	RILP	0.617691	0.198293	1.03709	0.024431	2.93122	0.00440609	0.0120549	-2.86289
F0-2 vs Healthy	MAPK9	0.339722	0.108993	0.570452	-0.254773	2.93038	0.00441688	0.0120618	-2.86446
F0-2 vs Healthy	PXN	0.333196	0.106125	0.560267	0.14087	2.92039	0.00454653	0.0123237	-2.87109
F0-2 vs Healthy	AK1	0.704385	0.22554	1.18323	0.619661	2.92764	0.00445203	0.0121125	-2.87807
F0-2 vs Healthy	CDHR1	-0.300716	-0.505609	-0.0958233	0.319827	-2.92101	0.0045384	0.0123237	-2.88434
F0-2 vs Healthy	TFPI	0.213308	0.0672126	0.359403	-0.0259468	2.90586	0.00474152	0.0127811	-2.90735
F0-2 vs Healthy	GFAP	0.303331	0.0958451	0.510816	-0.260383	2.90959	0.00469074	0.0126911	-2.9084
F0-2 vs Healthy	PLA2G7	0.234449	0.073897	0.395001	0.235534	2.90627	0.00473587	0.0127811	-2.91153
F0-2 vs Healthy	TNFRSF13C	0.308251	0.097019	0.519483	0.452068	2.90434	0.00476227	0.0128134	-2.92667
F0-2 vs Healthy	SIRPB1	0.304924	0.0953769	0.514471	0.159344	2.8961	0.00487675	0.0130733	-2.93095
F0-2 vs Healthy	MERTK	0.255441	0.0802854	0.430596	0.120989	2.90248	0.00478784	0.0128585	-2.93349
F0-2 vs Healthy	CXCL13	0.439334	0.137322	0.741345	0.604711	2.89517	0.00488975	0.0130841	-2.93819
F0-2 vs Healthy	CCN5	0.345194	0.107483	0.582905	0.202987	2.89013	0.00496112	0.0132508	-2.96239
F0-2 vs Healthy	TIMP4	0.311165	0.0965191	0.52581	-0.199364	2.88517	0.00503236	0.0134166	-2.96712
F0-2 vs Healthy	OGN	0.287998	0.0889888	0.487007	-0.0204133	2.88018	0.00510495	0.013536	-2.97693
F0-2 vs Healthy	CD99	0.185535	0.0574876	0.313583	0.00599557	2.88375	0.00505288	0.0134263	-2.98139
F0-2 vs Healthy	TIGAR	0.310631	0.0962405	0.525021	-0.0581753	2.88365	0.00505438	0.0134263	-2.98847
F0-2 vs Healthy	TNFRSF13B	0.226064	0.0696524	0.382476	0.162486	2.87651	0.00515898	0.0136298	-2.99252
F0-2 vs Healthy	UBAC1	0.357419	0.11035	0.604489	0.382508	2.87913	0.00512027	0.013552	-3.0032
F0-2 vs Healthy	RABGAP1L	0.412443	0.126637	0.698248	-0.0396386	2.87208	0.00522485	0.0137789	-3.00936
F0-2 vs Healthy	PSMA1	0.253324	0.077425	0.429223	-0.201068	2.86626	0.00531249	0.0139848	-3.02001
F0-2 vs Healthy	NEFL	0.318937	0.0961828	0.541691	-0.390965	2.84959	0.00557136	0.0146399	-3.06795
F0-2 vs Healthy	OLR1	0.323277	0.0969529	0.549601	0.187115	2.8428	0.00567995	0.0148635	-3.07371
F0-2 vs Healthy	PGF	0.190719	0.0569655	0.324472	-0.159468	2.83787	0.00576019	0.0150279	-3.08441
F0-2 vs Healthy	CD46	0.178446	0.0532442	0.303648	0.0242084	2.83774	0.00579559	0.0150933	-3.0917
F0-2 vs Healthy	SCAMP3	0.801998	0.24124	1.36276	0.196325	2.84643	0.00562166	0.0147455	-3.0954
F0-2 vs Healthy	SIRT2	0.943118	0.282746	1.60349	-0.580801	2.84237	0.00568701	0.0148635	-3.1087
F0-2 vs Healthy	GCNT1	0.263953	0.078284	0.449623	0.328603	2.82937	0.00590076	0.0153126	-3.11269
F0-2 vs Healthy	SLC39A5	0.507883	0.151172	0.864593	-0.217308	2.83368	0.0058291	0.0151536	-3.11701
F0-2 vs Healthy	CCL28	0.29509	0.0856844	0.504496	0.465158	2.80459	0.00632893	0.0163656	-3.17903
F0-2 vs Healthy	AKT1S1	0.616429	0.179075	1.05378	-0.307049	2.80513	0.00631921	0.0163656	-3.19474
F0-2 vs Healthy	KLRB1	0.296684	0.0857284	0.507639	0.269692	2.79902	0.00642893	0.0165948	-3.20043
F0-2 vs Healthy	CD33	0.54399	0.156961	0.93102	-0.129437	2.79737	0.00645886	0.0166427	-3.20561
F0-2 vs Healthy	CPVL	0.379472	0.109114	0.64983	0.125394	2.79347	0.00653012	0.0167084	-3.20952
F0-2 vs Healthy	NSFL1C	0.692506	0.199281	1.18573	-0.110937	2.79547	0.00652914	0.0167084	-3.2119
F0-2 vs Healthy	CEP164	0.152597	0.0431003	0.262094	0.196776	2.77363	0.00690384	0.0175113	-3.21525
F0-2 vs Healthy	AGR3	0.466143	0.134169	0.798117	0.106401	2.79459	0.00650957	0.0167084	-3.21858
F0-2 vs Healthy	F2R	0.458273	0.132027	0.784518	-0.607891	2.79565	0.00649023	0.0166941	-3.22718
F0-2 vs Healthy	LBR	0.700971	0.200498	1.20144	-0.00917342	2.78755	0.00663958	0.0169588	-3.24422
F0-2 vs Healthy	RP2	0.307724	0.0870575	0.528391	0.55377	2.77541	0.00686938	0.0174846	-3.24616
F0-2 vs Healthy	PREB	0.189687	0.0538471	0.325527	0.166644	2.77916	0.00679772	0.0173324	-3.2507
F0-2 vs Healthy	GFOD2	0.625657	0.174625	1.07669	0.693522	2.76078	0.00715604	0.0181195	-3.26494
F0-2 vs Healthy	MCFD2	0.35211	0.0994931	0.604726	-0.325452	2.77408	0.00689505	0.0175113	-3.27725
F0-2 vs Healthy	THY1	0.185366	0.0516859	0.319046	0.134004	2.75973	0.00717711	0.0181415	-3.28884
F0-2 vs Healthy	BTC	0.285996	0.0793866	0.492604	-0.160203	2.75495	0.0072734	0.0183531	-3.30905
F0-2 vs Healthy	HEBP1	0.354076	0.0975469	0.610605	0.441997	2.74703	0.00743547	0.0187053	-3.32803
F0-2 vs Healthy	AHSP	0.578368	0.158312	0.998424	0.975044	2.74031	0.00757543	0.0189191	-3.32952
F0-2 vs Healthy	PDCD1LG2	0.234239	0.0643749	0.404102	0.197093	2.74449	0.00748818	0.0187655	-3.3332
F0-2 vs Healthy	VEGFD	-0.293509	-0.506353	-0.0806638	-0.207498	-2.74448	0.0074882	0.0187655	-3.33958
F0-2 vs Healthy	CKAP4	0.236759	0.064559	0.408959	0.154639	2.73804	0.00768275	0.0191544	-3.34323
F0-2 vs Healthy	HTRA2	0.491622	0.135421	0.847822	0.0792076	2.74688	0.00743858	0.0187053	-3.34448
F0-2 vs Healthy	CC2D1A	0.705754	0.193439	1.21807	0.184855	2.7417	0.00754643	0.018879	-3.36085
F0-2 vs Healthy	BLMH	0.203646	0.0549744	0.352318	-0.0516279	2.72724	0.00789456	0.0196156	-3.3614
F0-2 vs Healthy	CGREF1	0.318769	0.0863663	0.551172	-0.0487703	2.72984	0.00779855	0.01941	-3.38092
F0-2 vs Healthy	IL5RA	0.369011	0.0989056	0.639116	-0.225549	2.719	0.00803594	0.019933	-3.40057
F0-2 vs Healthy	LIFR	0.176172	0.0461915	0.306153	0.0625576	2.6975	0.00852616	0.0210063	-3.43157
F0-2 vs Healthy	SEMA4D	0.191798	0.0503255	0.333271	-0.188133	2.6982	0.00850967	0.0210011	-3.44525
F0-2 vs Healthy	GBP2	0.395514	0.103957	0.68707	0.0707158	2.69986	0.00847101	0.020941	-3.45695
F0-2 vs Healthy	STAMBP	0.654041	0.171922	1.13616	-0.183282	2.69994	0.00846919	0.020941	-3.4693
F0-2 vs Healthy	NTRK3	-0.181722	-0.316303	-0.0471404	-0.150892	-2.68736	0.0087668	0.0215266	-3.47722
F0-2 vs Healthy	COL9A1	-0.477225	-0.830581	-0.12387	0.0385184	-2.68791	0.0087535	0.0215266	-3.48208
F0-2 vs Healthy	PPP3R1	0.286332	0.0742203	0.498445	0.0907222	2.68663	0.00878422	0.0215331	-3.48788
F0-2 vs Healthy	FURIN	0.338375	0.0874659	0.589284	-0.303877	2.68402	0.00884737	0.0216516	-3.49417
F0-2 vs Healthy	BPIFB1	-0.501531	-0.877529	-0.125533	-0.224219	-2.65928	0.00965611	0.0233183	-3.49992
F0-2 vs Healthy	LRPAP1	0.213184	0.0541641	0.372204	-0.135375	2.66813	0.00924001	0.0224994	-3.51396
F0-2 vs Healthy	LACTB2	0.616657	0.15872	1.07459	-0.431234	2.68004	0.00894415	0.0218518	-3.51465
F0-2 vs Healthy	CD99L2	0.165462	0.042235	0.288689	-0.0361373	2.67236	0.00913376	0.0222778	-3.51581
F0-2 vs Healthy	CCN1	0.685819	0.173338	1.1983	0.345204	2.66339	0.00936012	0.022754	-3.53371
F0-2 vs Healthy	SERPINB5	0.352477	0.0888389	0.616115	0.145977	2.66088	0.00942421	0.0228717	-3.5526
F0-2 vs Healthy	ECE1	0.270551	0.0676552	0.473446	0.11268	2.65387	0.00960572	0.023235	-3.56158
F0-2 vs Healthy	TDRKH	0.604493	0.151491	1.0575	0.210083	2.65579	0.00955557	0.0231521	-3.56448
F0-2 vs Healthy	CD300LG	0.314801	0.0784879	0.551113	-0.0730013	2.65126	0.00967414	0.0233233	-3.57265
F0-2 vs Healthy	PIK3AP1	0.449334	0.11085	0.787817	0.00149873	2.64201	0.00991984	0.023797	-3.57928
F0-2 vs Healthy	DECR1	0.664954	0.165502	1.16441	-0.0183171	2.64973	0.0097144	0.0233818	-3.58598
F0-2 vs Healthy	CCL15	0.325673	0.0802883	0.571059	0.183744	2.64142	0.00993577	0.023797	-3.59128
F0-2 vs Healthy	FIS1	0.561688	0.138765	0.984611	-0.0617804	2.64324	0.00988677	0.0237575	-3.59783
F0-2 vs Healthy	MSTN	-0.526226	-0.923735	-0.128717	0.386327	-2.63468	0.0101186	0.0241953	-3.61322
F0-2 vs Healthy	PAPPA	0.430083	0.104249	0.755918	-0.0186778	2.62699	0.0103312	0.0246631	-3.63596
F0-2 vs Healthy	PDGFRA	0.238508	0.0571125	0.419903	-0.0416342	2.61685	0.0106173	0.0252636	-3.63617
F0-2 vs Healthy	FGR	0.271312	0.0654699	0.477154	0.312932	2.62324	0.0104362	0.0248733	-3.63763
F0-2 vs Healthy	COL4A1	0.274959	0.0652895	0.484628	0.36558	2.60997	0.0108157	0.025694	-3.65323
F0-2 vs Healthy	MPO	0.245501	0.057769	0.433234	0.31691	2.6037	0.011047	0.0262007	-3.66232
F0-2 vs Healthy	IL10RA	0.242273	0.0560809	0.428465	0.020231	2.58968	0.0114203	0.0270422	-3.71788
F0-2 vs Healthy	MIF	0.784236	0.168188	1.40028	-0.613358	2.54678	0.0134749	0.0308088	-3.72698
F0-2 vs Healthy	ERP44	0.190386	0.0436512	0.33712	-0.00513861	2.58229	0.0116481	0.0274574	-3.72858
F0-2 vs Healthy	IQGAP2	0.490589	0.112552	0.868626	0.551285	2.58277	0.011633	0.0274574	-3.73504
F0-2 vs Healthy	SH2D1A	0.267426	0.060634	0.474218	0.132815	2.57379	0.0119151	0.0279422	-3.73561
F0-2 vs Healthy	KAZALD1	0.285379	0.0643757	0.506383	0.479237	2.56996	0.0120372	0.0281383	-3.74609
F0-2 vs Healthy	PFKFB2	0.620142	0.141938	1.09835	-0.412597	2.58096	0.0116896	0.0274574	-3.74912
F0-2 vs Healthy	CLPP	0.72267	0.16555	1.27979	0.246482	2.58163	0.0116686	0.0274574	-3.75216
F0-2 vs Healthy	STK11	0.562338	0.128779	0.995897	-0.425537	2.58138	0.0116763	0.0274574	-3.75741
F0-2 vs Healthy	CD84	0.229849	0.0519085	0.40779	-0.268863	2.57081	0.0120099	0.0281193	-3.77835
F0-2 vs Healthy	NELL1	-0.27746	-0.49306	-0.0618595	-0.212578	-2.56126	0.0123187	0.0287502	-3.78277
F0-2 vs Healthy	TIMP3	0.813519	0.180145	1.44689	0.507444	2.55629	0.0124821	0.0290388	-3.79119
F0-2 vs Healthy	C1QA	0.152785	0.0336049	0.271965	-0.0221146	2.55141	0.0126447	0.0292772	-3.79174
F0-2 vs Healthy	SPON1	0.259628	0.0577382	0.461517	-0.126304	2.55941	0.0123793	0.0288455	-3.79787
F0-2 vs Healthy	CDH15	0.426095	0.0941623	0.758027	0.165742	2.55482	0.0125311	0.0291065	-3.79887
F0-2 vs Healthy	FKBP7	0.265771	0.0586761	0.472865	0.075181	2.55412	0.0125542	0.0291138	-3.80536
F0-2 vs Healthy	LY9	0.204429	0.0448669	0.363991	0.135947	2.54986	0.0126968	0.0293512	-3.81132
F0-2 vs Healthy	UMOD	-0.372129	-0.662918	-0.0813403	0.111216	-2.54694	0.0127951	0.0294982	-3.81785
F0-2 vs Healthy	TNFRSF19	0.191098	0.0412284	0.340967	-0.0302696	2.53773	0.0131101	0.0301636	-3.83125
F0-2 vs Healthy	TXNDC5	0.502409	0.109791	0.895028	-0.0619538	2.54677	0.0128007	0.0294982	-3.83517
F0-2 vs Healthy	TRIM21	0.566941	0.12203	1.01185	-0.315023	2.53611	0.0131665	0.0302456	-3.85277
F0-2 vs Healthy	KLK13	-0.375428	-0.691581	-0.0592751	-0.221695	-2.40278	0.0211843	0.0452488	-3.86133
F0-2 vs Healthy	RNF41	0.522223	0.112061	0.932384	-0.0359481	2.53398	0.0132405	0.0303679	-3.86436
F0-2 vs Healthy	IL3RA	0.19836	0.0417953	0.354926	0.0656013	2.52152	0.0136817	0.0312328	-3.86793
F0-2 vs Healthy	SIRT5	0.219868	0.0460732	0.393663	0.0585905	2.51784	0.0138147	0.031438	-3.87343
F0-2 vs Healthy	EIF4G1	1.09052	0.233309	1.94774	-0.231477	2.53191	0.0133128	0.030486	-3.87588
F0-2 vs Healthy	DCTN1	0.551545	0.115943	0.987147	0.0458285	2.51996	0.0137379	0.0313121	-3.89501
F0-2 vs Healthy	CD244	0.184346	0.0381006	0.330591	0.327384	2.50873	0.0141485	0.0320479	-3.90538
F0-2 vs Healthy	PLPBP	0.636498	0.132945	1.14005	-0.380172	2.51568	0.0138933	0.0315679	-3.90824
F0-2 vs Healthy	SERPINB6	0.309655	0.0636085	0.555701	-0.321436	2.50575	0.0143137	0.032372	-3.91097
F0-2 vs Healthy	PTPRM	0.211475	0.0440686	0.378882	0.0970177	2.51414	0.0139494	0.031646	-3.91296
F0-2 vs Healthy	MMP8	0.385117	0.0774869	0.692747	0.352786	2.49153	0.0147986	0.033417	-3.94729
F0-2 vs Healthy	CHIT1	0.605889	0.118465	1.09331	-0.992782	2.47492	0.0155082	0.0347508	-3.95549
F0-2 vs Healthy	CASP8	0.491223	0.0977778	0.884668	0.223085	2.48483	0.0150591	0.0339527	-3.96515
F0-2 vs Healthy	FCRL1	0.258288	0.0508586	0.465717	0.386178	2.4782	0.0153209	0.0343838	-3.97258
F0-2 vs Healthy	PSMD9	0.407005	0.0804195	0.733591	0.427317	2.48031	0.0152373	0.0343016	-3.97896
F0-2 vs Healthy	CEP20	0.533377	0.105217	0.961537	-0.0469437	2.47931	0.015277	0.0343379	-3.99278
F0-2 vs Healthy	PDGFA	0.607258	0.118297	1.09622	-0.389403	2.47173	0.0155803	0.0348296	-4.00687
F0-2 vs Healthy	ARHGAP1	0.400498	0.0779839	0.723011	0.0200835	2.47147	0.0155911	0.0348296	-4.01561
F0-2 vs Healthy	TXLNA	0.643537	0.124214	1.16286	-0.923444	2.46626	0.0158027	0.0352486	-4.02501
F0-2 vs Healthy	GFRA2	0.124312	0.0235063	0.225118	-0.00521329	2.45432	0.0162982	0.0362982	-4.03938
F0-2 vs Healthy	ATP6AP2	0.174173	0.0320637	0.316282	0.0107234	2.43928	0.0169418	0.0376743	-4.0595
F0-2 vs Healthy	STX8	0.37829	0.0694788	0.687101	0.0947797	2.43801	0.0169973	0.0377403	-4.07194
F0-2 vs Healthy	TAFA5	0.201624	0.0364191	0.366828	0.118011	2.42897	0.017396	0.0384501	-4.09218
F0-2 vs Healthy	MLN	0.696786	0.126087	1.26749	-0.76277	2.42994	0.0173528	0.0384129	-4.09717
F0-2 vs Healthy	DNAJB1	0.734947	0.133508	1.33639	-0.174098	2.43202	0.0172604	0.0382663	-4.09971
F0-2 vs Healthy	C2	0.135589	0.0240072	0.247171	0.0979608	2.41843	0.0178716	0.0392637	-4.10635
F0-2 vs Healthy	FKBP5	0.887614	0.160111	1.61512	-0.95272	2.42824	0.0174284	0.0384636	-4.11244
F0-2 vs Healthy	LTA4H	0.327567	0.0580335	0.5971	0.546539	2.41875	0.0178572	0.0392637	-4.11353
F0-2 vs Healthy	GGH	0.222029	0.0363369	0.407721	0.214091	2.38438	0.0197994	0.0427281	-4.1257
F0-2 vs Healthy	F11R	0.423144	0.0749785	0.771309	0.171726	2.41883	0.0178534	0.0392637	-4.12914
F0-2 vs Healthy	NBL1	0.165804	0.027964	0.303644	0.0308354	2.39399	0.0190194	0.0414118	-4.14641
F0-2 vs Healthy	ITM2A	0.369695	0.06423	0.675161	0.122417	2.40871	0.0183204	0.0401378	-4.15229
F0-2 vs Healthy	P4HB	0.254829	0.0435665	0.466091	-0.243623	2.40065	0.0187002	0.0408385	-4.16156
F0-2 vs Healthy	KLK12	-1.00609	-1.83742	-0.174767	-0.475193	-2.40863	0.0183244	0.0401378	-4.16162
F0-2 vs Healthy	CCS	0.472151	0.0808581	0.863443	0.581653	2.4015	0.0186601	0.040812	-4.16676
F0-2 vs Healthy	BGN	-0.856934	-1.56906	-0.144812	-0.138525	-2.39495	0.0189733	0.0413731	-4.17537
F0-2 vs Healthy	ANPEP	0.20979	0.0353113	0.384268	0.223428	2.39302	0.0190665	0.0414527	-4.17554
F0-2 vs Healthy	CCL17	0.510877	0.0855828	0.936171	-0.391628	2.39073	0.0191776	0.0416322	-4.17902
F0-2 vs Healthy	TP53	0.270803	0.045195	0.496411	-0.0186886	2.38892	0.0192655	0.041761	-4.1898
F0-2 vs Healthy	STAT5B	0.960669	0.159783	1.76155	-1.8833	2.3873	0.0193451	0.0418713	-4.20187
F0-2 vs Healthy	CARHSP1	0.323023	0.0521503	0.593895	0.462199	2.3734	0.0200368	0.0431759	-4.21134
F0-2 vs Healthy	HSPB1	0.81074	0.130579	1.4909	-0.857318	2.37375	0.0201155	0.0432188	-4.2175
F0-2 vs Healthy	CIAPIN1	0.547573	0.089389	1.00576	-0.283268	2.37851	0.0197799	0.0427281	-4.22613
F0-2 vs Healthy	MEP1B	0.86941	0.140184	1.59864	-0.237866	2.37283	0.020066	0.0431759	-4.23066
F0-2 vs Healthy	PDGFB	0.772656	0.12348	1.42183	-0.241672	2.36879	0.0202712	0.0434256	-4.24336
F0-2 vs Healthy	CRADD	0.766423	0.122622	1.41022	-0.713126	2.3693	0.0202453	0.0434256	-4.24562
F0-2 vs Healthy	FUT3_FUT5	0.373774	0.0560463	0.691502	-0.395775	2.34479	0.0217764	0.0461092	-4.2502
F0-2 vs Healthy	SUGT1	0.525575	0.0804442	0.970705	-0.490149	2.3499	0.0212569	0.0452715	-4.25904
F0-2 vs Healthy	PPME1	0.560699	0.0859075	1.03549	-0.0377209	2.35034	0.0212339	0.0452715	-4.27623
F0-2 vs Healthy	CLTA	0.413424	0.0638791	0.76297	0.260279	2.35394	0.0210427	0.0450122	-4.27673
F0-2 vs Healthy	CA14	-0.221991	-0.411223	-0.0327589	0.135402	-2.33477	0.0220773	0.0466112	-4.29308
F0-2 vs Healthy	DSG4	-0.303237	-0.561043	-0.0454314	0.559212	-2.34095	0.0217386	0.046096	-4.29343
F0-2 vs Healthy	MSLN	0.207829	0.0303992	0.385258	-0.280768	2.33122	0.0222737	0.0468904	-4.29538
F0-2 vs Healthy	ANGPT1	0.635644	0.0954598	1.17583	-0.199377	2.34194	0.0216853	0.0460498	-4.2963
F0-2 vs Healthy	DEFA1_DEFA1B	0.261693	0.0373567	0.486029	0.24017	2.32257	0.0228259	0.0479147	-4.30463
F0-2 vs Healthy	ST6GAL1	0.19161	0.0282019	0.355019	0.0013	2.33371	0.0221354	0.0466665	-4.3057
F0-2 vs Healthy	SNX9	0.514568	0.0773091	0.951828	-0.353051	2.34211	0.0216759	0.0460498	-4.30872
F0-2 vs Healthy	BCAM	0.203112	0.0301683	0.376056	0.152787	2.3374	0.0219324	0.0463722	-4.3133
F0-2 vs Healthy	CRNN	-0.377412	-0.701926	-0.052898	-0.307272	-2.31605	0.0232332	0.0486998	-4.32515
F0-2 vs Healthy	PECAM1	0.193857	0.0278667	0.359848	0.0271146	2.32435	0.0226581	0.0476308	-4.33341
F0-2 vs Healthy	FUS	0.232948	0.0324489	0.433448	-0.179616	2.31233	0.0233451	0.0487944	-4.3453
F0-2 vs Healthy	ADGRG2	-0.220313	-0.40993	-0.0306953	-0.0153253	-2.31241	0.0233406	0.0487944	-4.35452
F0-2 vs Healthy	ANKRD54	0.272519	0.0361438	0.508894	0.553018	2.29455	0.0243948	0.0507238	-4.3771
F0-2 vs Healthy	CCN4	0.217267	0.028799	0.405734	-0.102813	2.29435	0.0244071	0.0507238	-4.38222
F0-2 vs Healthy	TPT1	-0.25	-0.466679	-0.0333205	-0.00732532	-2.29628	0.0242909	0.0506361	-4.38528
F0-2 vs Healthy	RABEPK	0.314407	0.0405247	0.58829	0.214121	2.28471	0.0249937	0.0517955	-4.39083
F0-2 vs Healthy	CA2	0.504504	0.0672262	0.941781	0.365182	2.2962	0.0242956	0.0506361	-4.39252
F0-2 vs Healthy	BLVRB	0.398535	0.0523967	0.744673	0.816314	2.2915	0.0245792	0.0510088	-4.3993
F0-2 vs Healthy	SPINK5	-0.205315	-0.3844	-0.0262304	0.169182	-2.28174	0.0251773	0.052102	-4.41198
F0-2 vs Healthy	FHIT	0.588814	0.075071	1.10256	-0.230647	2.28105	0.0252196	0.0521158	-4.42605
F0-2 vs Healthy	HNRNPK	0.194489	0.0242544	0.364723	0.0664139	2.27379	0.0256734	0.0529785	-4.43249
F0-2 vs Healthy	RETN	0.228137	0.0273241	0.42895	-0.0320676	2.26338	0.0265223	0.0542703	-4.43413
F0-2 vs Healthy	TNXB	-0.153002	-0.287506	-0.0184978	0.28232	-2.26394	0.0263006	0.0539679	-4.44613
F0-2 vs Healthy	VSIR	0.291274	0.0355758	0.546973	0.0447905	2.26713	0.0260957	0.0536984	-4.44745
F0-2 vs Healthy	HMOX1	0.290409	0.0346058	0.546212	0.0994578	2.26037	0.0266023	0.054358	-4.44764
F0-2 vs Healthy	RNASE3	0.462589	0.0560366	0.869142	0.167397	2.26455	0.0262612	0.053963	-4.44927
F0-2 vs Healthy	IL17C	0.414893	0.0511958	0.778591	0.581088	2.27038	0.0258888	0.0533477	-4.45454
F0-2 vs Healthy	HMBS	0.336782	0.0403483	0.633215	0.442035	2.26112	0.0264821	0.0542642	-4.47111
F0-2 vs Healthy	SLC27A4	0.280796	0.0331258	0.528467	0.0828101	2.25642	0.026788	0.0546611	-4.48064
F0-2 vs Healthy	CASP10	0.493529	0.0576035	0.929455	-0.358483	2.25322	0.0269981	0.0550129	-4.48169
F0-2 vs Healthy	AFP	0.563927	0.0636356	1.06422	-0.121633	2.24338	0.0276527	0.05619	-4.49806
F0-2 vs Healthy	AZU1	0.338958	0.0292595	0.648657	0.238502	2.18743	0.0324558	0.064165	-4.4983
F0-2 vs Healthy	FXN	0.579309	0.0673227	1.09129	-0.660707	2.25193	0.0270831	0.0551091	-4.49955
F0-2 vs Healthy	LAYN	0.227395	0.0250262	0.429764	-0.115429	2.23635	0.0281287	0.0568411	-4.50765
F0-2 vs Healthy	IDI2	0.200947	0.020999	0.380896	0.38157	2.22248	0.0290898	0.0584667	-4.51354
F0-2 vs Healthy	CD38	0.295781	0.0332859	0.558276	0.205979	2.2426	0.0277051	0.0562183	-4.51549
F0-2 vs Healthy	CDH5	0.218911	0.0242867	0.413536	0.23787	2.23858	0.0279768	0.0566123	-4.51665
F0-2 vs Healthy	SERPINE1	0.495627	0.0553293	0.935924	-0.0604835	2.24033	0.0278586	0.0564513	-4.52184
F0-2 vs Healthy	NCR1	0.197641	0.021572	0.373711	0.116454	2.23407	0.0282848	0.0569988	-4.52381
F0-2 vs Healthy	REG4	0.350311	0.0384643	0.662158	-0.0373759	2.23571	0.0281726	0.056851	-4.5264
F0-2 vs Healthy	CRHBP	0.160434	0.0166713	0.304197	0.0135785	2.22102	0.0291921	0.0585848	-4.52776
F0-2 vs Healthy	SERPINB1	0.546081	0.0523018	1.03986	-0.703939	2.20538	0.030687	0.0611646	-4.53405
F0-2 vs Healthy	VIM	0.552166	0.0559285	1.0484	0.0573854	2.21454	0.0296526	0.0593458	-4.54303
F0-2 vs Healthy	PTPN1	0.576265	0.0602082	1.09232	0.0482266	2.22243	0.0290933	0.0584667	-4.5519
F0-2 vs Healthy	ODAM	0.261874	0.0263338	0.497414	0.360902	2.21274	0.0297814	0.059522	-4.55797
F0-2 vs Healthy	SIT1	0.221993	0.0226377	0.421348	0.102018	2.21623	0.029532	0.0591854	-4.56602
F0-2 vs Healthy	VSTM2L	0.215038	0.0200655	0.41001	0.166315	2.19505	0.0310744	0.0616844	-4.57125
F0-2 vs Healthy	IL6R	0.209374	0.0200601	0.398688	-0.00277987	2.20199	0.0306368	0.061148	-4.58988
F0-2 vs Healthy	RWDD1	0.591702	0.0560257	1.12738	-0.553436	2.19926	0.0308382	0.0613824	-4.59939
F0-2 vs Healthy	CD164	0.108237	0.010112	0.206362	0.109193	2.19533	0.0310539	0.0616844	-4.60654
F0-2 vs Healthy	CXCL17	0.339755	0.0301036	0.649406	-0.783803	2.18414	0.0319341	0.063219	-4.61611
F0-2 vs Healthy	FCGR2B	0.364076	0.0323428	0.695808	0.12286	2.18427	0.0318866	0.0632107	-4.63124
F0-2 vs Healthy	GLT8D2	0.188099	0.0159981	0.3602	0.109443	2.17524	0.0325812	0.0643258	-4.63502
F0-2 vs Healthy	ADAM8	0.158573	0.0117372	0.305408	-0.00112361	2.15252	0.034682	0.0677412	-4.64161
F0-2 vs Healthy	PTGDS	0.159049	0.0130263	0.305072	0.226026	2.16777	0.033165	0.0653021	-4.66627
F0-2 vs Healthy	TGM2	0.440539	0.0369194	0.844159	1.17266	2.17228	0.0328116	0.0646932	-4.66632
F0-2 vs Healthy	PFDN2	0.310644	0.0245721	0.596716	0.211296	2.16118	0.0336882	0.0660836	-4.66743
F0-2 vs Healthy	FCRL3	0.348477	0.0280245	0.66893	0.252644	2.16428	0.0334413	0.0657574	-4.67023
F0-2 vs Healthy	NPPB	0.658755	0.0475567	1.26995	-0.656844	2.14509	0.0349958	0.0680811	-4.67327
F0-2 vs Healthy	TSPAN1	0.201767	0.0147204	0.388814	0.184027	2.14686	0.0348498	0.0678874	-4.67822
F0-2 vs Healthy	WWP2	0.305704	0.0241661	0.587243	-0.0175734	2.16106	0.0336976	0.0660836	-4.67842
F0-2 vs Healthy	DPP4	0.184649	0.00987565	0.359423	0.323686	2.10736	0.0386924	0.0739916	-4.68191
F0-2 vs Healthy	DKK4	0.290538	0.0214654	0.559611	0.321835	2.14942	0.0346784	0.0677412	-4.68413
F0-2 vs Healthy	MAEA	0.230392	0.0168315	0.443952	0.652999	2.14709	0.034831	0.0678874	-4.69168
F0-2 vs Healthy	ISM1	0.23937	0.0171558	0.461584	-0.188	2.14388	0.0350954	0.0681841	-4.69705
F0-2 vs Healthy	AIF1	0.314731	0.0232593	0.606203	0.160901	2.14905	0.03467	0.0677412	-4.69757
F0-2 vs Healthy	L1CAM	0.179381	0.0125783	0.346183	0.00625443	2.14031	0.0353924	0.0684879	-4.70779
F0-2 vs Healthy	ATG4A	0.356562	0.0250631	0.688061	0.0153759	2.1407	0.0353598	0.0684879	-4.71025
F0-2 vs Healthy	CPXM1	0.358707	0.0249826	0.692432	-0.233114	2.13922	0.0354836	0.0685735	-4.72965
F0-2 vs Healthy	SNAP29	0.764694	0.0536725	1.47572	-0.428423	2.14046	0.0353795	0.0684879	-4.7358
F0-2 vs Healthy	CCL18	0.356641	0.022543	0.690738	0.126178	2.12536	0.0367391	0.0709061	-4.74066
F0-2 vs Healthy	FLT3	-0.1409	-0.273036	-0.00876375	0.248573	-2.12223	0.0369289	0.0711783	-4.74531
F0-2 vs Healthy	RASSF2	0.243812	0.015026	0.472597	-0.137903	2.12094	0.0370405	0.0712993	-4.74654
F0-2 vs Healthy	ENTPD6	0.114237	0.00661751	0.221856	0.153472	2.11261	0.0377699	0.072417	-4.752
F0-2 vs Healthy	LXN	0.336517	0.0201522	0.652882	0.224014	2.117	0.0373835	0.0717704	-4.76216
F0-2 vs Healthy	APLP1	-0.351023	-0.680696	-0.0213496	0.811825	-2.11912	0.0371992	0.0715106	-4.76872
F0-2 vs Healthy	MPHOSPH8	0.358094	0.0200349	0.696154	-0.510326	2.10818	0.0381625	0.073074	-4.77634
F0-2 vs Healthy	HAGH	0.467066	0.0224183	0.911713	0.519163	2.09057	0.0397587	0.0759313	-4.81186
F0-2 vs Healthy	ITGA11	-0.259373	-0.507614	-0.0111319	-0.12917	-2.07948	0.040794	0.0778068	-4.83772
F0-2 vs Healthy	MEGF10	-0.209937	-0.412178	-0.00769683	0.116629	-2.06597	0.0420853	0.0798975	-4.84451
F0-2 vs Healthy	CNDP1	-0.32883	-0.645134	-0.0125253	-0.0187006	-2.06904	0.0417889	0.0796006	-4.84673
F0-2 vs Healthy	ITGB1	0.104998	0.00366285	0.206334	0.109034	2.06217	0.0424555	0.0801388	-4.84865
F0-2 vs Healthy	ADAM23	-0.19571	-0.384074	-0.00734596	-0.0562101	-2.06785	0.0419041	0.0797161	-4.86263
F0-2 vs Healthy	CLC	0.295535	0.0107328	0.580337	-0.150642	2.06523	0.0421572	0.0798975	-4.86343
F0-2 vs Healthy	AMY2A	-0.221218	-0.434613	-0.00782368	0.356376	-2.0632	0.0423551	0.0800707	-4.86778
F0-2 vs Healthy	CA9	0.276613	0.00845306	0.544773	0.0337456	2.05297	0.0433623	0.0813251	-4.86965
F0-2 vs Healthy	CCL19	0.431153	0.0146379	0.847669	0.589483	2.06017	0.0426506	0.0804034	-4.87006
F0-2 vs Healthy	IL34	0.162563	0.00511768	0.320008	0.298603	2.05492	0.0431683	0.0810654	-4.87366
F0-2 vs Healthy	LEPR	0.19961	0.00705041	0.39217	-0.0900082	2.0631	0.0423646	0.0800707	-4.87477
F0-2 vs Healthy	IRAK1	0.380558	0.013809	0.747308	0.374675	2.06517	0.0421636	0.0798975	-4.87926
F0-2 vs Healthy	WNT9A	0.17686	0.0056084	0.348112	-0.232298	2.05541	0.04312	0.0810654	-4.88144
F0-2 vs Healthy	FOSB	0.15205	0.00451616	0.299584	-0.0234222	2.05115	0.043543	0.0815594	-4.8843
F0-2 vs Healthy	FMNL1	0.23647	0.00571249	0.467228	0.110965	2.0395	0.0447195	0.0834422	-4.89051
F0-2 vs Healthy	HEXIM1	0.526523	0.017459	1.03559	-0.365447	2.05849	0.0428162	0.0806115	-4.89052
F0-2 vs Healthy	THBD	0.168441	0.00437065	0.332511	0.0793449	2.04325	0.0443381	0.0828363	-4.89512
F0-2 vs Healthy	NCAM1	-0.176332	-0.348852	-0.00381182	0.177129	-2.0342	0.045263	0.0842959	-4.90499
F0-2 vs Healthy	ATP6V1F	0.370338	0.00961867	0.731057	0.113639	2.0433	0.0443328	0.0828363	-4.91344
F0-2 vs Healthy	IL1RL1	0.299102	0.00619568	0.592008	0.141028	2.03233	0.0454569	0.0844943	-4.91613
F0-2 vs Healthy	MEGF9	0.128323	0.00205813	0.254587	0.135652	2.02267	0.0464665	0.0860425	-4.93226
F0-2 vs Healthy	NCAM2	-0.179845	-0.355826	-0.00386307	0.194255	-2.03392	0.0452925	0.0842959	-4.93326
F0-2 vs Healthy	AMY2B	-0.23687	-0.47001	-0.00373048	0.431578	-2.02247	0.0465304	0.0860518	-4.94011
F0-2 vs Healthy	PODXL2	-0.182367	-0.361797	-0.00293671	0.147969	-2.0228	0.0464525	0.0860425	-4.94338
F0-2 vs Healthy	TPMT	0.346117	0.00416192	0.688072	0.0226348	2.01445	0.0473407	0.0874278	-4.94759
F0-2 vs Healthy	IRAK4	0.747	0.0133369	1.48066	-1.47854	2.02641	0.0460734	0.0855315	-4.95606
F0-2 vs Healthy	NCS1	0.207708	0.00244692	0.412968	0.0114184	2.01395	0.0473941	0.0874278	-4.9586
F0-2 vs Healthy	LRRN1	-0.237341	-0.472041	-0.00263991	0.110337	-2.01261	0.0475381	0.0875827	-4.9605
F0-2 vs Healthy	CEBPB	0.142281	0.000834182	0.283728	0.359954	2.00197	0.0486959	0.0893363	-4.96374
F0-2 vs Healthy	CNTN3	0.22744	0.00171239	0.453168	-0.159965	2.00533	0.0483279	0.088814	-4.97735
F0-2 vs Healthy	CX3CL1	0.183574	0.00160554	0.365543	-0.160078	2.00779	0.0480598	0.0884325	-4.98013
F0-2 vs Healthy	CFC1	0.183422	0.000401535	0.366442	0.0329291	1.9946	0.0495114	0.0906469	-4.99186
F0-2 vs Healthy	SAMD9L	0.454399	0.00258494	0.906214	-0.160185	2.00162	0.0487345	0.0893363	-4.9983
F0-2 vs Healthy	SLITRK6	0.166528	-0.000342045	0.333398	0.174404	1.98615	0.0504602	0.0921529	-5.00313
F0-2 vs Healthy	LPL	-0.257651	-0.515812	0.000509484	-0.222337	-1.9863	0.050443	0.0921529	-5.00554
F0-2 vs Healthy	CCL27	0.351558	-0.000926916	0.704042	-0.608818	1.985	0.050591	0.0922765	-5.0171
F0-2 vs Healthy	TLR3	0.276954	-0.00259009	0.556498	0.123022	1.97179	0.052109	0.0948176	-5.0467
F0-2 vs Healthy	PLTP	-0.192965	-0.389301	0.00337113	-0.000339873	-1.95606	0.0539678	0.0977038	-5.06183
F0-2 vs Healthy	CDKN1A	0.658083	-0.00680358	1.32297	0.0372184	1.96986	0.0523335	0.0950986	-5.06433
F0-2 vs Healthy	NUDC	0.437384	-0.00523304	0.880001	-0.385027	1.9667	0.0527044	0.0956535	-5.06601
F0-2 vs Healthy	PRDX5	0.751182	-0.00704144	1.50941	-0.899197	1.97175	0.052114	0.0948176	-5.06676
F0-2 vs Healthy	FGF21	0.732862	-0.0136413	1.47936	0.390006	1.95386	0.0542317	0.0980601	-5.07204
F0-2 vs Healthy	DNAJA2	0.741114	-0.0122878	1.49452	-0.358339	1.95855	0.0537604	0.0974492	-5.07917
F0-2 vs Healthy	CCN3	0.200842	-0.00578363	0.407467	-0.0256486	1.93652	0.0565927	0.10145	-5.0815
F0-2 vs Healthy	FGF19	-0.434298	-0.878534	0.00993703	-0.255001	-1.94571	0.0552208	0.0994791	-5.09461
F0-2 vs Healthy	FADD	0.58284	-0.0117536	1.17743	-0.524513	1.95089	0.0545907	0.0985872	-5.10398
F0-2 vs Healthy	USO1	0.569969	-0.0149225	1.15486	-0.365259	1.93945	0.0559906	0.100494	-5.10796
F0-2 vs Healthy	RARRES1	0.154459	-0.00375637	0.312674	-0.082	1.94298	0.0555559	0.0999595	-5.10985
F0-2 vs Healthy	ABL1	0.38586	-0.00976403	0.781483	0.292486	1.94111	0.0557857	0.10025	-5.11297
F0-2 vs Healthy	MGMT	0.993205	-0.0223469	2.00876	-1.29167	1.94643	0.0551322	0.0994422	-5.11361
F0-2 vs Healthy	ARHGEF12	0.587466	-0.018943	1.19387	-0.917717	1.92806	0.0574154	0.102799	-5.14385
F0-2 vs Healthy	IFNGR1	0.114748	-0.00480299	0.234298	0.0528449	1.91027	0.0597012	0.106436	-5.14533
F0-2 vs Healthy	TARBP2	0.458992	-0.0168278	0.934813	0.267815	1.91984	0.0584618	0.104544	-5.14798
F0-2 vs Healthy	SCARB1	0.172317	-0.00792998	0.352564	0.154106	1.90267	0.0607014	0.107366	-5.15374
F0-2 vs Healthy	ENPP2	0.146736	-0.00620933	0.299682	0.275287	1.90943	0.0598113	0.106436	-5.15482
F0-2 vs Healthy	B4GAT1	-0.140707	-0.287346	0.00593176	-0.0108753	-1.90972	0.0597731	0.106436	-5.15607
F0-2 vs Healthy	GALNT3	0.190463	-0.00867401	0.389601	0.204291	1.90354	0.0605862	0.107293	-5.16194
F0-2 vs Healthy	UXS1	0.280464	-0.0120441	0.572972	-0.248928	1.90828	0.0599617	0.106574	-5.16348
F0-2 vs Healthy	NOTCH3	-0.20646	-0.422532	0.00961132	-0.195194	-1.9017	0.0608299	0.107464	-5.1662
F0-2 vs Healthy	MSRA	0.514962	-0.0207303	1.05066	-0.444497	1.91321	0.0593182	0.105946	-5.17113
F0-2 vs Healthy	CCL26	0.287797	-0.0148058	0.5904	0.452313	1.89285	0.0620139	0.10919	-5.18718
F0-2 vs Healthy	LAMA4	0.157941	-0.00813654	0.324018	0.0484766	1.89272	0.0620312	0.10919	-5.18741
F0-2 vs Healthy	CD69	0.772396	-0.0351621	1.57995	-1.10993	1.90357	0.0605818	0.107293	-5.19001
F0-2 vs Healthy	HCLS1	0.540396	-0.0244777	1.10527	-0.516961	1.90399	0.060527	0.107293	-5.19277
F0-2 vs Healthy	HSP90B1	0.156587	-0.00871072	0.321884	-0.0196101	1.88535	0.0630328	0.110686	-5.19893
F0-2 vs Healthy	GMPR	0.363282	-0.0186992	0.745263	-0.158453	1.8928	0.0620206	0.10919	-5.20228
F0-2 vs Healthy	FAM3C	0.176016	-0.0100142	0.362046	-0.0173392	1.88309	0.0633421	0.110963	-5.20861
F0-2 vs Healthy	LGALS8	0.335581	-0.0193058	0.690467	-0.122855	1.88271	0.0634891	0.110977	-5.20931
F0-2 vs Healthy	IL1R2	0.122848	-0.00706958	0.252766	0.128864	1.88193	0.0635021	0.110977	-5.219
F0-2 vs Healthy	LY96	0.170612	-0.0101133	0.351337	-0.135923	1.87886	0.063926	0.111584	-5.22029
F0-2 vs Healthy	PPP1R2	0.509288	-0.0285251	1.0471	-0.784197	1.88467	0.0631259	0.110717	-5.22252
F0-2 vs Healthy	DARS1	0.625427	-0.034292	1.28515	-0.672862	1.88678	0.0628378	0.110476	-5.2234
F0-2 vs Healthy	NDRG1	0.250159	-0.0172646	0.517582	0.204233	1.86174	0.0663319	0.115508	-5.24384
F0-2 vs Healthy	F9	0.105619	-0.00754872	0.218787	-0.0416139	1.85747	0.0669436	0.116296	-5.24385
F0-2 vs Healthy	ANGPTL1	0.140092	-0.0108601	0.291045	-0.105121	1.84704	0.0684581	0.118644	-5.24865
F0-2 vs Healthy	NGF	0.0564659	-0.00403313	0.116965	0.0657544	1.85755	0.0669323	0.116296	-5.25196
F0-2 vs Healthy	SCRN1	0.327014	-0.0221805	0.676209	-0.134359	1.86381	0.066037	0.115131	-5.25797
F0-2 vs Healthy	AMIGO2	0.115421	-0.00883667	0.239679	0.153296	1.84869	0.0682168	0.118367	-5.26433
F0-2 vs Healthy	CETN2	0.243023	-0.0194455	0.505491	0.114694	1.84278	0.0690858	0.11959	-5.28291
F0-2 vs Healthy	PPY	0.413258	-0.0363207	0.862837	-0.859441	1.82944	0.0710793	0.12275	-5.3088
F0-2 vs Healthy	RANGAP1	0.160371	-0.0136456	0.334387	-0.150406	1.83416	0.070368	0.121666	-5.31216
F0-2 vs Healthy	ATP5PO	0.186614	-0.0166569	0.389885	0.397312	1.82714	0.0714281	0.123207	-5.31752
F0-2 vs Healthy	CGA	0.428392	-0.0421613	0.898946	-0.517866	1.81191	0.0737736	0.126804	-5.32121
F0-2 vs Healthy	MAGED1	0.140721	-0.0144172	0.295859	0.171571	1.80527	0.0748143	0.127691	-5.32634
F0-2 vs Healthy	NME3	-0.09511	-0.199899	0.00967932	-0.0597063	-1.80639	0.074638	0.127593	-5.33199
F0-2 vs Healthy	GFRA3	-0.154915	-0.325453	0.0156238	-0.183723	-1.80789	0.0744016	0.127593	-5.33624
F0-2 vs Healthy	ITGB6	-0.170197	-0.356858	0.0164642	0.130108	-1.81468	0.0733412	0.126209	-5.33772
F0-2 vs Healthy	CD2AP	0.313818	-0.0318066	0.659444	0.249124	1.80708	0.0745305	0.127593	-5.34209
F0-2 vs Healthy	HS6ST1	0.156249	-0.0157868	0.328286	0.0133905	1.8076	0.0744485	0.127593	-5.3426
F0-2 vs Healthy	IL16	0.185525	-0.0189035	0.389953	-0.192311	1.80619	0.0746696	0.127593	-5.34434
F0-2 vs Healthy	ITGB1BP2	0.753544	-0.0727266	1.57981	-1.08866	1.81505	0.0732838	0.126209	-5.34569
F0-2 vs Healthy	LRP1	0.174557	-0.0185717	0.367685	-0.300579	1.79884	0.0758353	0.129132	-5.3474
F0-2 vs Healthy	ZBTB16	0.280656	-0.0304955	0.591808	0.217571	1.79517	0.0764237	0.129983	-5.35582
F0-2 vs Healthy	KIFBP	0.60908	-0.0636651	1.28182	-0.89296	1.80188	0.0753512	0.128458	-5.36776
F0-2 vs Healthy	SERPINA9	0.400763	-0.0498009	0.851326	0.155674	1.77289	0.0804436	0.135714	-5.37093
F0-2 vs Healthy	JAM2	0.112902	-0.0129329	0.238737	0.0151203	1.78568	0.0779612	0.13229	-5.38009
F0-2 vs Healthy	SMAD1	0.276518	-0.0330767	0.586112	-0.304811	1.7776	0.0792913	0.134235	-5.39681
F0-2 vs Healthy	MUC16	1.13617	-0.129456	2.40179	0.559267	1.78666	0.0778018	0.132173	-5.40236
F0-2 vs Healthy	CLMP	0.108536	-0.0142187	0.231291	-0.0562747	1.7597	0.0823021	0.138052	-5.40544
F0-2 vs Healthy	IPCEF1	0.459188	-0.0565098	0.974887	-0.831525	1.77214	0.0801991	0.135458	-5.41043
F0-2 vs Healthy	EBAG9	0.568823	-0.0680024	1.20565	-0.755973	1.77771	0.079273	0.134235	-5.41251
F0-2 vs Healthy	ROBO1	0.123591	-0.0168415	0.264023	0.196431	1.75155	0.0837048	0.139763	-5.4143
F0-2 vs Healthy	CLEC10A	-0.204005	-0.433747	0.0257369	-0.151871	-1.76727	0.0810167	0.136523	-5.41446
F0-2 vs Healthy	CSF3	0.245004	-0.0313085	0.521316	0.0839089	1.76472	0.0814484	0.136935	-5.41558
F0-2 vs Healthy	IMPA1	0.347004	-0.0421942	0.736203	-0.0671405	1.77446	0.0798118	0.13496	-5.41723
F0-2 vs Healthy	CNST	0.491847	-0.0626115	1.0463	-0.294896	1.76548	0.0813188	0.136874	-5.42846
F0-2 vs Healthy	LYPD3	-0.155025	-0.332931	0.0228824	0.282319	-1.73566	0.0866993	0.143614	-5.42881
F0-2 vs Healthy	CD55	0.102093	-0.0185235	0.222709	0.049756	1.68921	0.0957886	0.15567	-5.42931
F0-2 vs Healthy	B4GALT1	0.130397	-0.01771	0.278503	0.0238184	1.75225	0.083584	0.139763	-5.42945
F0-2 vs Healthy	CLEC1B	0.593273	-0.0762885	1.26283	-0.278189	1.76347	0.0816608	0.137134	-5.43719
F0-2 vs Healthy	STX6	0.290329	-0.039523	0.620181	0.561526	1.75176	0.0836682	0.139763	-5.44352
F0-2 vs Healthy	YES1	0.569138	-0.0755759	1.21385	0.306956	1.75693	0.0827772	0.13869	-5.4456
F0-2 vs Healthy	KLK4	0.37361	-0.0511147	0.798335	-0.373833	1.75071	0.0838502	0.139846	-5.44848
F0-2 vs Healthy	LDLR	0.33742	-0.0477507	0.722591	-0.0107633	1.74349	0.0851098	0.141462	-5.44978
F0-2 vs Healthy	IL17RB	0.278583	-0.0389944	0.596161	-0.372975	1.74585	0.084696	0.140935	-5.45746
F0-2 vs Healthy	NADK	0.249379	-0.0362149	0.534973	-0.199152	1.73786	0.0861048	0.142954	-5.46047
F0-2 vs Healthy	HARS1	0.569215	-0.0783718	1.2168	-0.800654	1.74937	0.0840831	0.140075	-5.46092
F0-2 vs Healthy	DSG3	-0.170962	-0.366963	0.0250384	0.311641	-1.73598	0.0864375	0.143343	-5.46186
F0-2 vs Healthy	LCN2	0.135887	-0.0347642	0.306538	0.0445066	1.59675	0.116205	0.182162	-5.47019
F0-2 vs Healthy	CDON	-0.158698	-0.342194	0.0247988	0.167113	-1.72126	0.0890901	0.146908	-5.48331
F0-2 vs Healthy	OBP2B	-0.371016	-0.799474	0.0574416	0.381994	-1.72341	0.0886989	0.146594	-5.49273
F0-2 vs Healthy	IFNGR2	0.295594	-0.0447114	0.6359	0.159316	1.72874	0.087734	0.145164	-5.49438
F0-2 vs Healthy	IL18RAP	-0.678873	-1.46337	0.105628	0.791051	-1.72226	0.0889078	0.146773	-5.4948
F0-2 vs Healthy	PRSS8	0.193717	-0.0327566	0.420191	-0.153492	1.70376	0.0925352	0.15121	-5.49673
F0-2 vs Healthy	CCDC80	0.177431	-0.0281773	0.38304	-0.20562	1.71748	0.0897811	0.147881	-5.49886
F0-2 vs Healthy	CRLF1	-0.139199	-0.300655	0.0222562	0.15757	-1.71588	0.0900752	0.148198	-5.49925
F0-2 vs Healthy	CALB1	0.189453	-0.0318289	0.410734	0.203691	1.70396	0.0922918	0.151164	-5.5002
F0-2 vs Healthy	SLAMF7	0.284256	-0.0464576	0.614969	-0.00044557	1.71065	0.0910426	0.149621	-5.50894
F0-2 vs Healthy	SCARA5	0.13782	-0.0232974	0.298938	-0.163744	1.70244	0.0925759	0.15121	-5.51115
F0-2 vs Healthy	GH2	-0.439422	-0.957276	0.0784326	0.605078	-1.6888	0.0951742	0.154844	-5.51429
F0-2 vs Healthy	RGMA	-0.153976	-0.334011	0.0260591	0.0191443	-1.70215	0.0926306	0.15121	-5.51489
F0-2 vs Healthy	IDUA	0.237922	-0.0392957	0.51514	-0.0308835	1.70811	0.0915141	0.150058	-5.51544
F0-2 vs Healthy	CD200R1	0.158154	-0.0274723	0.343781	0.246201	1.69568	0.0938564	0.15304	-5.51732
F0-2 vs Healthy	IL13RA1	0.0921406	-0.0161637	0.200445	0.125577	1.6932	0.0943291	0.15364	-5.52319
F0-2 vs Healthy	TBCB	0.800447	-0.131611	1.73251	-1.38119	1.7092	0.0913118	0.149895	-5.53188
F0-2 vs Healthy	LTBR	0.127131	-0.0231735	0.277435	0.0268481	1.68338	0.0962212	0.156199	-5.54656
F0-2 vs Healthy	ITGB7	0.241166	-0.0443362	0.526669	0.312067	1.68116	0.0966528	0.156726	-5.55172
F0-2 vs Healthy	ARID4B	0.117715	-0.0221831	0.257613	-0.0820544	1.67465	0.0979302	0.158621	-5.5608
F0-2 vs Healthy	NRCAM	0.115281	-0.0220884	0.252651	0.269288	1.67021	0.0988074	0.159864	-5.56784
F0-2 vs Healthy	CSF2RA	0.246038	-0.0475956	0.539673	-0.101931	1.66763	0.0993206	0.16034	-5.57761
F0-2 vs Healthy	ITGB2	0.173953	-0.034338	0.382245	0.145516	1.66313	0.100374	0.161682	-5.5809
F0-2 vs Healthy	GNE	0.284454	-0.0549188	0.623826	0.0584247	1.66816	0.0992147	0.16034	-5.58348
F0-2 vs Healthy	CERT	0.305262	-0.0598464	0.67037	-0.701485	1.664	0.100046	0.161332	-5.59288
F0-2 vs Healthy	VNN2	0.21735	-0.0451278	0.479827	0.187855	1.64805	0.103286	0.166134	-5.60751
F0-2 vs Healthy	NPTN	0.21408	-0.0474163	0.475576	-0.150523	1.62935	0.107193	0.170783	-5.62645
F0-2 vs Healthy	TBCC	0.496986	-0.103327	1.0973	-0.849556	1.64767	0.103365	0.166134	-5.62858
F0-2 vs Healthy	TMPRSS15	0.391206	-0.0842625	0.866674	-0.163322	1.63752	0.105471	0.169147	-5.62954
F0-2 vs Healthy	DKK3	0.133027	-0.0299639	0.296017	0.0934766	1.62435	0.108256	0.171916	-5.63355
F0-2 vs Healthy	SFTPA2	0.19008	-0.0416643	0.421825	-0.183748	1.63242	0.106544	0.170348	-5.63801
F0-2 vs Healthy	CA13	0.771619	-0.164684	1.70792	-1.42267	1.64017	0.104917	0.168444	-5.64147
F0-2 vs Healthy	SULT1A1	0.907708	-0.196768	2.01218	-1.52809	1.63566	0.105861	0.169586	-5.64534
F0-2 vs Healthy	SUSD1	0.29207	-0.0644049	0.648544	-0.0836076	1.63065	0.106916	0.170529	-5.65079
F0-2 vs Healthy	DCTN2	0.494575	-0.109002	1.09815	0.34453	1.63081	0.106883	0.170529	-5.65193
F0-2 vs Healthy	HPCAL1	0.484854	-0.106321	1.07603	-0.840113	1.63229	0.106569	0.170348	-5.6523
F0-2 vs Healthy	BACH1	0.254105	-0.0567773	0.564987	-0.428866	1.62675	0.107745	0.171348	-5.65274
F0-2 vs Healthy	NUB1	0.35693	-0.0797987	0.793658	-0.388381	1.62658	0.107781	0.171348	-5.65829
F0-2 vs Healthy	INPPL1	0.413107	-0.0945658	0.92078	-0.450956	1.6195	0.109296	0.173379	-5.66415
F0-2 vs Healthy	DUSP3	0.203128	-0.0494548	0.45571	-0.143559	1.60055	0.11344	0.17898	-5.66502
F0-2 vs Healthy	MAVS	0.456783	-0.105115	1.01868	0.434631	1.61791	0.109639	0.173545	-5.66674
F0-2 vs Healthy	THPO	0.169408	-0.0399678	0.378783	-0.161201	1.61031	0.11129	0.175968	-5.66748
F0-2 vs Healthy	CXCL12	0.151051	-0.035864	0.337966	0.459241	1.60836	0.111718	0.176454	-5.6675
F0-2 vs Healthy	LSP1	0.17474	-0.0427405	0.39222	-0.145267	1.5991	0.113762	0.179102	-5.67439
F0-2 vs Healthy	ENO2	0.393057	-0.0904415	0.876555	-0.560691	1.61794	0.109632	0.173545	-5.6764
F0-2 vs Healthy	CD276	0.13105	-0.0337971	0.295898	-0.101332	1.58219	0.117573	0.183715	-5.67745
F0-2 vs Healthy	DPT	0.13484	-0.0329679	0.302649	-0.100328	1.59922	0.113734	0.179102	-5.68005
F0-2 vs Healthy	AREG	0.225184	-0.0561376	0.506506	0.482315	1.59308	0.115107	0.18083	-5.68756
F0-2 vs Healthy	CCT5	0.168569	-0.0418064	0.378944	-0.0657095	1.59472	0.114738	0.180444	-5.69469
F0-2 vs Healthy	DUOX2	0.185576	-0.0475797	0.418732	0.0597778	1.58409	0.117141	0.183433	-5.69545
F0-2 vs Healthy	CNTN5	-0.148475	-0.33524	0.0382904	0.103366	-1.58219	0.117572	0.183715	-5.69549
F0-2 vs Healthy	DCBLD2	0.194498	-0.048912	0.437908	-0.337012	1.5903	0.115732	0.181616	-5.70503
F0-2 vs Healthy	TNFSF12	-0.127168	-0.287505	0.0331696	-0.133088	-1.5785	0.118418	0.184838	-5.71555
F0-2 vs Healthy	CD109	0.126588	-0.0342638	0.287439	0.0944158	1.56628	0.121252	0.188256	-5.71798
F0-2 vs Healthy	COPE	0.113292	-0.0305071	0.257091	0.0689373	1.568	0.12085	0.188031	-5.71927
F0-2 vs Healthy	ITGAV	-0.10334	-0.234256	0.0275749	-0.130822	-1.57102	0.120146	0.187135	-5.73175
F0-2 vs Healthy	CORO1A	0.594695	-0.162288	1.35168	0.120632	1.56449	0.121826	0.188746	-5.73388
F0-2 vs Healthy	CA1	0.291419	-0.0797841	0.662623	0.725329	1.56308	0.122104	0.188976	-5.74209
F0-2 vs Healthy	PRKAR1A	0.581773	-0.153499	1.31705	-0.334324	1.57474	0.119285	0.185992	-5.74241
F0-2 vs Healthy	LTO1	0.139646	-0.0383365	0.317629	0.019107	1.56154	0.122364	0.189179	-5.74345
F0-2 vs Healthy	ITGB1BP1	0.161355	-0.0439715	0.366682	-0.357027	1.56401	0.121783	0.188746	-5.7518
F0-2 vs Healthy	EIF4B	0.386513	-0.104475	0.877501	-0.743449	1.56674	0.121145	0.188256	-5.75305
F0-2 vs Healthy	PTPRF	0.15404	-0.0428481	0.350927	-0.181788	1.5571	0.123415	0.189999	-5.75665
F0-2 vs Healthy	SERPINB9	0.233502	-0.0642724	0.531276	-0.457744	1.56065	0.122575	0.189304	-5.75836
F0-2 vs Healthy	ADAMTS15	0.183696	-0.0523189	0.419712	0.0801753	1.54904	0.12534	0.191951	-5.76121
F0-2 vs Healthy	VEGFC	0.256056	-0.0708836	0.582997	-0.156303	1.55873	0.123029	0.189806	-5.76209
F0-2 vs Healthy	ANXA3	0.423863	-0.120413	0.968138	-0.777851	1.55054	0.125083	0.19181	-5.76235
F0-2 vs Healthy	NCAN	-0.226742	-0.516458	0.0629742	0.481017	-1.55762	0.123292	0.189999	-5.76305
F0-2 vs Healthy	ICAM3	0.101605	-0.030576	0.233786	0.140982	1.52985	0.13002	0.19808	-5.76455
F0-2 vs Healthy	MED18	0.358984	-0.100762	0.818729	-0.62085	1.55403	0.124145	0.190922	-5.76941
F0-2 vs Healthy	ATP6V1D	0.0834955	-0.0250773	0.192068	0.122083	1.53054	0.129849	0.198027	-5.77888
F0-2 vs Healthy	CRKL	0.717748	-0.202702	1.6382	-0.847307	1.55194	0.124645	0.19149	-5.78144
F0-2 vs Healthy	ICOSLG	0.0907031	-0.0266134	0.20802	0.168422	1.53874	0.127835	0.195567	-5.78257
F0-2 vs Healthy	DBNL	0.643831	-0.182874	1.47054	-0.789575	1.54997	0.125116	0.19181	-5.78406
F0-2 vs Healthy	MASP1	0.120198	-0.0354535	0.27585	0.0391272	1.53691	0.128283	0.195843	-5.79219
F0-2 vs Healthy	BANK1	0.538468	-0.158554	1.23549	-0.878425	1.5375	0.128137	0.195825	-5.79305
F0-2 vs Healthy	AMBN	-0.0819582	-0.189665	0.0257482	0.202373	-1.51445	0.133875	0.203317	-5.79562
F0-2 vs Healthy	ANG	0.119778	-0.0395224	0.279079	0.192977	1.49705	0.138438	0.208299	-5.81457
F0-2 vs Healthy	NTRK2	-0.120594	-0.279953	0.0387649	0.0682608	-1.50609	0.136003	0.20612	-5.82452
F0-2 vs Healthy	LSM1	0.134978	-0.0444826	0.314439	0.190622	1.49692	0.138372	0.208299	-5.82757
F0-2 vs Healthy	HBEGF	0.387097	-0.120311	0.894505	-0.0748139	1.51833	0.132895	0.202039	-5.82789
F0-2 vs Healthy	PTPN6	0.734321	-0.227452	1.69609	-1.8547	1.51956	0.132587	0.20178	-5.82904
F0-2 vs Healthy	TCL1B	0.14862	-0.0508038	0.348043	0.222084	1.48321	0.141968	0.212734	-5.8299
F0-2 vs Healthy	IL15	0.105626	-0.0340788	0.245331	0.052293	1.50474	0.136349	0.206431	-5.83133
F0-2 vs Healthy	MPI	0.320452	-0.104522	0.745426	-0.316399	1.50073	0.137383	0.207351	-5.83342
F0-2 vs Healthy	CASP3	0.521216	-0.1687	1.21113	-0.886717	1.50417	0.136598	0.206594	-5.83549
F0-2 vs Healthy	CD177	0.270871	-0.103778	0.645521	-0.018619	1.44142	0.153827	0.22599	-5.83562
F0-2 vs Healthy	GSTP1	0.209321	-0.0686972	0.487339	0.0694785	1.49845	0.137973	0.208027	-5.83634
F0-2 vs Healthy	IVD	0.140108	-0.0479708	0.328187	-0.0107918	1.48261	0.142129	0.212756	-5.8376
F0-2 vs Healthy	IL7	0.338338	-0.106778	0.783454	-0.755873	1.5128	0.134293	0.20374	-5.83938
F0-2 vs Healthy	CCL21	-0.131578	-0.30856	0.0454028	0.239253	-1.47965	0.142914	0.213494	-5.84551
F0-2 vs Healthy	PRTN3	0.172558	-0.0754383	0.420554	0.0379516	1.39065	0.169258	0.242913	-5.85087
F0-2 vs Healthy	MAP4K5	0.508168	-0.165488	1.18182	-1.04283	1.50132	0.137232	0.207338	-5.8549
F0-2 vs Healthy	PRKAB1	0.153137	-0.0531551	0.359429	0.0770563	1.47741	0.143514	0.213734	-5.85563
F0-2 vs Healthy	ILKAP	0.209577	-0.0710532	0.490208	0.161356	1.48632	0.141146	0.211719	-5.85608
F0-2 vs Healthy	CCL5	0.447106	-0.150255	1.04447	-0.346422	1.48962	0.140276	0.210631	-5.85695
F0-2 vs Healthy	CLEC5A	0.147576	-0.0506652	0.345818	-0.129341	1.48158	0.142402	0.212947	-5.85791
F0-2 vs Healthy	AGER	-0.160655	-0.377008	0.0556981	0.352889	-1.47786	0.143392	0.213734	-5.86799
F0-2 vs Healthy	PMVK	1.00111	-0.335403	2.33762	-1.66432	1.49077	0.139975	0.210394	-5.86845
F0-2 vs Healthy	CTSF	0.170161	-0.0605206	0.400843	0.108215	1.46808	0.146024	0.21659	-5.86982
F0-2 vs Healthy	CDC37	0.363217	-0.125674	0.852109	-0.609255	1.47862	0.14319	0.213687	-5.88003
F0-2 vs Healthy	S100A12	0.185543	-0.0683036	0.439389	0.18937	1.45471	0.149684	0.221568	-5.88071
F0-2 vs Healthy	TFRC	-0.162558	-0.383286	0.0581708	0.202648	-1.46572	0.146664	0.217319	-5.88204
F0-2 vs Healthy	CD8A	0.200412	-0.0740617	0.474885	0.456831	1.4532	0.1501	0.22196	-5.89445
F0-2 vs Healthy	FOXO1	0.308414	-0.108674	0.725502	-0.63523	1.47167	0.145055	0.21581	-5.89601
F0-2 vs Healthy	PNLIPRP2	-0.536837	-1.29778	0.224106	-1.45892	-1.40408	0.164185	0.238017	-5.89706
F0-2 vs Healthy	RHOC	0.686598	-0.242839	1.61604	-1.2888	1.47023	0.145443	0.216166	-5.89882
F0-2 vs Healthy	TBC1D5	0.505989	-0.179894	1.19187	0.602103	1.46823	0.145984	0.21659	-5.90183
F0-2 vs Healthy	KRT19	0.278213	-0.105362	0.661788	-0.101491	1.44355	0.152792	0.225699	-5.90252
F0-2 vs Healthy	FLT4	0.160554	-0.0609396	0.382048	-0.0926373	1.44266	0.153042	0.225699	-5.92167
F0-2 vs Healthy	TYRO3	0.113985	-0.0434185	0.271388	0.146835	1.44124	0.153441	0.225985	-5.92354
F0-2 vs Healthy	ICA1	0.255461	-0.0977152	0.608637	-0.0177506	1.43958	0.153909	0.22599	-5.92782
F0-2 vs Healthy	GYS1	0.478902	-0.181852	1.13966	-0.763978	1.44248	0.153092	0.225699	-5.92919
F0-2 vs Healthy	FCGR3B	0.210658	-0.0816923	0.503008	0.23323	1.43409	0.155464	0.227816	-5.93201
F0-2 vs Healthy	MGLL	0.543197	-0.207747	1.29414	-1.10345	1.43964	0.153893	0.22599	-5.93971
F0-2 vs Healthy	ROR1	-0.110225	-0.264892	0.0444419	-0.0147582	-1.41836	0.159991	0.233432	-5.93974
F0-2 vs Healthy	IGFBP1	0.536624	-0.205802	1.27905	0.465255	1.43853	0.154205	0.226198	-5.9422
F0-2 vs Healthy	KLK8	-0.180496	-0.453435	0.0924426	0.0314983	-1.32255	0.190956	0.269292	-5.94609
F0-2 vs Healthy	COMP	-0.144789	-0.350028	0.0604496	-0.274155	-1.4046	0.164132	0.238017	-5.95031
F0-2 vs Healthy	CHRDL2	-0.237761	-0.570397	0.0948747	0.22541	-1.42257	0.158768	0.231961	-5.9512
F0-2 vs Healthy	CXCL1	0.31658	-0.141826	0.774986	-0.499294	1.37718	0.172808	0.24728	-5.95184
F0-2 vs Healthy	FEN1	0.142696	-0.0590089	0.344401	-0.155258	1.40799	0.16303	0.237197	-5.9585
F0-2 vs Healthy	MPIG6B	0.586457	-0.233657	1.40657	-1.06165	1.4232	0.158588	0.231929	-5.95985
F0-2 vs Healthy	CHMP1A	0.515466	-0.203514	1.23445	-0.875839	1.42688	0.157528	0.23061	-5.96143
F0-2 vs Healthy	CD40LG	0.391186	-0.157861	0.940234	-0.378292	1.418	0.160095	0.233432	-5.96505
F0-2 vs Healthy	TIA1	0.310948	-0.127809	0.749705	-1.36307	1.41048	0.162296	0.236405	-5.96678
F0-2 vs Healthy	ENPP5	-0.170283	-0.41231	0.0717438	-0.10074	-1.40027	0.165321	0.239379	-5.97302
F0-2 vs Healthy	IL17RA	0.132473	-0.056496	0.321441	0.152709	1.39521	0.166835	0.239907	-5.97422
F0-2 vs Healthy	WFIKKN1	-0.165732	-0.401709	0.0702446	0.197389	-1.39779	0.166062	0.239606	-5.97609
F0-2 vs Healthy	ARHGAP25	0.17017	-0.0732157	0.413556	-0.115178	1.39152	0.167945	0.241265	-5.97645
F0-2 vs Healthy	KRT5	0.151905	-0.06463	0.36844	0.132612	1.3962	0.166538	0.239716	-5.98589
F0-2 vs Healthy	VTA1	0.371791	-0.153916	0.897498	-0.621354	1.40753	0.163164	0.237197	-5.98694
F0-2 vs Healthy	CDKN2D	0.578564	-0.241589	1.39872	-1.30826	1.40398	0.164217	0.238017	-5.99036
F0-2 vs Healthy	CTF1	0.307714	-0.13005	0.745477	-0.47423	1.39898	0.165706	0.239606	-5.99295
F0-2 vs Healthy	PRSS27	-0.159394	-0.386474	0.0676857	0.101438	-1.397	0.166297	0.239606	-5.99324
F0-2 vs Healthy	MAX	0.410649	-0.174145	0.995442	-0.171782	1.39756	0.166129	0.239606	-5.99369
F0-2 vs Healthy	AOC1	-0.135198	-0.331985	0.0615891	0.168582	-1.36734	0.175369	0.250209	-5.99633
F0-2 vs Healthy	AXIN1	0.424121	-0.179948	1.02819	-0.507344	1.39735	0.166192	0.239606	-6.0021
F0-2 vs Healthy	ESM1	0.164221	-0.072928	0.40137	0.254365	1.37819	0.172006	0.246487	-6.00304
F0-2 vs Healthy	CLPS	-0.209667	-0.514601	0.0952671	0.0757285	-1.36844	0.175025	0.249975	-6.00419
F0-2 vs Healthy	PRSS2	0.128499	-0.0611772	0.318175	-0.241708	1.34831	0.181384	0.257034	-6.00846
F0-2 vs Healthy	MIA	-0.102321	-0.253188	0.0485456	0.145236	-1.35008	0.180866	0.256798	-6.0106
F0-2 vs Healthy	DRG2	0.183122	-0.0813707	0.447614	-0.142717	1.37794	0.172085	0.246487	-6.0159
F0-2 vs Healthy	SLC39A14	0.141034	-0.0640866	0.346155	0.0641652	1.36841	0.175034	0.249975	-6.01822
F0-2 vs Healthy	FOLR3	0.252218	-0.12994	0.634377	-1.80188	1.31352	0.192783	0.271334	-6.02573
F0-2 vs Healthy	PODXL	0.053979	-0.0256979	0.133656	0.0695759	1.34833	0.181379	0.257034	-6.02717
F0-2 vs Healthy	MAPT	0.185999	-0.0865814	0.458578	-0.32198	1.35806	0.178283	0.253624	-6.03538
F0-2 vs Healthy	PDLIM7	0.667998	-0.305184	1.64118	-0.0839165	1.3661	0.175755	0.250515	-6.0377
F0-2 vs Healthy	SMOC2	0.178293	-0.0828239	0.43941	0.00272468	1.35895	0.178003	0.253473	-6.03958
F0-2 vs Healthy	PTK7	0.144637	-0.0682076	0.357481	-0.178289	1.35245	0.180064	0.255908	-6.04435
F0-2 vs Healthy	IL1B	0.137922	-0.0678605	0.343706	0.250433	1.33392	0.186037	0.263117	-6.06856
F0-2 vs Healthy	DEFB4A_DEFB4B	0.642371	-0.625546	1.91029	-0.13834	1.0243	0.311917	0.397654	-6.07266
F0-2 vs Healthy	TBC1D23	0.490088	-0.237824	1.218	-0.00978544	1.33998	0.184066	0.260582	-6.07539
F0-2 vs Healthy	CRX	-0.282178	-0.7102	0.145844	0.463512	-1.31208	0.193266	0.271501	-6.07884
F0-2 vs Healthy	HGS	0.261693	-0.130439	0.653824	0.139751	1.3282	0.18791	0.265509	-6.08097
F0-2 vs Healthy	FAM3B	0.141918	-0.071515	0.355351	-0.0345354	1.32336	0.189505	0.267504	-6.08458
F0-2 vs Healthy	TEK	0.0941544	-0.0481894	0.236498	0.156166	1.31645	0.191802	0.270224	-6.08756
F0-2 vs Healthy	ENG	0.0604489	-0.0319025	0.1528	0.163958	1.30271	0.196432	0.275684	-6.08876
F0-2 vs Healthy	TGFBR3	-0.103233	-0.261294	0.0548277	-0.0152158	-1.29986	0.1974	0.276777	-6.09525
F0-2 vs Healthy	PADI4	0.162651	-0.0879989	0.4133	-0.34487	1.29149	0.200272	0.27973	-6.09959
F0-2 vs Healthy	TNFSF13B	0.0913647	-0.0496398	0.232369	0.0430019	1.28958	0.200932	0.280384	-6.10289
F0-2 vs Healthy	TNNI3	0.255982	-0.142491	0.654455	-0.1027	1.27854	0.204776	0.28412	-6.11044
F0-2 vs Healthy	CNPY4	0.321656	-0.165911	0.809223	-0.463814	1.31299	0.192961	0.271334	-6.11335
F0-2 vs Healthy	THBS4	0.18294	-0.0998583	0.465739	-0.155318	1.28746	0.201665	0.281138	-6.12665
F0-2 vs Healthy	DCTN6	0.16467	-0.0914631	0.420803	0.0349981	1.27953	0.204428	0.283906	-6.12742
F0-2 vs Healthy	LHB	0.278733	-0.153955	0.711421	0.266305	1.28209	0.203535	0.282935	-6.13135
F0-2 vs Healthy	MANF	0.815128	-0.43578	2.06604	-1.87237	1.29689	0.198417	0.27767	-6.13329
F0-2 vs Healthy	DAB2	0.570398	-0.304771	1.44557	-0.386951	1.29715	0.198329	0.27767	-6.13408
F0-2 vs Healthy	WASF3	0.321792	-0.173975	0.81756	0.879111	1.29182	0.200161	0.27973	-6.13785
F0-2 vs Healthy	IL1R1	0.0869524	-0.051089	0.224994	0.0401576	1.25365	0.213642	0.294909	-6.1427
F0-2 vs Healthy	SELP	0.178787	-0.0978564	0.455431	-0.102387	1.28623	0.202093	0.281466	-6.14281
F0-2 vs Healthy	CDHR5	-0.127233	-0.327878	0.0734129	-0.0667759	-1.26204	0.210622	0.291677	-6.14337
F0-2 vs Healthy	MMP3	-0.252251	-0.643221	0.138718	-0.0510335	-1.28408	0.202839	0.282236	-6.14403
F0-2 vs Healthy	FLI1	0.265628	-0.148209	0.679466	-0.341256	1.27746	0.205155	0.284375	-6.14797
F0-2 vs Healthy	CASP1	0.199339	-0.115877	0.514554	0.108471	1.2586	0.211856	0.293101	-6.16104
F0-2 vs Healthy	CHEK2	0.115399	-0.0671613	0.29796	1.01266e-05	1.25805	0.212052	0.293101	-6.16451
F0-2 vs Healthy	FLRT2	0.0967775	-0.0578171	0.251372	0.00920316	1.2459	0.216457	0.298062	-6.17106
F0-2 vs Healthy	DGKZ	0.0773409	-0.046387	0.201069	0.398407	1.24407	0.217126	0.298702	-6.17207
F0-2 vs Healthy	HBQ1	0.190844	-0.115344	0.497032	0.860744	1.24049	0.21844	0.300226	-6.17631
F0-2 vs Healthy	SKAP2	0.588846	-0.346229	1.52392	0.102978	1.25331	0.213763	0.294909	-6.18472
F0-2 vs Healthy	GUCA2A	0.0978966	-0.0604279	0.256221	0.0331722	1.23062	0.222092	0.304387	-6.18585
F0-2 vs Healthy	PLXNA4	0.353791	-0.210205	0.917788	0.0312468	1.24846	0.215524	0.297058	-6.19014
F0-2 vs Healthy	INHBC	0.147553	-0.0905534	0.385659	-0.132791	1.23333	0.221083	0.303289	-6.19203
F0-2 vs Healthy	FYB1	0.532997	-0.324167	1.39016	-0.44196	1.23805	0.219433	0.301308	-6.19373
F0-2 vs Healthy	PCSK9	-0.123799	-0.327589	0.0799905	0.0337171	-1.20903	0.23023	0.314655	-6.19512
F0-2 vs Healthy	CDH17	0.207577	-0.130102	0.545256	0.439888	1.22343	0.224779	0.30778	-6.19635
F0-2 vs Healthy	LPO	-0.182972	-0.500452	0.134507	0.192389	-1.15049	0.254058	0.338976	-6.20169
F0-2 vs Healthy	GRK5	0.116019	-0.073949	0.305987	0.101866	1.21549	0.227774	0.311589	-6.21612
F0-2 vs Healthy	AMFR	0.196201	-0.128353	0.520755	0.243395	1.20314	0.232489	0.316557	-6.21898
F0-2 vs Healthy	FCRL6	0.221574	-0.144517	0.587665	-0.0572272	1.20457	0.231939	0.316103	-6.21932
F0-2 vs Healthy	SSB	0.152826	-0.102576	0.408227	0.136197	1.1909	0.237234	0.321222	-6.22902
F0-2 vs Healthy	ANGPT2	0.161924	-0.105409	0.429257	-0.156614	1.20548	0.231589	0.316103	-6.23065
F0-2 vs Healthy	GPR37	0.278213	-0.181454	0.73788	0.296986	1.20459	0.231934	0.316103	-6.24068
F0-2 vs Healthy	CNTN2	-0.176532	-0.469923	0.116859	-0.0236823	-1.19751	0.234662	0.318626	-6.24158
F0-2 vs Healthy	SPARCL1	-0.0819336	-0.217869	0.0540022	0.185854	-1.19959	0.23386	0.317832	-6.24185
F0-2 vs Healthy	PSRC1	0.10434	-0.073591	0.282272	0.350222	1.16709	0.246661	0.33214	-6.24248
F0-2 vs Healthy	BAG3	0.0943044	-0.065002	0.253611	-0.088069	1.17815	0.242247	0.327403	-6.24502
F0-2 vs Healthy	DCN	0.0961718	-0.0644765	0.25682	-0.0148222	1.19145	0.23702	0.321222	-6.24618
F0-2 vs Healthy	CDC27	0.121624	-0.0845513	0.3278	0.0384304	1.17405	0.243878	0.328998	-6.25185
F0-2 vs Healthy	GP6	0.361082	-0.237885	0.960049	-1.00981	1.19979	0.23378	0.317832	-6.25342
F0-2 vs Healthy	PDGFRB	0.142529	-0.0960741	0.381133	-0.133189	1.18886	0.238031	0.322003	-6.25962
F0-2 vs Healthy	GALNT7	-0.0637788	-0.172796	0.0452387	0.134323	-1.16435	0.247762	0.333008	-6.26241
F0-2 vs Healthy	TACC3	0.567959	-0.381057	1.51698	-0.773594	1.1911	0.237157	0.321222	-6.26505
F0-2 vs Healthy	MMP12	0.147853	-0.107227	0.402934	-0.490138	1.1543	0.251966	0.336799	-6.26693
F0-2 vs Healthy	CAMKK1	0.0932066	-0.0672902	0.253703	0.0689241	1.1558	0.251221	0.336799	-6.27104
F0-2 vs Healthy	MSMB	0.198231	-0.140269	0.536731	-0.00881923	1.16574	0.247247	0.332623	-6.27415
F0-2 vs Healthy	NUDT2	0.214033	-0.148228	0.576294	-0.169972	1.17588	0.24315	0.32832	-6.27481
F0-2 vs Healthy	CPB1	0.150335	-0.110248	0.410917	-0.0864399	1.1482	0.254327	0.339025	-6.28172
F0-2 vs Healthy	NT5C3A	0.451131	-0.316935	1.2192	-0.227343	1.16898	0.245902	0.331423	-6.28516
F0-2 vs Healthy	IL17F	-0.134869	-0.368466	0.0987275	0.119666	-1.14908	0.253967	0.338976	-6.28581
F0-2 vs Healthy	AGR2	0.324853	-0.243679	0.893385	-0.155712	1.13765	0.25877	0.343626	-6.28586
F0-2 vs Healthy	ADAM22	-0.106861	-0.292186	0.0784637	0.122555	-1.1476	0.254574	0.339046	-6.2867
F0-2 vs Healthy	CRH	-0.286592	-0.780517	0.207333	0.723664	-1.1548	0.25163	0.336799	-6.28942
F0-2 vs Healthy	TRAF2	0.276981	-0.199329	0.753291	0.0698848	1.15735	0.250594	0.336505	-6.28988
F0-2 vs Healthy	CLSTN2	0.139085	-0.106275	0.384444	0.227903	1.12818	0.262633	0.347167	-6.30144
F0-2 vs Healthy	ERBIN	0.416052	-0.301451	1.13355	0.0563057	1.15406	0.251932	0.336799	-6.30636
F0-2 vs Healthy	TANK	0.150614	-0.113026	0.414254	0.0708475	1.13699	0.258955	0.343626	-6.30719
F0-2 vs Healthy	SEPTIN9	0.0947294	-0.0707485	0.260207	0.112762	1.13932	0.257986	0.342964	-6.30778
F0-2 vs Healthy	LAT	0.595129	-0.430482	1.62074	-0.483385	1.15487	0.251602	0.336799	-6.30973
F0-2 vs Healthy	REN	0.173131	-0.133872	0.480133	0.143615	1.12237	0.265082	0.348905	-6.31084
F0-2 vs Healthy	IL22RA1	0.141479	-0.108324	0.391282	0.232591	1.12719	0.263049	0.347167	-6.3112
F0-2 vs Healthy	FGF23	0.14305	-0.109502	0.395602	-0.0468962	1.1273	0.263002	0.347167	-6.31326
F0-2 vs Healthy	ATP5IF1	0.500049	-0.370414	1.37051	0.254519	1.14331	0.256337	0.341082	-6.31753
F0-2 vs Healthy	AKR1B1	0.236063	-0.188178	0.660304	-0.526003	1.10743	0.271442	0.355675	-6.31881
F0-2 vs Healthy	ART3	-0.131355	-0.362556	0.0998462	0.143606	-1.13073	0.261565	0.346461	-6.32402
F0-2 vs Healthy	SELPLG	0.0666089	-0.0543389	0.187557	-0.0320468	1.09607	0.276356	0.360175	-6.32559
F0-2 vs Healthy	TJAP1	0.269333	-0.203462	0.742128	-0.234553	1.13376	0.260301	0.345099	-6.32586
F0-2 vs Healthy	SLITRK2	0.136917	-0.107175	0.381008	0.212365	1.11637	0.267625	0.351936	-6.32604
F0-2 vs Healthy	TBL1X	0.309098	-0.235559	0.853755	-0.678658	1.12947	0.262091	0.346844	-6.32732
F0-2 vs Healthy	PPIB	0.455425	-0.349859	1.26071	-0.717263	1.12601	0.263631	0.347622	-6.32821
F0-2 vs Healthy	KLB	-0.213687	-0.59569	0.168316	0.271131	-1.1133	0.26893	0.353015	-6.32991
F0-2 vs Healthy	GOPC	0.435835	-0.335841	1.20751	-1.23083	1.12406	0.264367	0.348278	-6.33955
F0-2 vs Healthy	MFAP3	0.103378	-0.0837593	0.290515	-0.15377	1.09944	0.274892	0.358587	-6.3472
F0-2 vs Healthy	WFDC12	0.163606	-0.131243	0.458455	0.173493	1.10434	0.272773	0.356779	-6.34734
F0-2 vs Healthy	NCLN	-0.0609859	-0.171109	0.0491373	-0.0902253	-1.10218	0.273705	0.357357	-6.34816
F0-2 vs Healthy	CLIP2	0.532642	-0.425861	1.49114	-0.52528	1.10597	0.272071	0.356178	-6.35262
F0-2 vs Healthy	SMARCA2	0.115878	-0.0990772	0.330833	0.126666	1.07289	0.286563	0.370831	-6.35274
F0-2 vs Healthy	PPP1R12A	0.45447	-0.357693	1.26663	0.251575	1.11369	0.268764	0.353015	-6.35396
F0-2 vs Healthy	APOH	0.0620458	-0.0545048	0.178596	0.24021	1.0595	0.292578	0.376282	-6.35603
F0-2 vs Healthy	SUSD2	-0.0909794	-0.25652	0.0745612	-0.296149	-1.09381	0.277339	0.361134	-6.3578
F0-2 vs Healthy	BID	0.191935	-0.160443	0.544312	-0.326732	1.08405	0.281618	0.365403	-6.36152
F0-2 vs Healthy	ANXA11	0.430078	-0.342793	1.20295	-1.00156	1.1075	0.271415	0.355675	-6.36313
F0-2 vs Healthy	LAT2	0.345342	-0.277827	0.968512	0.319746	1.10293	0.273384	0.357257	-6.36472
F0-2 vs Healthy	FES	0.176927	-0.146426	0.50028	0.379547	1.08898	0.27945	0.362912	-6.36533
F0-2 vs Healthy	CEACAM21	0.230848	-0.190431	0.652128	0.167976	1.09058	0.278748	0.362322	-6.36834
F0-2 vs Healthy	PAEP	-0.713129	-2.01187	0.585607	1.44688	-1.09282	0.277769	0.361371	-6.36897
F0-2 vs Healthy	ITIH3	0.112356	-0.0950683	0.31978	0.0280209	1.07805	0.284269	0.368515	-6.36995
F0-2 vs Healthy	CBLN4	-0.0983895	-0.28084	0.0840606	0.401484	-1.07327	0.286396	0.370831	-6.37398
F0-2 vs Healthy	IL20	-0.0985917	-0.283525	0.0863414	0.00666392	-1.06103	0.291885	0.375721	-6.37526
F0-2 vs Healthy	CTSH	0.149634	-0.13332	0.432587	0.335816	1.05249	0.295762	0.379709	-6.37827
F0-2 vs Healthy	PLXDC1	-0.0997862	-0.285693	0.086121	-0.0206747	-1.06826	0.288633	0.37252	-6.38367
F0-2 vs Healthy	IKBKG	0.288478	-0.247945	0.824901	-0.382553	1.07031	0.287717	0.371667	-6.3944
F0-2 vs Healthy	EGF	0.511298	-0.442847	1.46544	-0.724433	1.06671	0.289368	0.372839	-6.39698
F0-2 vs Healthy	VPS37A	0.270725	-0.234448	0.775898	0.799619	1.06657	0.28939	0.372839	-6.39715
F0-2 vs Healthy	PVALB	0.460276	-0.395302	1.31585	-1.12558	1.07069	0.287548	0.371667	-6.40008
F0-2 vs Healthy	CD200	-0.0781602	-0.227271	0.0709508	-0.102102	-1.04323	0.300002	0.384814	-6.40876
F0-2 vs Healthy	ANXA4	0.268916	-0.237604	0.775436	-0.421078	1.05663	0.293878	0.377621	-6.41199
F0-2 vs Healthy	ATXN10	0.223348	-0.206647	0.653344	-0.132575	1.03376	0.304378	0.390084	-6.41254
F0-2 vs Healthy	MESD	0.43126	-0.407817	1.27034	-1.01822	1.02354	0.309277	0.395323	-6.42706
F0-2 vs Healthy	CNTNAP2	-0.110735	-0.326064	0.104595	0.139538	-1.02349	0.309178	0.395323	-6.42777
F0-2 vs Healthy	CD5	0.07061	-0.0697811	0.211001	0.104929	1.00099	0.319866	0.406369	-6.43292
F0-2 vs Healthy	OXT	0.326079	-0.311067	0.963225	0.713796	1.01856	0.311499	0.397467	-6.43321
F0-2 vs Healthy	AMN	0.111339	-0.108357	0.331034	0.112408	1.00862	0.316214	0.402429	-6.43613
F0-2 vs Healthy	HSD11B1	-0.132795	-0.391002	0.125412	-0.211344	-1.02357	0.309141	0.395323	-6.44207
F0-2 vs Healthy	CST5	0.175486	-0.16727	0.518242	0.111496	1.01897	0.311307	0.397467	-6.44588
F0-2 vs Healthy	CALCOCO1	0.37514	-0.359733	1.11001	0.0975329	1.01598	0.312719	0.398328	-6.44725
F0-2 vs Healthy	KLK10	-0.0938859	-0.323562	0.135791	-0.0612474	-0.818382	0.416514	0.505841	-6.45552
F0-2 vs Healthy	PGLYRP1	0.0793227	-0.0869422	0.245588	-0.0136649	0.950494	0.344932	0.431091	-6.4591
F0-2 vs Healthy	OMG	-0.178511	-0.535592	0.178569	0.564839	-0.994953	0.322775	0.409708	-6.45971
F0-2 vs Healthy	MNDA	0.158683	-0.162795	0.480162	0.122468	0.982387	0.328887	0.416742	-6.46403
F0-2 vs Healthy	GRAP2	0.494205	-0.48635	1.47476	-1.74081	1.00309	0.31886	0.405443	-6.46686
F0-2 vs Healthy	CNPY2	0.0865599	-0.0934166	0.266536	0.0070538	0.957203	0.341364	0.427364	-6.46871
F0-2 vs Healthy	ADCYAP1R1	-0.0543289	-0.164975	0.0563167	0.218675	-0.977236	0.331414	0.418854	-6.47142
F0-2 vs Healthy	CKMT1A_CKMT1B	0.114758	-0.15875	0.388266	1.15623	0.838574	0.404901	0.494202	-6.47342
F0-2 vs Healthy	NFATC1	0.201239	-0.205476	0.607953	-0.229118	0.984748	0.327733	0.41564	-6.4745
F0-2 vs Healthy	CDH6	0.108897	-0.113516	0.331311	0.118031	0.974448	0.332787	0.419864	-6.47509
F0-2 vs Healthy	DRAXIN	0.106404	-0.112994	0.325802	0.142106	0.965227	0.337356	0.424194	-6.4785
F0-2 vs Healthy	CRACR2A	0.259127	-0.268515	0.78677	0.52757	0.977409	0.331329	0.418854	-6.47964
F0-2 vs Healthy	IDS	-0.0416486	-0.127582	0.0442843	0.0946278	-0.964593	0.337671	0.424194	-6.48085
F0-2 vs Healthy	FKBP1B	0.402879	-0.414168	1.21993	-0.229194	0.981365	0.329387	0.417014	-6.48287
F0-2 vs Healthy	DPP10	0.0972599	-0.103642	0.298162	0.279749	0.963502	0.338215	0.424512	-6.48389
F0-2 vs Healthy	PLA2G10	0.169893	-0.180121	0.519907	-0.304384	0.966034	0.336954	0.424194	-6.48819
F0-2 vs Healthy	GKN1	0.0591979	-0.0646625	0.183058	0.11332	0.951211	0.344378	0.430767	-6.49146
F0-2 vs Healthy	BCR	0.224245	-0.23334	0.681831	-1.09439	0.975336	0.33235	0.419674	-6.49227
F0-2 vs Healthy	IGFBP2	0.2104	-0.221055	0.641854	-0.655145	0.970538	0.334719	0.421937	-6.49252
F0-2 vs Healthy	SCGB1A1	-0.130606	-0.406261	0.145049	0.186659	-0.942975	0.348548	0.435238	-6.49446
F0-2 vs Healthy	CEP85	0.200257	-0.212741	0.613254	-0.00634367	0.965034	0.337452	0.424194	-6.49681
F0-2 vs Healthy	SNAP23	0.408185	-0.437633	1.254	-1.26463	0.960469	0.339729	0.426046	-6.50836
F0-2 vs Healthy	DIABLO	0.499551	-0.538342	1.53744	-0.0314797	0.957923	0.341003	0.427278	-6.51254
F0-2 vs Healthy	IL11	0.0905303	-0.105787	0.286848	0.164819	0.917779	0.361508	0.450652	-6.51602
F0-2 vs Healthy	ADGRB3	0.0714305	-0.0840114	0.226872	-0.024919	0.914574	0.363179	0.451194	-6.52371
F0-2 vs Healthy	CPE	-0.0846682	-0.268905	0.0995684	-0.0141101	-0.914634	0.363147	0.451194	-6.52513
F0-2 vs Healthy	ACTN4	0.0553489	-0.0649835	0.175681	0.0248835	0.915439	0.362727	0.451194	-6.52542
F0-2 vs Healthy	VWC2	-0.0979204	-0.312513	0.116672	-0.458518	-0.908158	0.366537	0.454974	-6.52555
F0-2 vs Healthy	GHRHR	0.0935266	-0.114614	0.301668	-0.00126519	0.894295	0.373861	0.462847	-6.52708
F0-2 vs Healthy	TP53INP1	0.0454939	-0.0533502	0.144338	0.0356057	0.916021	0.362424	0.451194	-6.52874
F0-2 vs Healthy	WIF1	-0.079132	-0.253257	0.0949924	0.335675	-0.904473	0.368475	0.456609	-6.52989
F0-2 vs Healthy	MITD1	0.358575	-0.408437	1.12559	-1.06697	0.930424	0.354966	0.442874	-6.53307
F0-2 vs Healthy	CEACAM5	0.112997	-0.139442	0.365435	-0.0737665	0.890865	0.375688	0.464365	-6.54307
F0-2 vs Healthy	STC2	-0.064092	-0.208222	0.0800379	0.0764329	-0.885019	0.378813	0.467437	-6.54392
F0-2 vs Healthy	QPCT	0.0512537	-0.0785417	0.181049	0.00977899	0.787651	0.433576	0.520505	-6.54555
F0-2 vs Healthy	CELA3A	-0.167681	-0.541164	0.205803	-0.104338	-0.893897	0.374142	0.462847	-6.54785
F0-2 vs Healthy	STXBP3	0.0739954	-0.0964742	0.244465	0.116932	0.863895	0.390242	0.479515	-6.55016
F0-2 vs Healthy	PI3	0.0698929	-0.208278	0.348064	-0.18774	0.505037	0.615817	0.684189	-6.55178
F0-2 vs Healthy	VSTM1	0.109383	-0.135425	0.35419	0.140411	0.889255	0.376547	0.465034	-6.55188
F0-2 vs Healthy	KLK1	-0.194614	-0.662179	0.272951	0.729644	-0.828722	0.409805	0.498937	-6.55456
F0-2 vs Healthy	STK4	0.307424	-0.36673	0.981577	-0.503085	0.907574	0.366844	0.454974	-6.55877
F0-2 vs Healthy	CRTAC1	-0.106481	-0.347381	0.134419	-0.177759	-0.879708	0.381667	0.470164	-6.56485
F0-2 vs Healthy	S100A4	0.127988	-0.165863	0.421839	0.0779127	0.866851	0.38863	0.477937	-6.56661
F0-2 vs Healthy	SERPINA11	0.136582	-0.171754	0.444919	-0.0615418	0.881602	0.380648	0.469305	-6.56693
F0-2 vs Healthy	MFAP5	0.108591	-0.142155	0.359337	-0.0231658	0.86191	0.391327	0.480041	-6.56823
F0-2 vs Healthy	CST6	-0.0898975	-0.324375	0.14458	0.577255	-0.764742	0.447012	0.532695	-6.57334
F0-2 vs Healthy	SESTD1	-0.125002	-0.413266	0.163261	0.147127	-0.863042	0.390708	0.479685	-6.5775
F0-2 vs Healthy	MMP13	0.0721466	-0.0968419	0.241135	0.185625	0.849692	0.398046	0.487464	-6.58117
F0-2 vs Healthy	VASN	0.0589766	-0.0806463	0.198599	0.0974259	0.840671	0.403051	0.492356	-6.58283
F0-2 vs Healthy	DOK2	0.387701	-0.495325	1.27073	-0.246512	0.873828	0.384842	0.473676	-6.58657
F0-2 vs Healthy	DPP6	0.0839542	-0.114497	0.282405	0.319975	0.841962	0.402333	0.49189	-6.59482
F0-2 vs Healthy	HYAL1	0.0383151	-0.0570417	0.133672	0.117734	0.799689	0.426272	0.514272	-6.5966
F0-2 vs Healthy	CD6	0.136181	-0.18323	0.455592	0.293644	0.848536	0.398685	0.487838	-6.59902
F0-2 vs Healthy	IL20RA	-0.059439	-0.200918	0.0820403	0.080857	-0.836145	0.405578	0.494615	-6.60043
F0-2 vs Healthy	CASP2	0.186566	-0.246774	0.619905	-0.353034	0.856852	0.3941	0.483037	-6.60046
F0-2 vs Healthy	ACAN	-0.0603494	-0.210842	0.0901434	-0.00867532	-0.798106	0.427185	0.514948	-6.60435
F0-2 vs Healthy	GSAP	-0.109538	-0.379454	0.160379	0.489642	-0.807676	0.421685	0.510002	-6.60673
F0-2 vs Healthy	EPO	-0.14954	-0.513822	0.214742	0.0240532	-0.817003	0.416366	0.505841	-6.61302
F0-2 vs Healthy	SPINT1	0.0599506	-0.0864362	0.206337	0.117558	0.815069	0.417466	0.506156	-6.6134
F0-2 vs Healthy	AOC3	0.0486915	-0.0748921	0.172275	0.11248	0.784144	0.435284	0.522126	-6.61355
F0-2 vs Healthy	KDR	-0.0805188	-0.273052	0.112015	-0.124258	-0.832328	0.407715	0.496807	-6.61447
F0-2 vs Healthy	GP2	0.147228	-0.237181	0.531636	0.270355	0.762254	0.448162	0.532763	-6.61853
F0-2 vs Healthy	LYAR	0.0911335	-0.137454	0.319721	-0.343054	0.793467	0.429865	0.517326	-6.6199
F0-2 vs Healthy	XG	0.0742143	-0.107905	0.256334	0.0787133	0.811025	0.41977	0.508528	-6.62
F0-2 vs Healthy	BIN2	0.285573	-0.407632	0.978779	0.198954	0.819895	0.414725	0.504507	-6.62291
F0-2 vs Healthy	DDR1	0.0494088	-0.0772237	0.176041	0.0415468	0.776537	0.439734	0.527032	-6.62334
F0-2 vs Healthy	SDC4	0.147469	-0.223093	0.518031	-0.254946	0.792032	0.430697	0.5179	-6.62738
F0-2 vs Healthy	NPPC	-0.120041	-0.42025	0.180168	0.33766	-0.795808	0.428511	0.516121	-6.63176
F0-2 vs Healthy	FMR1	0.0803168	-0.115713	0.276347	-0.117568	0.815432	0.417259	0.506156	-6.63266
F0-2 vs Healthy	IL17A	0.0642864	-0.102837	0.23141	0.152743	0.76557	0.446197	0.532533	-6.63288
F0-2 vs Healthy	PPP1R9B	0.287443	-0.42283	0.997717	0.541144	0.805434	0.42297	0.511132	-6.63611
F0-2 vs Healthy	SMAD5	-0.0368283	-0.140093	0.0664367	-0.166049	-0.709793	0.479907	0.562716	-6.64423
F0-2 vs Healthy	LYN	0.306821	-0.447554	1.0612	0.548841	0.809471	0.420658	0.509181	-6.64539
F0-2 vs Healthy	NTF4	0.0544772	-0.0887846	0.197739	0.211524	0.756811	0.451398	0.536173	-6.64632
F0-2 vs Healthy	PLA2G4A	0.270022	-0.397778	0.937822	-0.871118	0.804741	0.423367	0.51119	-6.64692
F0-2 vs Healthy	ADAMTS13	-0.0621636	-0.224367	0.10004	0.0712614	-0.762744	0.447871	0.532763	-6.64761
F0-2 vs Healthy	USP8	0.157378	-0.247482	0.562237	-0.339766	0.773644	0.441434	0.528635	-6.65061
F0-2 vs Healthy	PRTG	-0.0506512	-0.182807	0.0815043	-0.0434715	-0.762794	0.447842	0.532763	-6.6507
F0-2 vs Healthy	PLA2G1B	-0.0865064	-0.310294	0.137281	0.031957	-0.769334	0.443973	0.530806	-6.65131
F0-2 vs Healthy	LAMP2	0.04347	-0.0750381	0.161978	0.055539	0.730328	0.46739	0.551135	-6.65212
F0-2 vs Healthy	NCK2	0.209783	-0.31959	0.739156	-1.04014	0.788698	0.432632	0.519799	-6.65379
F0-2 vs Healthy	SRPK2	0.089918	-0.151683	0.331519	-0.339961	0.740716	0.461046	0.544534	-6.65782
F0-2 vs Healthy	ICAM4	-0.104066	-0.379692	0.17156	-0.144392	-0.751438	0.454606	0.538233	-6.65928
F0-2 vs Healthy	XPNPEP2	0.2185	-0.345162	0.782162	-0.220755	0.7715	0.442696	0.529712	-6.65963
F0-2 vs Healthy	WAS	0.170775	-0.273491	0.61504	0.243953	0.765039	0.446512	0.532533	-6.66112
F0-2 vs Healthy	DKKL1	-0.212838	-0.777434	0.351757	-0.485904	-0.750266	0.455307	0.538626	-6.66345
F0-2 vs Healthy	GPC1	-0.068613	-0.250169	0.112943	0.0372861	-0.752142	0.454185	0.53817	-6.6635
F0-2 vs Healthy	TCL1A	0.221142	-0.352884	0.795168	-0.108046	0.76673	0.445511	0.532209	-6.66523
F0-2 vs Healthy	LRP11	0.0831169	-0.136097	0.30233	-0.0818215	0.754614	0.452708	0.536856	-6.66679
F0-2 vs Healthy	GBP4	0.0829522	-0.135561	0.301465	0.178294	0.755534	0.45216	0.536641	-6.66822
F0-2 vs Healthy	VTCN1	-0.039514	-0.152789	0.0737609	-0.10073	-0.694257	0.489543	0.571264	-6.66954
F0-2 vs Healthy	IL13	0.053572	-0.094964	0.202108	0.155166	0.71781	0.474977	0.558729	-6.67379
F0-2 vs Healthy	NOTCH1	0.0336928	-0.0600474	0.127433	0.0534582	0.715343	0.476491	0.560059	-6.67836
F0-2 vs Healthy	STK24	0.102405	-0.172601	0.377411	-0.332237	0.741108	0.46081	0.544534	-6.6825
F0-2 vs Healthy	CDH3	-0.0485854	-0.192303	0.0951319	0.242859	-0.672821	0.50301	0.58418	-6.68265
F0-2 vs Healthy	IFNG	-0.204654	-0.766713	0.357404	-0.158547	-0.724673	0.470778	0.554683	-6.68268
F0-2 vs Healthy	KIRREL2	0.0880794	-0.15186	0.328019	0.193985	0.730593	0.467173	0.551135	-6.68623
F0-2 vs Healthy	PEAR1	0.0432865	-0.0779663	0.164539	0.235711	0.7105	0.479472	0.562657	-6.69131
F0-2 vs Healthy	SCGN	-0.0841189	-0.323796	0.155558	0.125228	-0.698506	0.486898	0.568631	-6.69504
F0-2 vs Healthy	TXNDC15	0.0554537	-0.101069	0.211976	-0.156729	0.70511	0.482801	0.56475	-6.69846
F0-2 vs Healthy	TNFSF10	0.0471266	-0.0870221	0.181275	-0.0389835	0.69917	0.486485	0.568604	-6.70108
F0-2 vs Healthy	KIR3DL1	-0.253754	-0.962616	0.455108	0.350561	-0.71245	0.47827	0.561699	-6.70241
F0-2 vs Healthy	OMD	-0.0894731	-0.341431	0.162485	0.0455994	-0.706753	0.481784	0.564422	-6.70485
F0-2 vs Healthy	SRC	0.374476	-0.65967	1.40862	-0.761292	0.720685	0.473215	0.557105	-6.70853
F0-2 vs Healthy	IL5	0.160145	-0.326966	0.647255	0.366771	0.654316	0.514795	0.595028	-6.71117
F0-2 vs Healthy	PAK4	0.057344	-0.112166	0.226854	-0.205109	0.673278	0.502721	0.58418	-6.71165
F0-2 vs Healthy	TPSAB1	-0.0798249	-0.322225	0.162575	-0.28158	-0.655403	0.514099	0.594694	-6.71422
F0-2 vs Healthy	ISLR2	-0.0666208	-0.262152	0.12891	0.224772	-0.678106	0.499672	0.581227	-6.71769
F0-2 vs Healthy	DAPP1	0.353882	-0.643455	1.35122	-2.35128	0.706187	0.482135	0.564422	-6.7191
F0-2 vs Healthy	GCG	0.21755	-0.438742	0.873841	-0.046357	0.659728	0.511334	0.592433	-6.71953
F0-2 vs Healthy	EDIL3	-0.0731037	-0.287429	0.141221	0.118704	-0.678843	0.499207	0.581148	-6.72041
F0-2 vs Healthy	SERPINA12	0.143314	-0.36847	0.655097	0.914344	0.558282	0.578394	0.652536	-6.72462
F0-2 vs Healthy	SEZ6L2	-0.0742135	-0.288167	0.13974	0.226578	-0.690346	0.491985	0.573656	-6.72469
F0-2 vs Healthy	CEACAM3	0.0596232	-0.126892	0.246138	0.167547	0.636216	0.526462	0.605638	-6.72879
F0-2 vs Healthy	CXCL5	0.234243	-0.473889	0.942376	-0.936337	0.658349	0.512215	0.592984	-6.73263
F0-2 vs Healthy	CD14	0.0971722	-0.204276	0.398621	0.147468	0.641808	0.52289	0.603425	-6.73307
F0-2 vs Healthy	CRISP2	-0.116388	-0.46339	0.230614	0.135144	-0.66754	0.506359	0.587135	-6.73462
F0-2 vs Healthy	MAP2K6	0.293524	-0.558667	1.14571	-0.273318	0.685503	0.495019	0.576732	-6.7353
F0-2 vs Healthy	FCN2	-0.0552749	-0.232549	0.121999	-0.144355	-0.620563	0.536661	0.615916	-6.73624
F0-2 vs Healthy	MAP3K5	0.234882	-0.460985	0.930748	0.665495	0.671778	0.503671	0.584482	-6.73775
F0-2 vs Healthy	TRIM5	0.122773	-0.258363	0.503909	0.134558	0.641101	0.523299	0.603425	-6.74739
F0-2 vs Healthy	PRELP	0.030143	-0.0701579	0.130444	-0.0554051	0.598115	0.551462	0.630921	-6.7481
F0-2 vs Healthy	AMBP	0.0398357	-0.0932952	0.172967	-0.163763	0.59552	0.553186	0.631904	-6.7502
F0-2 vs Healthy	LEP	0.194108	-0.410754	0.79897	0.100352	0.63869	0.524859	0.604747	-6.75211
F0-2 vs Healthy	PLXNB3	0.0624505	-0.137768	0.262669	-0.210211	0.620777	0.53652	0.615916	-6.75474
F0-2 vs Healthy	WASF1	0.154214	-0.323528	0.631956	-0.105555	0.642441	0.522434	0.60338	-6.7556
F0-2 vs Healthy	LYPD8	-0.0873575	-0.362427	0.187712	0.198856	-0.632064	0.529157	0.60826	-6.75622
F0-2 vs Healthy	HK2	-0.0423858	-0.180605	0.0958336	-0.106528	-0.610316	0.543392	0.623152	-6.75723
F0-2 vs Healthy	TREML2	0.0649393	-0.138123	0.268002	0.139098	0.636475	0.526294	0.605638	-6.75874
F0-2 vs Healthy	TDGF1	0.175521	-0.41226	0.763302	0.822815	0.594315	0.553988	0.632325	-6.76009
F0-2 vs Healthy	TNFRSF10C	0.0612669	-0.139548	0.262082	0.167941	0.607201	0.545446	0.625017	-6.76247
F0-2 vs Healthy	BMP4	0.0649352	-0.161796	0.291666	-0.163957	0.569997	0.570286	0.646885	-6.76636
F0-2 vs Healthy	RUVBL1	-0.142888	-0.615141	0.329366	0.240094	-0.602176	0.548769	0.628332	-6.7666
F0-2 vs Healthy	RASA1	0.0467502	-0.10944	0.20294	0.0315082	0.595708	0.553061	0.631904	-6.76666
F0-2 vs Healthy	MMP10	0.0803358	-0.197942	0.358614	0.0881838	0.574786	0.5671	0.644772	-6.76876
F0-2 vs Healthy	CNTN4	0.0338281	-0.0851632	0.152819	-0.0268715	0.565803	0.57312	0.64848	-6.76954
F0-2 vs Healthy	CD93	0.0470724	-0.117285	0.21143	0.000773377	0.570233	0.570168	0.646885	-6.77228
F0-2 vs Healthy	IL24	0.063775	-0.151579	0.279129	-0.379337	0.589388	0.557271	0.63508	-6.77376
F0-2 vs Healthy	ITGB5	0.0589105	-0.13904	0.256861	-0.223299	0.592295	0.555332	0.633365	-6.77953
F0-2 vs Healthy	OPTC	0.0514126	-0.129597	0.232422	-0.108656	0.56529	0.573467	0.64848	-6.78235
F0-2 vs Healthy	CHL1	-0.0459419	-0.204321	0.112437	0.185329	-0.577317	0.565355	0.64329	-6.78328
F0-2 vs Healthy	YTHDF3	-0.122891	-0.567758	0.321976	-0.561104	-0.549784	0.584008	0.657346	-6.78935
F0-2 vs Healthy	TNFAIP8	0.062589	-0.150817	0.275995	0.0151247	0.583707	0.561069	0.63891	-6.79035
F0-2 vs Healthy	EPHB6	0.0396243	-0.108948	0.188196	0.168715	0.530795	0.597039	0.669435	-6.79047
F0-2 vs Healthy	F7	0.0469776	-0.127979	0.221934	-0.00550443	0.534397	0.594557	0.667677	-6.79085
F0-2 vs Healthy	CTRC	-0.0886145	-0.412484	0.235255	-0.0731	-0.54455	0.587586	0.660864	-6.79114
F0-2 vs Healthy	CA12	0.0430456	-0.124749	0.21084	0.0990025	0.510568	0.611067	0.681503	-6.79198
F0-2 vs Healthy	GGA1	0.0464986	-0.159593	0.25259	0.676596	0.449039	0.654624	0.715338	-6.795
F0-2 vs Healthy	SF3B4	0.132063	-0.335711	0.599837	-0.341758	0.561886	0.575773	0.650583	-6.79714
F0-2 vs Healthy	TMPRSS5	-0.064292	-0.28979	0.161206	-0.0752854	-0.567437	0.572015	0.648342	-6.79828
F0-2 vs Healthy	PTH1R	0.0383645	-0.109378	0.186107	0.194803	0.516805	0.606726	0.678734	-6.79881
F0-2 vs Healthy	COL1A1	0.040699	-0.103976	0.185374	0.0944405	0.559878	0.577136	0.651619	-6.79894
F0-2 vs Healthy	PROC	-0.0439648	-0.220078	0.132148	0.000544937	-0.496841	0.620671	0.688012	-6.80199
F0-2 vs Healthy	KLK6	0.0161208	-0.167878	0.200119	0.199823	0.175162	0.861527	0.887027	-6.802
F0-2 vs Healthy	DPEP1	0.0548704	-0.160019	0.26976	0.272468	0.50819	0.612726	0.682832	-6.80202
F0-2 vs Healthy	SCG2	-0.0299055	-0.154034	0.0942229	0.0539627	-0.479494	0.632903	0.697338	-6.80251
F0-2 vs Healthy	CR2	0.0628153	-0.1761	0.301731	0.802763	0.523268	0.602242	0.674751	-6.80258
F0-2 vs Healthy	EDAR	-0.137851	-0.617699	0.341996	0.0900323	-0.571756	0.569099	0.646543	-6.80289
F0-2 vs Healthy	AKT3	0.0693382	-0.178999	0.317675	-0.0497108	0.555692	0.579981	0.653821	-6.80412
F0-2 vs Healthy	LILRB5	0.100087	-0.274288	0.474462	-0.136289	0.532078	0.596155	0.668957	-6.8045
F0-2 vs Healthy	GDF2	0.0587464	-0.167259	0.284752	0.11293	0.517327	0.606363	0.678734	-6.8062
F0-2 vs Healthy	SSC4D	-0.243829	-1.12359	0.635935	0.534653	-0.551598	0.58277	0.656458	-6.80655
F0-2 vs Healthy	CPA2	-0.135653	-0.612702	0.341395	-0.189723	-0.565941	0.573027	0.64848	-6.80711
F0-2 vs Healthy	MFGE8	-0.0559217	-0.277183	0.16534	0.10066	-0.50301	0.616347	0.684257	-6.80967
F0-2 vs Healthy	NAAA	0.0757401	-0.216866	0.368346	0.141699	0.515164	0.607867	0.678971	-6.8104
F0-2 vs Healthy	KIR2DL3	-0.0876155	-0.432665	0.257434	-0.257775	-0.505362	0.614701	0.68399	-6.81135
F0-2 vs Healthy	RAB6A	-0.0542742	-0.275193	0.166644	-0.221006	-0.488951	0.626222	0.693114	-6.81265
F0-2 vs Healthy	NECTIN4	-0.0289603	-0.156377	0.0984566	0.0286582	-0.452355	0.652244	0.71327	-6.81854
F0-2 vs Healthy	RGMB	0.0414432	-0.118459	0.201345	0.0985133	0.515825	0.607407	0.678971	-6.81985
F0-2 vs Healthy	MDGA1	-0.146819	-0.691436	0.397798	-0.0595601	-0.53653	0.593089	0.666541	-6.82213
F0-2 vs Healthy	ENTPD5	0.0248443	-0.0823061	0.131995	-0.115308	0.461462	0.645726	0.708409	-6.82299
F0-2 vs Healthy	ROBO2	0.0310663	-0.10238	0.164512	0.171387	0.463327	0.644395	0.707866	-6.82366
F0-2 vs Healthy	GP1BA	-0.0379506	-0.194976	0.119075	0.213463	-0.481006	0.631832	0.697338	-6.82458
F0-2 vs Healthy	KRT14	0.0331785	-0.0970205	0.163378	0.158709	0.507169	0.613439	0.683106	-6.82654
F0-2 vs Healthy	CLUL1	-0.0513027	-0.276879	0.174274	-0.161228	-0.452636	0.652043	0.71327	-6.82709
F0-2 vs Healthy	WFIKKN2	-0.0583615	-0.285609	0.168886	0.0790741	-0.511129	0.610676	0.681503	-6.82794
F0-2 vs Healthy	CXCL3	0.174259	-0.518171	0.86669	-1.29003	0.500867	0.617847	0.685402	-6.82868
F0-2 vs Healthy	TPPP3	0.0381416	-0.119736	0.19602	0.263349	0.480817	0.631966	0.697338	-6.82952
F0-2 vs Healthy	JUN	0.031051	-0.118381	0.180484	0.0852968	0.413556	0.680312	0.734616	-6.83027
F0-2 vs Healthy	LTA	-0.0450671	-0.250194	0.16006	0.0720456	-0.43726	0.663107	0.722446	-6.83321
F0-2 vs Healthy	FLT3LG	-0.067918	-0.335898	0.200062	-0.226868	-0.504412	0.615366	0.684189	-6.83434
F0-2 vs Healthy	VCAN	-0.0354329	-0.198253	0.127387	-0.0766487	-0.433113	0.666104	0.72517	-6.8374
F0-2 vs Healthy	NELL2	-0.0520034	-0.260796	0.156789	0.251858	-0.4957	0.621472	0.688378	-6.83789
F0-2 vs Healthy	GALNT2	-0.0390836	-0.206165	0.127997	0.124211	-0.465555	0.642806	0.706775	-6.83936
F0-2 vs Healthy	IL1RL2	0.050557	-0.177113	0.278227	0.00576772	0.441955	0.65972	0.719292	-6.84179
F0-2 vs Healthy	IGFBP6	0.0326274	-0.126587	0.191841	0.15991	0.408016	0.684386	0.737925	-6.84367
F0-2 vs Healthy	ICAM5	-0.0519229	-0.273832	0.169986	0.0288127	-0.46568	0.642717	0.706775	-6.84382
F0-2 vs Healthy	TACSTD2	-0.039097	-0.207811	0.129617	0.0799949	-0.461297	0.64586	0.708409	-6.84385
F0-2 vs Healthy	LRIG1	-0.0234673	-0.157362	0.110428	-0.205456	-0.34882	0.728146	0.773688	-6.84533
F0-2 vs Healthy	VASH1	0.0569025	-0.193341	0.307146	-0.50978	0.452556	0.6521	0.71327	-6.84639
F0-2 vs Healthy	CCL22	0.029887	-0.175231	0.235005	0.14614	0.290227	0.772437	0.812187	-6.84759
F0-2 vs Healthy	VPS53	0.0858834	-0.270523	0.44229	-0.146963	0.479586	0.632838	0.697338	-6.8476
F0-2 vs Healthy	TSLP	0.0615476	-0.201655	0.324751	0.118111	0.465397	0.642919	0.706775	-6.84796
F0-2 vs Healthy	SFTPD	0.0564986	-0.212066	0.325063	-0.0239392	0.41869	0.676571	0.7322	-6.84796
F0-2 vs Healthy	AGRP	0.10593	-0.33154	0.543399	0.486735	0.481918	0.631187	0.697338	-6.85025
F0-2 vs Healthy	MATN3	-0.0307627	-0.189831	0.128306	0.0655987	-0.384895	0.701342	0.754235	-6.85028
F0-2 vs Healthy	CD70	-0.0542016	-0.307625	0.199222	-0.379517	-0.425666	0.6715	0.729414	-6.85178
F0-2 vs Healthy	GH1	-0.354517	-1.80904	1.10001	-0.699535	-0.485085	0.628949	0.695605	-6.85317
F0-2 vs Healthy	SIGLEC15	-0.0412617	-0.246285	0.163762	0.0809209	-0.40054	0.689832	0.743248	-6.85374
F0-2 vs Healthy	PSPN	-0.116068	-0.662985	0.430849	0.962116	-0.42237	0.673894	0.730933	-6.8564
F0-2 vs Healthy	ARTN	0.0416264	-0.150339	0.233592	0.0623937	0.431568	0.667222	0.725846	-6.85642
F0-2 vs Healthy	TNC	0.0276589	-0.164977	0.220294	-0.128656	0.28576	0.775804	0.814846	-6.85704
F0-2 vs Healthy	ITGA6	-0.0491211	-0.270267	0.172025	-0.188631	-0.442072	0.659636	0.719292	-6.85766
F0-2 vs Healthy	MYO9B	0.093931	-0.313849	0.501711	0.637316	0.458444	0.647883	0.710096	-6.85883
F0-2 vs Healthy	FGF5	0.0459634	-0.168251	0.260178	-0.0314987	0.427038	0.670505	0.728875	-6.85941
F0-2 vs Healthy	PRKCQ	-0.0400598	-0.229784	0.149664	0.0711658	-0.420232	0.675449	0.731527	-6.86182
F0-2 vs Healthy	SFTPA1	-0.0371873	-0.246786	0.172412	-0.0157582	-0.353109	0.72494	0.771966	-6.86297
F0-2 vs Healthy	KLK11	-0.00208131	-0.149784	0.145621	-0.0227803	-0.0281295	0.977643	0.983026	-6.86399
F0-2 vs Healthy	GZMB	0.0574909	-0.217344	0.332326	-0.223388	0.416323	0.678295	0.73298	-6.8652
F0-2 vs Healthy	MZT1	0.077171	-0.267787	0.422129	0.216844	0.445236	0.657358	0.717788	-6.86598
F0-2 vs Healthy	RAB37	-0.0594338	-0.393592	0.274724	0.585331	-0.353985	0.724287	0.771966	-6.86716
F0-2 vs Healthy	CLSTN1	-0.0500279	-0.304358	0.204302	0.265336	-0.391488	0.696483	0.749861	-6.86883
F0-2 vs Healthy	VAT1	-0.0196388	-0.12446	0.0851827	-0.0381449	-0.372879	0.71023	0.760737	-6.86937
F0-2 vs Healthy	ATF2	0.0338517	-0.163473	0.231176	0.322032	0.34143	0.73368	0.779002	-6.8702
F0-2 vs Healthy	PRL	0.117705	-0.444529	0.679938	0.685713	0.416658	0.678051	0.73298	-6.87326
F0-2 vs Healthy	CLEC4C	-0.0474608	-0.299263	0.204341	0.185653	-0.375127	0.708564	0.75951	-6.87505
F0-2 vs Healthy	ITGAM	-0.0319214	-0.211617	0.147774	-0.0214636	-0.353689	0.724531	0.771966	-6.87509
F0-2 vs Healthy	DLK1	0.0600235	-0.25421	0.374257	0.150984	0.380165	0.704836	0.75718	-6.87577
F0-2 vs Healthy	IL1A	-0.0221847	-0.181763	0.137393	-0.0621053	-0.276851	0.782641	0.821197	-6.87594
F0-2 vs Healthy	SCG3	-0.0503981	-0.294326	0.19353	0.150026	-0.411202	0.68203	0.735928	-6.8766
F0-2 vs Healthy	RAB6B	0.0529057	-0.235151	0.340963	0.0783703	0.365533	0.715683	0.765726	-6.87668
F0-2 vs Healthy	METAP1	0.031143	-0.115607	0.177893	-0.0567089	0.422363	0.673899	0.730933	-6.87701
F0-2 vs Healthy	PDP1	0.0318576	-0.133009	0.196725	0.245626	0.384576	0.701578	0.754235	-6.87821
F0-2 vs Healthy	TSHB	0.0685434	-0.312695	0.449781	0.147211	0.357827	0.721421	0.770464	-6.88023
F0-2 vs Healthy	PRTFDC1	0.165186	-0.617023	0.947396	-1.29087	0.420295	0.675403	0.731527	-6.88063
F0-2 vs Healthy	ERBB3	-0.0180551	-0.126416	0.0903052	0.0966316	-0.331614	0.741052	0.782847	-6.88297
F0-2 vs Healthy	PSG1	0.0787049	-0.357245	0.514654	-0.628896	0.359309	0.720315	0.769847	-6.88374
F0-2 vs Healthy	CBLIF	0.0584696	-0.260177	0.377116	-0.237154	0.365194	0.715935	0.765726	-6.88504
F0-2 vs Healthy	ERBB4	-0.0271686	-0.171071	0.116734	-0.105394	-0.375753	0.708101	0.75951	-6.88589
F0-2 vs Healthy	FCRL5	0.03613	-0.23202	0.30428	0.313656	0.26816	0.78927	0.82602	-6.88641
F0-2 vs Healthy	DPEP2	-0.0313986	-0.196599	0.133802	0.256244	-0.378269	0.706238	0.758129	-6.88773
F0-2 vs Healthy	CLEC4G	-0.0286222	-0.197475	0.14023	-0.172315	-0.337364	0.736731	0.780539	-6.88834
F0-2 vs Healthy	MEPE	0.0211114	-0.102385	0.144607	0.140606	0.340226	0.734583	0.779124	-6.89358
F0-2 vs Healthy	TNR	0.0401916	-0.187767	0.26815	0.131156	0.350899	0.726592	0.773064	-6.89375
F0-2 vs Healthy	ALPP	0.0889496	-0.416398	0.594298	-0.810735	0.350313	0.727029	0.773064	-6.89566
F0-2 vs Healthy	MATN2	0.032283	-0.149521	0.214087	0.169958	0.353405	0.724719	0.771966	-6.89577
F0-2 vs Healthy	FUT8	0.0462914	-0.228739	0.321322	-0.0261943	0.334983	0.73852	0.781347	-6.8966
F0-2 vs Healthy	HS3ST3B1	0.0314268	-0.169945	0.232798	0.280647	0.310603	0.756915	0.797873	-6.89782
F0-2 vs Healthy	FETUB	-0.0184996	-0.182515	0.145516	0.149785	-0.224482	0.822958	0.856369	-6.89821
F0-2 vs Healthy	CPA1	0.0420391	-0.245153	0.329231	0.0370196	0.291329	0.771558	0.812137	-6.89825
F0-2 vs Healthy	ST3GAL1	0.0370442	-0.179892	0.25398	-0.252143	0.339854	0.734862	0.779124	-6.8986
F0-2 vs Healthy	CHGB	0.0216803	-0.161128	0.204488	-0.15681	0.236127	0.813957	0.848815	-6.89912
F0-2 vs Healthy	PNPT1	-0.0446309	-0.504413	0.415152	0.686892	-0.193191	0.847302	0.874847	-6.89991
F0-2 vs Healthy	ANGPTL7	-0.0415145	-0.288206	0.205177	-0.118372	-0.334925	0.738563	0.781347	-6.90294
F0-2 vs Healthy	PROK1	-0.0788403	-0.548411	0.39073	0.531789	-0.334157	0.73914	0.781392	-6.9047
F0-2 vs Healthy	GPC5	-0.0419794	-0.31631	0.232351	-0.0506538	-0.304554	0.761501	0.802129	-6.90472
F0-2 vs Healthy	NXPH1	0.0343434	-0.173983	0.24267	0.221063	0.328097	0.7437	0.785077	-6.90633
F0-2 vs Healthy	LGALS7_LGALS7B	-0.0203	-0.228609	0.188009	0.0692692	-0.193989	0.846685	0.874828	-6.90867
F0-2 vs Healthy	CTRB1	0.0252976	-0.21485	0.265446	0.100336	0.209654	0.834473	0.865885	-6.91153
F0-2 vs Healthy	CD58	0.0128617	-0.0834755	0.109199	0.0723506	0.26571	0.79115	0.827394	-6.9116
F0-2 vs Healthy	C4BPB	0.0275615	-0.173237	0.22836	-0.149425	0.273177	0.785425	0.822585	-6.91288
F0-2 vs Healthy	LYPD1	0.0204481	-0.158373	0.19927	0.0883677	0.227581	0.820555	0.854477	-6.91367
F0-2 vs Healthy	BST1	0.00215876	-0.122626	0.126944	0.071931	0.0344306	0.97262	0.978649	-6.91509
F0-2 vs Healthy	SIGLEC6	-0.0287405	-0.236257	0.178776	0.0852475	-0.275642	0.783537	0.821197	-6.91511
F0-2 vs Healthy	JCHAIN	0.0534671	-0.313714	0.420648	-0.53987	0.289807	0.772718	0.812187	-6.91853
F0-2 vs Healthy	F3	0.0234659	-0.145536	0.192468	-0.111402	0.276343	0.783001	0.821197	-6.91878
F0-2 vs Healthy	CDNF	0.0223213	-0.18151	0.226152	-0.161122	0.217948	0.828028	0.860418	-6.91883
F0-2 vs Healthy	IL19	0.016253	-0.291689	0.324195	-0.133475	0.105129	0.916552	0.935113	-6.91955
F0-2 vs Healthy	LY75	0.00543635	-0.18679	0.197662	-0.0317133	0.0562857	0.955255	0.965738	-6.92093
F0-2 vs Healthy	DNAJB8	0.00253393	-0.13688	0.141948	0.272253	0.0361735	0.971235	0.977928	-6.92135
F0-2 vs Healthy	PAM	0.00547037	-0.120836	0.131777	0.0518291	0.0861971	0.931526	0.947744	-6.92218
F0-2 vs Healthy	FAP	-0.00100392	-0.145413	0.143405	0.00401329	-0.013836	0.988995	0.991738	-6.92248
F0-2 vs Healthy	MCAM	0.0175154	-0.165036	0.200067	-0.178008	0.190958	0.849045	0.876028	-6.92423
F0-2 vs Healthy	SEZ6L	-0.00446525	-0.164383	0.155452	0.234525	-0.0555716	0.955822	0.965738	-6.92424
F0-2 vs Healthy	MET	-0.00970005	-0.118183	0.0987831	-0.105614	-0.177957	0.859209	0.885264	-6.92433
F0-2 vs Healthy	IKZF2	-0.0172684	-0.250992	0.216455	0.0698057	-0.147046	0.883468	0.905787	-6.92434
F0-2 vs Healthy	ACP6	0.0272249	-0.239222	0.293672	-0.274303	0.203357	0.839375	0.869119	-6.92496
F0-2 vs Healthy	GNLY	-0.00604043	-0.18508	0.172999	0.0990361	-0.0671463	0.946634	0.960439	-6.92497
F0-2 vs Healthy	PM20D1	-0.256399	-1.89591	1.38311	-0.192542	-0.311247	0.756427	0.797873	-6.92553
F0-2 vs Healthy	HYOU1	0.011837	-0.128138	0.151812	-0.0580304	0.168303	0.866772	0.891799	-6.92576
F0-2 vs Healthy	S100A16	-0.0221085	-0.245775	0.201558	0.395922	-0.196726	0.844543	0.873233	-6.92631
F0-2 vs Healthy	NRTN	0.0351117	-0.257902	0.328126	0.539649	0.238488	0.812116	0.847501	-6.92747
F0-2 vs Healthy	RGS8	-0.00485965	-0.224546	0.214827	0.0978297	-0.0440255	0.964994	0.973658	-6.92751
F0-2 vs Healthy	IL2RB	-0.0206986	-0.219721	0.178323	0.19121	-0.206987	0.836549	0.867423	-6.92779
F0-2 vs Healthy	NPTX1	-0.0217067	-0.232471	0.189058	0.0355722	-0.204975	0.838115	0.86843	-6.92851
F0-2 vs Healthy	FXYD5	0.0286597	-0.198333	0.255652	-0.446628	0.251283	0.802243	0.837797	-6.92863
F0-2 vs Healthy	BRK1	-0.00975098	-0.200111	0.180609	-0.352256	-0.101947	0.919055	0.937013	-6.92908
F0-2 vs Healthy	CA4	-0.0155891	-0.157824	0.126645	0.0370829	-0.218131	0.827885	0.860418	-6.92938
F0-2 vs Healthy	RET	-0.0295265	-0.303442	0.244389	0.488649	-0.214535	0.830679	0.86256	-6.92971
F0-2 vs Healthy	MRPL46	-0.00931501	-0.123167	0.104537	-0.0519816	-0.162834	0.871062	0.894951	-6.92999
F0-2 vs Healthy	FOLR1	0.00088134	-0.143822	0.145585	0.0642628	0.0121242	0.990357	0.992395	-6.93038
F0-2 vs Healthy	CD209	-0.032086	-0.275074	0.210902	0.0302994	-0.262805	0.79338	0.829134	-6.93122
F0-2 vs Healthy	MOG	0.0247026	-0.187498	0.236903	0.0495335	0.231686	0.817377	0.851774	-6.93336
F0-2 vs Healthy	CA11	0.00797245	-0.0983464	0.114291	-0.0454956	0.14924	0.881742	0.904652	-6.93412
F0-2 vs Healthy	CRHR1	-0.0170869	-0.269167	0.234994	-0.0484722	-0.134904	0.893028	0.913665	-6.93518
F0-2 vs Healthy	LEFTY2	-0.0338013	-0.402381	0.334778	-0.305906	-0.182518	0.855641	0.88221	-6.93587
F0-2 vs Healthy	CDSN	0.0144145	-0.187453	0.216282	0.0544892	0.142114	0.887349	0.909129	-6.93587
F0-2 vs Healthy	EPHA10	0.00721271	-0.203676	0.218101	0.156689	0.0680689	0.945902	0.960439	-6.93695
F0-2 vs Healthy	CLSPN	0.0106392	-0.126971	0.148249	0.0733329	0.153872	0.8781	0.901549	-6.93747
F0-2 vs Healthy	KCNIP4	-0.000186826	-0.130247	0.129873	-0.166223	-0.00285888	0.997726	0.999094	-6.93819
F0-2 vs Healthy	MANSC1	0.00730086	-0.156334	0.170936	0.0842924	0.0887973	0.929466	0.946307	-6.9382
F0-2 vs Healthy	ASAH2	0.00226373	-0.223061	0.227588	0.11875	0.0199948	0.984098	0.988835	-6.93837
F0-2 vs Healthy	IL4	0.0114899	-0.345527	0.368507	0.272177	0.0640514	0.94909	0.961595	-6.93859
F0-2 vs Healthy	SKAP1	-0.000112667	-0.251222	0.250997	-0.0747506	-0.000892969	0.99929	0.99929	-6.93922
F0-2 vs Healthy	RTBDN	-0.00447724	-0.153819	0.144864	0.117566	-0.0596667	0.952571	0.963785	-6.93956
F0-2 vs Healthy	IL7R	0.00827526	-0.266079	0.28263	0.40112	0.0600305	0.952282	0.963785	-6.94068
F0-2 vs Healthy	DSG2	0.00522909	-0.152218	0.162676	0.0357456	0.0660989	0.947465	0.960615	-6.94081
F0-2 vs Healthy	NPY	0.0604046	-0.547304	0.668113	0.552269	0.197823	0.843688	0.872966	-6.94341
F0-2 vs Healthy	CD207	-0.00135717	-0.197056	0.194342	0.0479582	-0.0138021	0.989022	0.991738	-6.94481
F0-2 vs Healthy	ARNT	-0.0145468	-0.191839	0.162745	-0.0844051	-0.163299	0.870697	0.894951	-6.94612
F0-2 vs Healthy	SPOCK1	0.00993748	-0.131215	0.15109	0.16943	0.140117	0.888921	0.910101	-6.94669
F0-2 vs Healthy	STX16	-0.00499671	-0.261766	0.251773	0.416016	-0.0387297	0.969203	0.976555	-6.94933
F0-2 vs Healthy	PTEN	0.00331205	-0.14216	0.148785	0.374961	0.0453126	0.963972	0.973298	-6.9502
F0-2 vs Healthy	SPRY2	0.0215862	-0.357393	0.400566	-0.625156	0.113361	0.91003	0.929758	-6.95276
F0-2 vs Healthy	NTF3	-0.000152533	-0.189847	0.189542	0.535895	-0.00160034	0.998727	0.99929	-6.95303
F0-2 vs Healthy	EIF5A	-0.0104412	-0.168798	0.147916	-0.0214519	-0.131225	0.895929	0.915991	-6.95518
F0-2 vs Healthy	PTPRN2	-0.00704943	-0.182073	0.167974	0.195279	-0.0801604	0.936311	0.951949	-6.95593
F0-2 vs Healthy	FABP9	-0.0148765	-0.322414	0.292661	0.376479	-0.096273	0.923546	0.940935	-6.9567
F0-2 vs Healthy	SH2B3	0.0298932	-0.499553	0.55934	-0.727129	0.112371	0.910813	0.929907	-6.95918
F0-2 vs Healthy	IRAG2	-0.0200617	-0.608985	0.568862	0.567929	-0.0677972	0.946117	0.960439	-6.96089
F0-2 vs Healthy	PDGFC	-0.00138693	-0.193483	0.19071	0.0881209	-0.0143693	0.988571	0.991738	-6.96214
F0-2 vs Healthy	IL2	-0.00360877	-0.182499	0.175281	0.078088	-0.0401491	0.968075	0.976092	-6.96284
F3 vs Healthy	GDF15	2.08919	1.81224	2.36614	0.281378	15.0635	5.94453e-23	7.11119e-20	41.8934
F3 vs Healthy	ADGRG1	2.89181	2.50473	3.2789	0.688579	14.9182	9.73469e-23	7.11119e-20	41.3985
F3 vs Healthy	IL18BP	0.806046	0.689611	0.92248	0.205409	13.8238	4.36266e-21	2.12461e-18	37.6523
F3 vs Healthy	SULT2A1	3.25868	2.78343	3.73393	1.36087	13.6961	9.3946e-21	3.43138e-18	36.8812
F3 vs Healthy	IGFBP7	0.914292	0.769017	1.05957	0.277232	12.5674	4.14568e-19	1.21137e-16	33.1574
F3 vs Healthy	FABP1	3.80416	3.19364	4.41468	1.55193	12.4426	6.58869e-19	1.60435e-16	32.6977
F3 vs Healthy	SLAMF8	1.64115	1.36193	1.92037	0.352241	11.7402	1.17131e-17	2.24956e-15	29.8594
F3 vs Healthy	TGFA	0.775262	0.64321	0.907314	0.289669	11.7269	1.23179e-17	2.24956e-15	29.8179
F3 vs Healthy	MSR1	1.49544	1.23818	1.7527	0.0377562	11.6076	1.53607e-17	2.49356e-15	29.5759
F3 vs Healthy	CD163	1.45188	1.20141	1.70236	0.276008	11.575	1.7399e-17	2.54199e-15	29.4551
F3 vs Healthy	MAD1L1	1.0595	0.874391	1.24462	-0.0200131	11.4292	3.0436e-17	4.04246e-15	28.9121
F3 vs Healthy	CD74	1.09172	0.899929	1.28351	0.213285	11.3669	3.86869e-17	4.71013e-15	28.6714
F3 vs Healthy	PTS	2.14545	1.76584	2.52505	0.745353	11.2892	6.48306e-17	7.28596e-15	28.1763
F3 vs Healthy	MVK	2.7869	2.28452	3.28927	0.412005	11.0808	1.44051e-16	1.50327e-14	27.3837
F3 vs Healthy	CDCP1	1.82891	1.49404	2.16378	0.00317231	10.906	2.30889e-16	2.24886e-14	26.8925
F3 vs Healthy	PLA2G15	0.647381	0.528307	0.766456	0.239549	10.8566	2.80069e-16	2.55738e-14	26.7033
F3 vs Healthy	HAVCR2	0.944892	0.767402	1.12238	0.115305	10.6307	6.78868e-16	5.83427e-14	25.8292
F3 vs Healthy	HGF	1.24489	1.00985	1.47992	0.330445	10.5766	8.39678e-16	6.81539e-14	25.6206
F3 vs Healthy	IGSF3	0.993447	0.804896	1.182	0.268588	10.5213	1.04447e-15	8.03146e-14	25.3982
F3 vs Healthy	HNMT	1.77384	1.43486	2.11283	0.756458	10.4493	1.38732e-15	1.01344e-13	25.1448
F3 vs Healthy	TIMP1	0.891842	0.722359	1.06133	0.193911	10.5141	1.56642e-15	1.05836e-13	25.0233
F3 vs Healthy	CCL3	1.29298	1.0461	1.53987	0.0716516	10.461	1.59369e-15	1.05836e-13	24.9921
F3 vs Healthy	CSF1	0.700688	0.565868	0.835507	0.295552	10.3782	1.83771e-15	1.16735e-13	24.8427
F3 vs Healthy	SIGLEC1	1.26017	1.01732	1.50302	0.274778	10.3621	1.959e-15	1.18839e-13	24.7779
F3 vs Healthy	KRT18	3.32142	2.68076	3.96207	1.07457	10.3526	2.03353e-15	1.18839e-13	24.7376
F3 vs Healthy	ACE2	1.72064	1.38776	2.05352	0.449452	10.3247	2.71821e-15	1.52743e-13	24.4625
F3 vs Healthy	ADA2	1.18925	0.959875	1.41862	0.355378	10.3596	2.85039e-15	1.53503e-13	24.4308
F3 vs Healthy	GSTA3	3.02019	2.43457	3.60581	1.4809	10.3014	2.97922e-15	1.53503e-13	24.3731
F3 vs Healthy	HAVCR1	1.67511	1.34879	2.00143	-0.384683	10.2507	3.04694e-15	1.53503e-13	24.3376
F3 vs Healthy	GSTA1	3.51794	2.83168	4.20421	1.43682	10.2364	3.22406e-15	1.57012e-13	24.2853
F3 vs Healthy	RBP5	2.00241	1.60601	2.3988	0.848555	10.0873	5.83557e-15	2.75025e-13	23.7011
F3 vs Healthy	NFASC	1.00778	0.807686	1.20787	0.229661	10.0575	6.57107e-15	3.0001e-13	23.571
F3 vs Healthy	TNFRSF1B	0.944333	0.755813	1.13285	0.254468	10.0028	8.1758e-15	3.61965e-13	23.3629
F3 vs Healthy	TNFRSF10B	0.878304	0.702077	1.05453	-0.0825538	9.95232	1.0002e-14	4.29793e-13	23.168
F3 vs Healthy	C19orf12	2.31019	1.84604	2.77433	0.975716	9.94197	1.22992e-14	5.13405e-13	22.9839
F3 vs Healthy	ALDH1A1	2.07943	1.66158	2.49729	0.926982	9.95277	2.35728e-14	9.30806e-13	22.3787
F3 vs Healthy	CRIM1	0.663731	0.527716	0.799745	0.309156	9.74446	2.30037e-14	9.30806e-13	22.36
F3 vs Healthy	KYNU	1.55309	1.23653	1.86965	0.484158	9.80279	2.51513e-14	9.67e-13	22.2758
F3 vs Healthy	LGALS9	0.860907	0.683019	1.03879	-0.11858	9.66413	3.17709e-14	1.19019e-12	22.008
F3 vs Healthy	THBS2	1.15632	0.916871	1.39577	0.445741	9.643	3.45895e-14	1.26338e-12	21.9322
F3 vs Healthy	ANGPTL4	1.07139	0.848452	1.29433	0.201897	9.59649	4.17121e-14	1.48638e-12	21.7391
F3 vs Healthy	IGFBP3	-0.966487	-1.16787	-0.765108	-0.0707377	-9.5837	4.39186e-14	1.49221e-12	21.7163
F3 vs Healthy	TNFRSF6B	1.3477	1.06695	1.62846	-0.0687269	9.5856	4.35832e-14	1.49221e-12	21.6952
F3 vs Healthy	ACY1	2.19851	1.74011	2.65692	0.675929	9.57705	4.51109e-14	1.49789e-12	21.6601
F3 vs Healthy	PLAUR	0.715711	0.566276	0.865147	0.138236	9.56392	4.75622e-14	1.54419e-12	21.6203
F3 vs Healthy	FGFR2	0.626293	0.495388	0.757197	0.167889	9.55376	4.95504e-14	1.57376e-12	21.5684
F3 vs Healthy	PBLD	1.79853	1.41879	2.17826	0.90627	9.46051	8.36854e-14	2.60137e-12	21.1114
F3 vs Healthy	CD274	0.672723	0.52812	0.817327	0.243471	9.28986	1.43953e-13	4.38158e-12	20.5244
F3 vs Healthy	TNFRSF9	0.889175	0.697176	1.08117	0.126011	9.24782	1.7069e-13	5.08934e-12	20.3507
F3 vs Healthy	RBKS	1.83378	1.44231	2.22525	0.716203	9.36875	2.21472e-13	6.4714e-12	20.1655
F3 vs Healthy	ADH4	2.25398	1.7646	2.74337	0.897292	9.19986	2.38146e-13	6.82218e-12	20.0245
F3 vs Healthy	FSTL3	0.90069	0.699932	1.10145	-0.0387431	8.95886	5.52181e-13	1.55142e-11	19.1845
F3 vs Healthy	GRPEL1	1.50749	1.17114	1.84383	0.172638	8.94982	5.72882e-13	1.57921e-11	19.1525
F3 vs Healthy	TNFRSF14	0.740758	0.575	0.906516	0.179858	8.92387	6.36747e-13	1.72275e-11	19.064
F3 vs Healthy	CTSD	0.988504	0.776588	1.20042	0.0714811	9.35416	7.59352e-13	1.98109e-11	19.0191
F3 vs Healthy	ACAA1	2.14709	1.66681	2.62736	0.975533	8.92971	7.07489e-13	1.87935e-11	18.9597
F3 vs Healthy	LGALS4	1.64805	1.27402	2.02208	0.566023	8.79873	1.06059e-12	2.71847e-11	18.5412
F3 vs Healthy	IL1RN	1.06546	0.822018	1.30891	0.196569	8.73951	1.35056e-12	3.35511e-11	18.3213
F3 vs Healthy	AGRN	0.811261	0.62588	0.996641	0.275143	8.73873	1.3549e-12	3.35511e-11	18.2919
F3 vs Healthy	MZB1	1.10383	0.849237	1.35841	0.35228	8.6579	1.88494e-12	4.58983e-11	17.9964
F3 vs Healthy	SCARB2	0.616316	0.473688	0.758944	-0.0582808	8.62878	2.12316e-12	5.08515e-11	17.8585
F3 vs Healthy	DDAH1	1.26189	0.967124	1.55665	0.567542	8.54868	2.94617e-12	6.8323e-11	17.5776
F3 vs Healthy	TPP1	0.915379	0.701681	1.12908	0.211035	8.55364	2.88701e-12	6.8031e-11	17.5362
F3 vs Healthy	BST2	1.33636	1.02385	1.64887	0.55943	8.53902	3.06496e-12	6.99674e-11	17.505
F3 vs Healthy	ELOA	1.16972	0.895555	1.44389	0.315784	8.51962	3.31823e-12	7.34536e-11	17.4299
F3 vs Healthy	VCAM1	0.753124	0.576612	0.929636	0.309555	8.52009	3.31183e-12	7.34536e-11	17.419
F3 vs Healthy	MUC13	1.54484	1.18354	1.90614	0.340314	8.54061	3.41942e-12	7.45638e-11	17.3995
F3 vs Healthy	ADGRE5	0.78137	0.597444	0.965297	0.208649	8.48329	3.8501e-12	8.27206e-11	17.2664
F3 vs Healthy	EFEMP1	0.786985	0.600791	0.973179	-0.0267792	8.44019	4.59327e-12	9.72576e-11	17.0998
F3 vs Healthy	CD27	0.927841	0.707956	1.14773	0.406755	8.42615	4.86505e-12	1.01541e-10	17.0337
F3 vs Healthy	SEMA7A	0.842931	0.644825	1.04104	0.27098	8.50704	5.60782e-12	1.15395e-10	16.9348
F3 vs Healthy	ALCAM	0.49886	0.380064	0.617656	0.154052	8.38551	5.74625e-12	1.16601e-10	16.8611
F3 vs Healthy	ICAM1	0.779958	0.59172	0.968196	0.346008	8.27402	9.07468e-12	1.81618e-10	16.4084
F3 vs Healthy	TNFRSF1A	0.746606	0.565483	0.927728	0.224267	8.23133	1.08106e-11	2.08668e-10	16.2665
F3 vs Healthy	PIGR	0.929844	0.705648	1.15404	0.0983619	8.28691	1.06983e-11	2.08668e-10	16.2662
F3 vs Healthy	CD300E	0.773871	0.586039	0.961704	0.0577108	8.22715	1.09976e-11	2.08668e-10	16.2315
F3 vs Healthy	LAIR1	0.812545	0.615357	1.00973	-0.0562846	8.22844	1.09396e-11	2.08668e-10	16.2311
F3 vs Healthy	SCLY	1.65928	1.2556	2.06296	0.35927	8.20792	1.18999e-11	2.22895e-10	16.1474
F3 vs Healthy	TNFRSF11B	0.834907	0.631549	1.03827	-0.162355	8.19839	1.23744e-11	2.28848e-10	16.1119
F3 vs Healthy	PILRA	0.833341	0.629825	1.03686	0.0290198	8.1815	1.63711e-11	2.98977e-10	15.8522
F3 vs Healthy	GAS6	0.480967	0.361954	0.599981	0.233043	8.06993	2.0961e-11	3.78075e-10	15.6056
F3 vs Healthy	LAG3	0.999921	0.749494	1.25035	0.135956	7.97327	3.11672e-11	5.55308e-10	15.1987
F3 vs Healthy	FBP1	2.21983	1.66331	2.77635	0.366801	7.96508	3.22323e-11	5.67366e-10	15.1627
F3 vs Healthy	VWF	1.16688	0.873939	1.45982	0.928043	7.95421	3.3703e-11	5.86191e-10	15.1117
F3 vs Healthy	VWA1	0.801905	0.599694	1.00412	0.10395	7.91897	3.89486e-11	6.69458e-10	14.9834
F3 vs Healthy	CD48	0.663568	0.494683	0.832453	0.311497	7.84595	5.25633e-11	8.92966e-10	14.6751
F3 vs Healthy	DDC	1.21709	0.905691	1.52849	0.493326	7.80466	6.22707e-11	1.03383e-09	14.5484
F3 vs Healthy	CXCL9	1.49657	1.11375	1.8794	-0.0980808	7.80638	6.18332e-11	1.03383e-09	14.5281
F3 vs Healthy	EDA2R	1.21531	0.904247	1.52637	-0.419975	7.80174	6.30231e-11	1.03457e-09	14.4908
F3 vs Healthy	CHI3L1	1.69321	1.27174	2.11468	-0.204343	8.05623	8.58773e-11	1.37876e-09	14.3523
F3 vs Healthy	DLL1	0.525948	0.390502	0.661394	0.233921	7.75405	7.66506e-11	1.24429e-09	14.3188
F3 vs Healthy	EGLN1	1.20036	0.889281	1.51145	0.32045	7.70753	1.01466e-10	1.61132e-09	14.0678
F3 vs Healthy	SMOC1	0.823478	0.609341	1.03762	0.173719	7.67913	1.04245e-10	1.63766e-09	14.0168
F3 vs Healthy	CD300C	0.651317	0.481872	0.820761	0.173754	7.67567	1.05739e-10	1.64345e-09	13.9957
F3 vs Healthy	IL2RA	0.770848	0.569364	0.972332	0.187723	7.63976	1.22528e-10	1.88435e-09	13.8463
F3 vs Healthy	OSCAR	0.644807	0.476164	0.81345	0.109834	7.63507	1.24907e-10	1.90093e-09	13.8121
F3 vs Healthy	ITGA5	0.561466	0.414192	0.70874	0.0512554	7.61287	1.36819e-10	2.06074e-09	13.7311
F3 vs Healthy	MMP7	1.0076	0.743643	1.27156	0.309114	7.6248	1.42135e-10	2.11897e-09	13.6989
F3 vs Healthy	ASGR1	0.528722	0.389535	0.667909	-0.0844392	7.58543	1.53127e-10	2.25978e-09	13.6543
F3 vs Healthy	PLAU	0.509692	0.375896	0.643487	0.123456	7.6116	1.63863e-10	2.39404e-09	13.5929
F3 vs Healthy	SDC1	1.05325	0.774694	1.3318	0.813671	7.55047	1.7674e-10	2.50696e-09	13.5353
F3 vs Healthy	HAO1	3.18524	2.34416	4.02633	1.62473	7.56229	1.68371e-10	2.43555e-09	13.5098
F3 vs Healthy	ADGRE2	0.668573	0.491777	0.845368	0.177668	7.55142	1.76055e-10	2.50696e-09	13.4913
F3 vs Healthy	SIGLEC7	0.521339	0.382882	0.659795	0.0378169	7.51897	2.01117e-10	2.8253e-09	13.3428
F3 vs Healthy	TNFRSF11A	1.0552	0.774321	1.33608	0.292085	7.50178	2.15807e-10	3.00279e-09	13.2808
F3 vs Healthy	IGFBPL1	0.822762	0.603023	1.0425	-0.114153	7.47683	2.39051e-10	3.29485e-09	13.1723
F3 vs Healthy	TNFRSF10A	0.644421	0.472098	0.816743	-0.16818	7.46756	2.48311e-10	3.39049e-09	13.1374
F3 vs Healthy	CSTB	0.840253	0.616038	1.06447	-0.0870841	7.48782	2.70274e-10	3.62267e-09	13.1025
F3 vs Healthy	FAS	0.561893	0.411982	0.711804	0.0400516	7.48908	2.68905e-10	3.62267e-09	13.0817
F3 vs Healthy	RBP2	1.29848	0.949349	1.64761	0.784414	7.42678	2.93494e-10	3.89814e-09	12.9896
F3 vs Healthy	CA5A	2.92663	2.13512	3.71814	1.15251	7.38566	3.76333e-10	4.95335e-09	12.7409
F3 vs Healthy	LAMP3	0.886772	0.645152	1.12839	-0.227447	7.32877	4.38548e-10	5.7207e-09	12.5776
F3 vs Healthy	ENPP7	1.90723	1.38726	2.42721	0.186245	7.3244	4.46468e-10	5.77247e-09	12.5555
F3 vs Healthy	AGXT	2.23715	1.62538	2.84892	1.01934	7.30229	4.88779e-10	6.26409e-09	12.4539
F3 vs Healthy	GAL	-1.44891	-1.84608	-1.05175	0.752638	-7.28488	5.24889e-10	6.66838e-09	12.4028
F3 vs Healthy	EFNA1	0.581232	0.421105	0.74136	0.128901	7.24828	6.09732e-10	7.67948e-09	12.2666
F3 vs Healthy	GFER	1.56922	1.13703	2.00141	0.215664	7.25247	6.46867e-10	8.07754e-09	12.2353
F3 vs Healthy	RNASET2	0.571165	0.415748	0.726582	0.19659	7.35522	7.11407e-10	8.73416e-09	12.1949
F3 vs Healthy	DCXR	1.64742	1.19143	2.10342	0.659883	7.21433	7.00589e-10	8.67424e-09	12.1054
F3 vs Healthy	PVR	0.88975	0.64065	1.13885	0.372807	7.13257	9.78746e-10	1.19162e-08	11.7864
F3 vs Healthy	LILRB4	0.690541	0.496925	0.884158	-0.0737172	7.12403	1.08994e-09	1.31603e-08	11.6938
F3 vs Healthy	SIGLEC10	0.900622	0.647944	1.1533	0.0627828	7.11955	1.10991e-09	1.32916e-08	11.6892
F3 vs Healthy	MDK	1.13595	0.816202	1.45569	0.47997	7.09844	1.30156e-09	1.546e-08	11.5491
F3 vs Healthy	PARP1	0.862383	0.618	1.10677	0.176183	7.04867	1.47976e-09	1.74349e-08	11.4246
F3 vs Healthy	SLAMF7	1.04639	0.749352	1.34344	0.238305	7.03649	1.55468e-09	1.81711e-08	11.3412
F3 vs Healthy	CTSO	0.538826	0.385276	0.692376	0.0629408	7.0073	1.63244e-09	1.89285e-08	11.2962
F3 vs Healthy	LTBP2	0.875399	0.625819	1.12498	-0.266143	7.00402	1.65442e-09	1.90323e-08	11.2725
F3 vs Healthy	CXCL8	1.7569	1.2722	2.24159	-0.091636	7.27891	2.09424e-09	2.30052e-08	11.2467
F3 vs Healthy	IL10RB	0.532436	0.380199	0.684673	0.150076	6.9839	1.79594e-09	2.04989e-08	11.1754
F3 vs Healthy	SMPD1	0.827962	0.590673	1.06525	0.220729	6.96761	1.91927e-09	2.17368e-08	11.1533
F3 vs Healthy	IL4R	1.02311	0.730082	1.31613	0.176267	6.9742	2.00113e-09	2.2456e-08	11.0911
F3 vs Healthy	TGFB1	0.677703	0.483149	0.872257	-0.232788	6.95586	2.0135e-09	2.2456e-08	11.0551
F3 vs Healthy	HSPB6	0.950621	0.677129	1.22411	-0.1586	6.94087	2.14034e-09	2.33361e-08	11.0416
F3 vs Healthy	KITLG	-0.882971	-1.13679	-0.629153	-0.261888	-6.94664	2.09056e-09	2.30052e-08	11.039
F3 vs Healthy	TREM2	0.962705	0.685606	1.2398	-0.119244	6.93762	2.16885e-09	2.34718e-08	11.017
F3 vs Healthy	HLA-E	0.549808	0.391472	0.708143	-0.00492969	6.93603	2.33568e-09	2.50914e-08	10.9384
F3 vs Healthy	CD59	0.402009	0.28837	0.515648	0.00716887	7.09412	3.04989e-09	3.2289e-08	10.868
F3 vs Healthy	CDH2	0.878808	0.62391	1.1337	0.106739	6.88462	2.69148e-09	2.87026e-08	10.7676
F3 vs Healthy	SHMT1	2.13239	1.51432	2.75046	-0.176682	6.89561	3.15644e-09	3.29397e-08	10.671
F3 vs Healthy	APOM	-0.586138	-0.757063	-0.415214	-0.314061	-6.84775	3.12733e-09	3.28707e-08	10.6637
F3 vs Healthy	AKR1C4	1.08916	0.771446	1.40687	0.752745	6.84755	3.34104e-09	3.41347e-08	10.6513
F3 vs Healthy	CDH6	0.802726	0.568386	1.03707	0.348907	6.84026	3.22416e-09	3.34078e-08	10.611
F3 vs Healthy	TNFRSF4	0.78784	0.557657	1.01802	0.136946	6.83464	3.29865e-09	3.39389e-08	10.574
F3 vs Healthy	CXCL10	1.27684	0.90221	1.65147	-0.0453292	6.80589	3.70783e-09	3.7619e-08	10.4716
F3 vs Healthy	SPON2	0.847929	0.598419	1.09744	0.123879	6.78614	4.01773e-09	4.04821e-08	10.3817
F3 vs Healthy	SORD	1.79251	1.26197	2.32304	0.155805	6.74678	4.71452e-09	4.71775e-08	10.2298
F3 vs Healthy	IL6	1.5985	1.11974	2.07727	0.362167	6.6672	6.51117e-09	6.42758e-08	9.93404
F3 vs Healthy	EBI3_IL27	0.764393	0.535608	0.993179	0.114355	6.67175	6.39221e-09	6.35308e-08	9.93399
F3 vs Healthy	CXCL11	1.24346	0.869995	1.61693	0.00289692	6.64863	7.02034e-09	6.8837e-08	9.85152
F3 vs Healthy	NOS3	0.727955	0.509373	0.946537	0.416067	6.65225	7.34767e-09	7.10924e-08	9.83071
F3 vs Healthy	THOP1	0.608953	0.425835	0.792072	0.227535	6.64054	7.25412e-09	7.06551e-08	9.82938
F3 vs Healthy	DSC2	0.656396	0.458584	0.854207	0.000219231	6.62622	7.68754e-09	7.38914e-08	9.75766
F3 vs Healthy	MSLN	0.616043	0.430326	0.801761	-0.173362	6.62384	7.76188e-09	7.41183e-08	9.75753
F3 vs Healthy	CTSB	0.912555	0.636646	1.18846	-0.163245	6.60459	8.39102e-09	7.96057e-08	9.6694
F3 vs Healthy	CCL7	0.901916	0.629198	1.17463	-0.246689	6.60588	8.85532e-09	8.29334e-08	9.63829
F3 vs Healthy	ULBP2	0.749642	0.522548	0.976736	0.131482	6.59174	8.83904e-09	8.29334e-08	9.62819
F3 vs Healthy	TNFRSF21	0.496553	0.345577	0.64753	0.120216	6.56761	9.74546e-09	9.06886e-08	9.5338
F3 vs Healthy	RSPO1	0.696225	0.484248	0.908202	0.0911569	6.55862	1.01063e-08	9.34514e-08	9.52319
F3 vs Healthy	CCL14	0.613992	0.427101	0.800884	0.346427	6.56422	1.11106e-08	1.01397e-07	9.43648
F3 vs Healthy	CLEC11A	0.879384	0.610919	1.14785	0.229954	6.54098	1.08532e-08	9.97266e-08	9.39609
F3 vs Healthy	PCDH17	0.701195	0.486893	0.915497	0.219275	6.53377	1.11738e-08	1.01397e-07	9.38903
F3 vs Healthy	IGSF8	0.606865	0.420924	0.792807	0.169111	6.5173	1.19428e-08	1.07706e-07	9.329
F3 vs Healthy	PILRB	0.924827	0.641035	1.20862	0.0780454	6.50746	1.24267e-08	1.11383e-07	9.28113
F3 vs Healthy	EFNA4	0.573176	0.396561	0.749792	0.147564	6.48053	1.38538e-08	1.23039e-07	9.1841
F3 vs Healthy	ANGPTL2	0.887835	0.61423	1.16144	0.394544	6.47979	1.38956e-08	1.23039e-07	9.15763
F3 vs Healthy	COL4A1	0.852465	0.589222	1.11571	0.506748	6.46655	1.46579e-08	1.29007e-07	9.11781
F3 vs Healthy	IGFBP4	0.490372	0.338	0.642745	-0.280702	6.42644	1.72304e-08	1.50741e-07	9.01232
F3 vs Healthy	FABP4	1.16593	0.803092	1.52876	-0.285905	6.41671	1.7919e-08	1.54909e-07	8.93651
F3 vs Healthy	REG3A	0.949722	0.65436	1.24508	0.325413	6.42085	1.76222e-08	1.5325e-07	8.93602
F3 vs Healthy	SNCG	1.50687	1.03646	1.97728	-0.211156	6.39662	1.94289e-08	1.66975e-07	8.83925
F3 vs Healthy	EPHA2	0.508426	0.349516	0.667336	0.11892	6.38892	2.00402e-08	1.7122e-07	8.82928
F3 vs Healthy	DPY30	1.13597	0.780459	1.49149	0.0309208	6.38061	2.07215e-08	1.76012e-07	8.80275
F3 vs Healthy	CCL4	1.00774	0.690096	1.32538	0.130972	6.33518	2.48744e-08	2.10067e-07	8.59447
F3 vs Healthy	CD83	0.540745	0.368535	0.712955	0.158209	6.27209	3.37212e-08	2.83142e-07	8.31398
F3 vs Healthy	ZBTB17	0.678405	0.462075	0.894734	-0.0106672	6.26399	3.48278e-08	2.90763e-07	8.2924
F3 vs Healthy	GOLM2	0.315587	0.214729	0.416445	0.162942	6.24828	3.52528e-08	2.92638e-07	8.28485
F3 vs Healthy	ACTA2	0.975988	0.663208	1.28877	-0.0278641	6.2328	3.94352e-08	3.23679e-07	8.21668
F3 vs Healthy	CDHR2	1.80497	1.2271	2.38284	-0.132229	6.23722	3.68494e-08	3.04164e-07	8.20234
F3 vs Healthy	IL32	1.00412	0.682107	1.32614	0.116898	6.22854	4.01103e-08	3.27381e-07	8.14043
F3 vs Healthy	ALDH3A1	2.04894	1.39244	2.70544	0.512115	6.2379	4.28792e-08	3.44212e-07	8.11847
F3 vs Healthy	LILRB2	0.457278	0.31026	0.604296	0.176795	6.21099	4.09292e-08	3.32209e-07	8.1073
F3 vs Healthy	CD79B	0.842014	0.570816	1.11321	0.240665	6.1999	4.27864e-08	3.44212e-07	8.06012
F3 vs Healthy	CKAP4	0.482582	0.326965	0.638199	0.198013	6.19618	4.79821e-08	3.82425e-07	7.98354
F3 vs Healthy	NRP1	0.465696	0.314984	0.616408	0.120339	6.1703	4.81631e-08	3.82425e-07	7.94783
F3 vs Healthy	AXL	0.556682	0.376399	0.736965	0.418748	6.16601	4.89944e-08	3.86924e-07	7.93705
F3 vs Healthy	ACVRL1	0.457214	0.308736	0.605692	0.0345	6.14906	5.24271e-08	4.07426e-07	7.90979
F3 vs Healthy	TFF2	1.17595	0.794731	1.55717	0.169511	6.15977	5.02314e-08	3.94559e-07	7.89647
F3 vs Healthy	PGF	0.385255	0.260196	0.510313	-0.0998662	6.15158	5.19021e-08	4.05503e-07	7.87787
F3 vs Healthy	CES1	1.53268	1.03359	2.03178	0.386278	6.13228	5.60584e-08	4.32502e-07	7.79943
F3 vs Healthy	DAG1	0.903844	0.609482	1.19821	-0.264728	6.13145	5.6246e-08	4.32502e-07	7.78443
F3 vs Healthy	DPP7	0.804375	0.542123	1.06663	0.0501454	6.12479	5.77598e-08	4.41817e-07	7.76313
F3 vs Healthy	ICAM3	0.370286	0.249341	0.49123	0.223088	6.11367	6.03781e-08	4.59439e-07	7.74422
F3 vs Healthy	GUSB	1.08454	0.733785	1.43529	0.108884	6.18836	6.48271e-08	4.85704e-07	7.7333
F3 vs Healthy	PDCD1	0.647434	0.435572	0.859297	0.350453	6.1023	6.31791e-08	4.75797e-07	7.68915
F3 vs Healthy	SPINT2	0.609275	0.409947	0.808602	-0.00762308	6.10376	6.28129e-08	4.7549e-07	7.68843
F3 vs Healthy	GCNT1	0.651606	0.437878	0.865335	0.435285	6.08799	6.68863e-08	4.9354e-07	7.64924
F3 vs Healthy	BCAM	0.481645	0.323808	0.639483	0.257907	6.09354	6.54246e-08	4.87681e-07	7.64902
F3 vs Healthy	CRIP2	0.973705	0.654395	1.29302	0.0274246	6.08929	6.65425e-08	4.93496e-07	7.64145
F3 vs Healthy	DTX3	0.489389	0.328408	0.650369	0.0356931	6.07061	7.16812e-08	5.21026e-07	7.59013
F3 vs Healthy	FST	0.840409	0.564287	1.11653	-0.0930638	6.07772	6.96791e-08	5.11369e-07	7.58918
F3 vs Healthy	LGMN	0.552464	0.370913	0.734014	0.226488	6.07656	7.00027e-08	5.11369e-07	7.5811
F3 vs Healthy	ACOX1	0.676059	0.453427	0.898692	0.211802	6.06384	7.36378e-08	5.32598e-07	7.54956
F3 vs Healthy	CLEC4A	-0.489935	-0.652044	-0.327827	-0.194011	-6.03685	8.58206e-08	6.14627e-07	7.40966
F3 vs Healthy	VSIG4	0.930899	0.62271	1.23909	-0.0837785	6.03165	8.36979e-08	6.02378e-07	7.40387
F3 vs Healthy	SIRPB1	0.676627	0.452002	0.901253	0.219423	6.01509	8.93914e-08	6.37077e-07	7.33644
F3 vs Healthy	KRT19	1.35362	0.901632	1.80561	0.344195	5.98203	1.06571e-07	7.55829e-07	7.21113
F3 vs Healthy	PIK3IP1	0.413475	0.274735	0.552216	0.0660238	5.95111	1.15224e-07	8.09336e-07	7.12746
F3 vs Healthy	GALNT10	0.429048	0.285181	0.572914	0.142224	5.95522	1.13365e-07	8.00128e-07	7.09912
F3 vs Healthy	EPS8L2	0.778581	0.516316	1.04085	0.453649	5.92809	1.26225e-07	8.74683e-07	7.03451
F3 vs Healthy	LY9	0.512658	0.340253	0.685063	0.222464	5.93785	1.21439e-07	8.48908e-07	7.03236
F3 vs Healthy	TNF	0.622378	0.413051	0.831706	0.230523	5.9389	1.26323e-07	8.74683e-07	7.02809
F3 vs Healthy	ADAMTS16	0.516935	0.34259	0.69128	-0.181533	5.92251	1.34743e-07	9.28582e-07	6.95246
F3 vs Healthy	TNFRSF8	0.763657	0.505535	1.02178	0.239385	5.9078	1.36776e-07	9.38167e-07	6.92458
F3 vs Healthy	WFDC2	0.583481	0.38676	0.780201	-0.239828	5.93205	1.56063e-07	1.04591e-06	6.8764
F3 vs Healthy	CHRDL1	0.489694	0.323714	0.655674	0.112046	5.89142	1.45925e-07	9.9161e-07	6.86311
F3 vs Healthy	FCGR2A	0.790429	0.522592	1.05827	-0.0324215	5.8931	1.44961e-07	9.89664e-07	6.85081
F3 vs Healthy	EPHX2	1.15017	0.7596	1.54074	0.564466	5.88222	1.57881e-07	1.04847e-06	6.83483
F3 vs Healthy	FABP2	1.11919	0.739039	1.49934	0.877339	5.87896	1.53288e-07	1.03682e-06	6.82446
F3 vs Healthy	STC1	0.804634	0.531133	1.07814	0.0379423	5.87477	1.55847e-07	1.04591e-06	6.80517
F3 vs Healthy	SPP1	1.03528	0.683279	1.38728	-0.124446	5.87305	1.56909e-07	1.04677e-06	6.79116
F3 vs Healthy	CLSTN2	0.841105	0.554808	1.1274	0.449965	5.86658	1.60973e-07	1.06417e-06	6.76134
F3 vs Healthy	NFATC3	1.1058	0.72818	1.48341	0.43165	5.84929	1.79676e-07	1.18246e-06	6.69792
F3 vs Healthy	GGT5	0.350059	0.230137	0.469981	0.175042	5.829	1.86694e-07	1.22314e-06	6.62298
F3 vs Healthy	ANXA10	1.47945	0.970649	1.98826	0.279737	5.80802	2.11224e-07	1.37767e-06	6.51579
F3 vs Healthy	DCTPP1	0.699502	0.458415	0.940589	-0.108034	5.79383	2.14424e-07	1.39233e-06	6.48132
F3 vs Healthy	CTSZ	0.506098	0.331229	0.680967	0.135537	5.77927	2.27071e-07	1.46792e-06	6.42108
F3 vs Healthy	ROBO1	0.596645	0.390377	0.802912	0.340042	5.77612	2.29893e-07	1.47962e-06	6.40581
F3 vs Healthy	SCARF2	0.701469	0.457641	0.945297	-0.0189585	5.74482	2.59978e-07	1.66591e-06	6.28155
F3 vs Healthy	RRM2B	1.02386	0.667011	1.3807	-0.156228	5.73109	2.85349e-07	1.80474e-06	6.2372
F3 vs Healthy	CTSV	-0.763156	-1.02916	-0.497153	0.562804	-5.729	2.76626e-07	1.76485e-06	6.22697
F3 vs Healthy	ENPP2	0.502256	0.327016	0.677496	0.415247	5.72325	2.82935e-07	1.79725e-06	6.21891
F3 vs Healthy	LHPP	1.03372	0.671281	1.39616	0.485198	5.69533	3.15655e-07	1.9863e-06	6.11752
F3 vs Healthy	CTSL	0.506872	0.329126	0.684619	0.241727	5.69442	3.16775e-07	1.9863e-06	6.11613
F3 vs Healthy	ADA	0.526507	0.341519	0.711495	0.293545	5.68344	3.30695e-07	2.06473e-06	6.07866
F3 vs Healthy	MILR1	1.08902	0.706714	1.47132	0.223602	5.68992	3.35041e-07	2.08296e-06	6.06637
F3 vs Healthy	NPDC1	0.439672	0.284626	0.594719	0.123081	5.66263	3.58737e-07	2.22083e-06	6.02339
F3 vs Healthy	ARSA	0.606486	0.392234	0.820738	0.228946	5.65258	3.73108e-07	2.30004e-06	5.94354
F3 vs Healthy	FCRLB	0.717869	0.46445	0.971287	-0.0535156	5.65828	3.78941e-07	2.32619e-06	5.94259
F3 vs Healthy	MB	0.969744	0.625912	1.31358	0.0951431	5.632	4.04348e-07	2.47177e-06	5.89624
F3 vs Healthy	PXN	0.600354	0.387019	0.813689	0.186045	5.62113	4.3779e-07	2.64302e-06	5.82284
F3 vs Healthy	POLR2F	0.643711	0.414683	0.872738	0.0286738	5.61247	4.36359e-07	2.64302e-06	5.82272
F3 vs Healthy	DPP10	0.753085	0.485867	1.0203	0.495033	5.62933	4.24073e-07	2.58154e-06	5.81797
F3 vs Healthy	LGALS1	0.545765	0.351022	0.740508	-0.0106723	5.59621	4.64902e-07	2.77082e-06	5.76491
F3 vs Healthy	GGT1	0.763206	0.491208	1.0352	-0.141054	5.60308	4.52622e-07	2.72132e-06	5.74572
F3 vs Healthy	TIE1	0.454747	0.292496	0.616998	0.143888	5.59671	4.63997e-07	2.77082e-06	5.72594
F3 vs Healthy	SIGLEC9	0.580963	0.373626	0.788299	0.0942508	5.59531	4.66544e-07	2.77082e-06	5.71506
F3 vs Healthy	KEL	0.622637	0.399464	0.84581	0.229511	5.57278	5.28044e-07	3.12337e-06	5.61776
F3 vs Healthy	PEBP1	1.05627	0.676889	1.43566	0.215468	5.55967	5.35968e-07	3.15746e-06	5.60503
F3 vs Healthy	SPON1	0.563526	0.360774	0.766278	0.0144823	5.55009	5.56308e-07	3.26412e-06	5.5779
F3 vs Healthy	PTN	1.05403	0.673942	1.43413	0.484711	5.53916	6.01377e-07	3.51445e-06	5.5083
F3 vs Healthy	PSME2	0.756777	0.48308	1.03047	0.262253	5.52141	6.21853e-07	3.61963e-06	5.44605
F3 vs Healthy	IL6ST	0.260496	0.166232	0.354761	0.115655	5.51829	6.29411e-07	3.64909e-06	5.4381
F3 vs Healthy	IL10	1.76338	1.12232	2.40444	0.57517	5.49447	7.14609e-07	4.12666e-06	5.35576
F3 vs Healthy	PHOSPHO1	0.553265	0.351822	0.754708	0.0106915	5.48444	7.17668e-07	4.128e-06	5.30744
F3 vs Healthy	DDR1	0.391138	0.248657	0.533619	0.127945	5.48182	7.24981e-07	4.15371e-06	5.28151
F3 vs Healthy	CDH1	0.528341	0.336551	0.72013	0.190377	5.50956	7.82114e-07	4.41185e-06	5.27463
F3 vs Healthy	AGR2	1.17787	0.749422	1.60632	0.0901758	5.4947	7.67148e-07	4.3611e-06	5.26966
F3 vs Healthy	FRZB	0.347748	0.220952	0.474544	0.0597962	5.47658	7.39838e-07	4.22228e-06	5.26252
F3 vs Healthy	GDNF	0.686653	0.436017	0.937289	0.0550359	5.47233	7.78253e-07	4.40709e-06	5.25758
F3 vs Healthy	IL5RA	0.822742	0.521255	1.12423	-0.0367109	5.45096	8.44952e-07	4.74798e-06	5.16267
F3 vs Healthy	KLRD1	0.711877	0.450162	0.973593	0.0345638	5.43159	8.8035e-07	4.92793e-06	5.10222
F3 vs Healthy	CTSS	0.407595	0.258786	0.556404	0.257057	5.49043	1.08062e-06	5.94409e-06	5.02958
F3 vs Healthy	CCL2	0.527808	0.332741	0.722875	-0.10676	5.40311	9.82591e-07	5.45842e-06	4.99882
F3 vs Healthy	CRTAM	0.971233	0.612494	1.32997	0.11185	5.40625	9.70759e-07	5.41328e-06	4.99468
F3 vs Healthy	ADAM15	0.540476	0.340785	0.740168	0.337864	5.40624	1.00331e-06	5.55239e-06	4.98408
F3 vs Healthy	LTBR	0.4326	0.271974	0.593226	0.0913323	5.37803	1.08222e-06	5.94409e-06	4.90185
F3 vs Healthy	LAP3	0.885898	0.555322	1.21647	-0.201827	5.35291	1.23066e-06	6.73405e-06	4.78727
F3 vs Healthy	TFF3	0.468216	0.293207	0.643225	0.0353369	5.34241	1.24101e-06	6.76538e-06	4.76608
F3 vs Healthy	HLA-DRA	0.823249	0.515218	1.13128	0.640481	5.33845	1.30061e-06	7.03777e-06	4.7436
F3 vs Healthy	QDPR	0.863423	0.540022	1.18683	0.153498	5.3313	1.29506e-06	7.03377e-06	4.73174
F3 vs Healthy	NMNAT1	0.892783	0.557871	1.2277	0.123065	5.32311	1.33637e-06	7.20455e-06	4.69949
F3 vs Healthy	MMP9	0.662987	0.414156	0.911819	0.338793	5.32365	1.42134e-06	7.60649e-06	4.64576
F3 vs Healthy	CD300LF	0.852261	0.531946	1.17258	0.182454	5.31309	1.38873e-06	7.4593e-06	4.64551
F3 vs Healthy	CLEC6A	0.649545	0.405	0.89409	-0.160872	5.30553	1.47473e-06	7.86345e-06	4.61112
F3 vs Healthy	ESM1	0.745265	0.463783	1.02675	0.421392	5.28703	1.53447e-06	8.15224e-06	4.57762
F3 vs Healthy	PON3	-0.537109	-0.740099	-0.334119	-0.198235	-5.28372	1.55403e-06	8.19655e-06	4.55236
F3 vs Healthy	FCER2	0.706509	0.439507	0.97351	0.10089	5.2839	1.55292e-06	8.19655e-06	4.53805
F3 vs Healthy	C1QTNF1	0.628783	0.390792	0.866773	0.314288	5.27584	1.60155e-06	8.41676e-06	4.51792
F3 vs Healthy	AIFM1	1.5721	0.975517	2.16869	0.557715	5.26209	1.68793e-06	8.83895e-06	4.46955
F3 vs Healthy	CREG1	0.672147	0.419473	0.92482	0.229527	5.33451	1.98486e-06	1.02833e-05	4.4259
F3 vs Healthy	ANGPTL1	0.450277	0.278624	0.62193	-0.00241769	5.23818	1.84927e-06	9.64923e-06	4.39235
F3 vs Healthy	BTN2A1	0.348706	0.215478	0.481934	0.123494	5.22655	1.93307e-06	1.00506e-05	4.33468
F3 vs Healthy	HMOX2	0.718171	0.443018	0.993324	0.32982	5.21354	2.09214e-06	1.08008e-05	4.28246
F3 vs Healthy	FCRL2	0.626059	0.385369	0.86675	0.404812	5.19407	2.18744e-06	1.12135e-05	4.22149
F3 vs Healthy	NRP2	0.490023	0.301663	0.678384	-0.0390362	5.19492	2.18041e-06	1.12135e-05	4.20673
F3 vs Healthy	CALB1	0.863213	0.529954	1.19647	0.382235	5.17235	2.37563e-06	1.21356e-05	4.18182
F3 vs Healthy	FCAR	0.527062	0.323359	0.730766	-0.331636	5.16823	2.48343e-06	1.26421e-05	4.12579
F3 vs Healthy	IL1R1	0.3427	0.209682	0.475718	0.111852	5.14465	2.63889e-06	1.3374e-05	4.05937
F3 vs Healthy	CCL15	0.520942	0.318714	0.72317	0.161637	5.14399	2.64551e-06	1.3374e-05	4.0461
F3 vs Healthy	CLEC4D	0.69314	0.422778	0.963502	-0.114184	5.12099	2.96796e-06	1.48767e-05	3.9323
F3 vs Healthy	CLEC14A	0.40212	0.245076	0.559164	-0.0866115	5.11313	2.9733e-06	1.48767e-05	3.93104
F3 vs Healthy	CA9	0.719897	0.438401	1.00139	0.232682	5.10681	3.04511e-06	1.51323e-05	3.93035
F3 vs Healthy	KYAT1	1.22653	0.747642	1.70542	0.433387	5.11442	2.95881e-06	1.48767e-05	3.92634
F3 vs Healthy	CCL28	0.573893	0.349766	0.79802	0.563577	5.11464	3.0397e-06	1.51323e-05	3.92195
F3 vs Healthy	CD28	0.479891	0.292321	0.66746	0.256655	5.11044	3.08824e-06	1.52946e-05	3.88829
F3 vs Healthy	BSG	0.344911	0.209815	0.480007	-0.0312131	5.0982	3.14585e-06	1.55273e-05	3.84676
F3 vs Healthy	IFNLR1	0.471445	0.286572	0.656318	-0.0451719	5.09374	3.28844e-06	1.61765e-05	3.83992
F3 vs Healthy	OSM	0.63119	0.38282	0.879559	0.185873	5.07622	3.5121e-06	1.72187e-05	3.77188
F3 vs Healthy	GFRA1	0.429875	0.260143	0.599607	0.0328177	5.05743	3.66864e-06	1.79261e-05	3.72067
F3 vs Healthy	CD244	0.370233	0.223993	0.516473	0.368518	5.05547	3.69589e-06	1.7999e-05	3.71639
F3 vs Healthy	SLIT2	0.676959	0.40923	0.944689	0.540103	5.05062	3.86612e-06	1.87655e-05	3.69187
F3 vs Healthy	GHRL	-1.08684	-1.51809	-0.65559	-0.260773	-5.03254	4.02889e-06	1.94264e-05	3.64624
F3 vs Healthy	SPINT1	0.399179	0.240929	0.55743	0.232385	5.03702	3.96156e-06	1.9165e-05	3.63289
F3 vs Healthy	NECTIN2	0.438032	0.264161	0.611904	0.0172269	5.03072	4.05645e-06	1.9495e-05	3.61403
F3 vs Healthy	FLRT2	0.457905	0.275831	0.639979	0.142788	5.02204	4.19102e-06	2.00757e-05	3.59686
F3 vs Healthy	VAMP5	0.898911	0.540457	1.25737	0.803325	5.00912	4.51549e-06	2.15592e-05	3.52663
F3 vs Healthy	GPKOW	0.365357	0.219406	0.511308	0.211255	5.00022	4.6682e-06	2.22158e-05	3.51572
F3 vs Healthy	CCL20	1.11497	0.668234	1.56171	0.735362	4.98382	4.83683e-06	2.29435e-05	3.44013
F3 vs Healthy	CD302	0.469818	0.281533	0.658104	-0.0602138	4.9827	4.85727e-06	2.29659e-05	3.43023
F3 vs Healthy	LILRB1	0.3507	0.209644	0.491756	0.230068	4.96473	5.19508e-06	2.44839e-05	3.38465
F3 vs Healthy	AHCY	0.860356	0.513739	1.20697	0.639959	4.95655	5.35635e-06	2.5002e-05	3.36767
F3 vs Healthy	EGFR	-0.338245	-0.474461	-0.202029	0.0966877	-4.95856	5.31633e-06	2.49748e-05	3.34705
F3 vs Healthy	SIRPA	0.788872	0.472306	1.10544	0.123155	4.9874	5.79994e-06	2.68155e-05	3.34189
F3 vs Healthy	XCL1	0.754831	0.450764	1.0589	0.134175	4.95715	5.34438e-06	2.5002e-05	3.33702
F3 vs Healthy	KLRB1	0.63626	0.379222	0.893299	0.34243	4.94297	5.6351e-06	2.62193e-05	3.28525
F3 vs Healthy	FOLR2	0.436774	0.260221	0.613327	0.18541	4.94007	5.69638e-06	2.64203e-05	3.27993
F3 vs Healthy	WARS	0.4706	0.279981	0.66122	-0.0330524	4.93281	6.15541e-06	2.80157e-05	3.27208
F3 vs Healthy	CA3	0.745265	0.442906	1.04762	0.216246	4.92198	6.09403e-06	2.79545e-05	3.24633
F3 vs Healthy	CA6	-1.03358	-1.4521	-0.615061	0.529893	-4.9315	5.88151e-06	2.71069e-05	3.24601
F3 vs Healthy	IFNGR1	0.343158	0.203901	0.482416	0.107775	4.92071	6.12282e-06	2.79545e-05	3.20611
F3 vs Healthy	GPA33	-1.86289	-2.61883	-1.10695	-0.343293	-4.92097	6.11702e-06	2.79545e-05	3.19903
F3 vs Healthy	LRRC25	0.679475	0.40346	0.955489	0.337398	4.91579	6.23617e-06	2.82952e-05	3.1911
F3 vs Healthy	NOS1	0.996121	0.590972	1.40127	0.235113	4.91106	6.50458e-06	2.93308e-05	3.18725
F3 vs Healthy	LILRA2	0.689652	0.409038	0.970267	-0.0190654	4.90763	6.42858e-06	2.90779e-05	3.15928
F3 vs Healthy	SPINK1	0.435853	0.257963	0.613744	0.103757	4.89259	6.79851e-06	3.05619e-05	3.15798
F3 vs Healthy	BTN3A2	0.434071	0.256963	0.611178	-0.335689	4.89555	6.88933e-06	3.08752e-05	3.12041
F3 vs Healthy	COL6A3	0.41429	0.24462	0.583959	0.139377	4.87586	7.23436e-06	3.23223e-05	3.07356
F3 vs Healthy	TNFSF13	0.421957	0.2488	0.595114	-0.0928008	4.86608	7.50202e-06	3.3416e-05	3.00106
F3 vs Healthy	S100A11	0.36863	0.216998	0.520262	-0.00550462	4.85457	7.8291e-06	3.47669e-05	3.0007
F3 vs Healthy	CCN4	0.415638	0.244011	0.587265	-0.0689215	4.83594	8.38842e-06	3.71378e-05	2.90999
F3 vs Healthy	CCL25	0.767905	0.450436	1.08537	0.237858	4.83012	8.57092e-06	3.78311e-05	2.87714
F3 vs Healthy	IL6R	0.418672	0.245181	0.592163	0.0453452	4.82177	9.26472e-06	4.07704e-05	2.81762
F3 vs Healthy	TFF1	1.20082	0.702932	1.69871	0.291202	4.81898	9.35963e-06	4.10643e-05	2.80191
F3 vs Healthy	NUDT5	0.551336	0.321206	0.781465	0.0814831	4.78405	1.016e-05	4.44426e-05	2.74221
F3 vs Healthy	CD4	0.379239	0.220982	0.537495	0.013825	4.78663	1.02942e-05	4.48951e-05	2.71874
F3 vs Healthy	BCL2L11	0.507032	0.295365	0.718698	0.0487359	4.78477	1.03649e-05	4.50686e-05	2.71243
F3 vs Healthy	CLC	0.773745	0.449982	1.09751	0.0141338	4.77223	1.06118e-05	4.60053e-05	2.67464
F3 vs Healthy	PLXNB2	0.33179	0.19253	0.471049	-0.0362631	4.75762	1.11977e-05	4.84017e-05	2.61406
F3 vs Healthy	CTSC	0.721	0.418017	1.02398	0.502827	4.75192	1.14349e-05	4.92815e-05	2.59837
F3 vs Healthy	SRP14	0.768792	0.445179	1.09241	0.173251	4.74389	1.17773e-05	5.06078e-05	2.5912
F3 vs Healthy	SSC5D	0.728919	0.421916	1.03592	0.00198615	4.7412	1.18941e-05	5.09598e-05	2.59026
F3 vs Healthy	TGFBI	0.431032	0.249451	0.612614	0.286987	4.74012	1.19411e-05	5.10118e-05	2.56499
F3 vs Healthy	PTPRM	0.295492	0.170961	0.420023	0.10983	4.73967	1.22266e-05	5.20791e-05	2.55428
F3 vs Healthy	TXNDC15	0.323538	0.187009	0.460067	-0.0626677	4.73208	1.22987e-05	5.22338e-05	2.53577
F3 vs Healthy	GPNMB	0.335544	0.193896	0.477192	0.0811062	4.73031	1.23787e-05	5.24212e-05	2.52135
F3 vs Healthy	IFNL1	0.605507	0.349536	0.861479	0.243312	4.72505	1.28976e-05	5.44609e-05	2.50657
F3 vs Healthy	NTproBNP	1.46826	0.846326	2.0902	-0.665529	4.7142	1.31316e-05	5.52888e-05	2.48329
F3 vs Healthy	PTX3	0.774475	0.446582	1.10237	-0.199802	4.71796	1.32358e-05	5.55673e-05	2.47783
F3 vs Healthy	OLR1	0.588465	0.338885	0.838046	0.238188	4.70827	1.34199e-05	5.6179e-05	2.45403
F3 vs Healthy	LTBP3	0.719815	0.414604	1.02503	0.160466	4.71085	1.35832e-05	5.67002e-05	2.45009
F3 vs Healthy	PDGFRA	0.480732	0.276255	0.685209	0.0399323	4.69473	1.41012e-05	5.86946e-05	2.41597
F3 vs Healthy	SFRP1	0.702479	0.403002	1.00196	0.462629	4.68828	1.54125e-05	6.37896e-05	2.40898
F3 vs Healthy	TINAGL1	0.419337	0.240927	0.597748	0.142914	4.69348	1.41662e-05	5.87977e-05	2.38976
F3 vs Healthy	PAPPA	0.861331	0.492455	1.23021	0.170088	4.6641	1.61025e-05	6.64567e-05	2.28896
F3 vs Healthy	TNFSF11	-1.0897	-1.55694	-0.622456	0.355858	-4.65845	1.64362e-05	6.7643e-05	2.24165
F3 vs Healthy	FCRL6	0.780521	0.445276	1.11577	0.117025	4.65052	1.69161e-05	6.94225e-05	2.2316
F3 vs Healthy	CCN1	1.19555	0.681212	1.7099	0.551798	4.64161	1.71159e-05	7.00456e-05	2.22636
F3 vs Healthy	TFPI2	0.760303	0.433075	1.08753	0.0520675	4.64243	1.77915e-05	7.2607e-05	2.19321
F3 vs Healthy	NCF2	0.662605	0.376564	0.948647	0.168841	4.62705	1.84174e-05	7.4952e-05	2.18279
F3 vs Healthy	NAMPT	0.517961	0.293624	0.742298	0.0627859	4.61185	1.94584e-05	7.89685e-05	2.14377
F3 vs Healthy	IL18R1	0.46868	0.264879	0.672481	0.0705308	4.5922	2.04778e-05	8.28754e-05	2.04732
F3 vs Healthy	COLEC12	0.354501	0.200011	0.50899	-0.00436923	4.58216	2.12353e-05	8.57036e-05	2.02032
F3 vs Healthy	CCDC80	0.406032	0.228876	0.583189	-0.121528	4.57674	2.16563e-05	8.69226e-05	1.99906
F3 vs Healthy	CD22	0.491532	0.277076	0.705988	0.155831	4.57684	2.16483e-05	8.69226e-05	1.98948
F3 vs Healthy	TIMD4	0.701221	0.39519	1.00725	-0.000951538	4.57553	2.1751e-05	8.70637e-05	1.97995
F3 vs Healthy	SERPINB8	0.868608	0.489207	1.24801	0.225875	4.57168	2.20554e-05	8.8041e-05	1.97561
F3 vs Healthy	BAIAP2	0.904213	0.508785	1.29964	0.10618	4.56753	2.28306e-05	9.06398e-05	1.96846
F3 vs Healthy	PLIN1	0.389423	0.218941	0.559905	0.25367	4.56269	2.32316e-05	9.19821e-05	1.95425
F3 vs Healthy	MARCO	0.497641	0.280001	0.715281	0.01097	4.56593	2.2519e-05	8.96466e-05	1.94362
F3 vs Healthy	PRCP	0.609659	0.342814	0.876504	-0.0554397	4.57256	2.55155e-05	9.99414e-05	1.91033
F3 vs Healthy	RELT	0.417989	0.234695	0.601282	-0.0703923	4.55375	2.35312e-05	9.29165e-05	1.90293
F3 vs Healthy	DSG4	-0.580356	-0.835271	-0.325442	0.458395	-4.54623	2.41778e-05	9.52122e-05	1.89486
F3 vs Healthy	GLB1	0.479693	0.268307	0.691078	0.322538	4.53148	2.54978e-05	9.99414e-05	1.84316
F3 vs Healthy	TST	0.902224	0.503473	1.30097	0.633939	4.51951	2.71275e-05	0.000105971	1.81262
F3 vs Healthy	DKK4	0.575816	0.320712	0.830921	0.444	4.51139	2.9041e-05	0.000112843	1.76008
F3 vs Healthy	CXCL6	0.860687	0.479615	1.24176	-0.231545	4.51013	2.75323e-05	0.000107266	1.75752
F3 vs Healthy	IL12A_IL12B	0.868447	0.482046	1.25485	0.220975	4.48804	2.98032e-05	0.000115497	1.70713
F3 vs Healthy	ITGB1	0.244187	0.135494	0.352881	0.166073	4.48614	3.00077e-05	0.000115982	1.68911
F3 vs Healthy	CDHR5	-0.525377	-0.75963	-0.291125	-0.169855	-4.47857	3.08324e-05	0.000118542	1.67778
F3 vs Healthy	TNFRSF13B	0.347481	0.192695	0.502267	0.195114	4.48281	3.0367e-05	0.000117061	1.67585
F3 vs Healthy	CD46	0.318439	0.17616	0.460717	0.0577833	4.47194	3.27638e-05	0.000125638	1.61383
F3 vs Healthy	RSPO3	0.423701	0.233229	0.614173	-0.0564238	4.44201	3.51364e-05	0.000133336	1.55551
F3 vs Healthy	APEX1	1.04026	0.573615	1.50691	-0.04446	4.4515	3.39668e-05	0.00012991	1.55516
F3 vs Healthy	OSMR	0.30969	0.170711	0.44867	0.0572554	4.44969	3.41862e-05	0.000130407	1.54626
F3 vs Healthy	EPHB4	0.282063	0.155237	0.408889	0.107406	4.44108	3.52538e-05	0.000133435	1.53749
F3 vs Healthy	FKBP4	0.801249	0.441363	1.16114	-0.218938	4.44584	3.46591e-05	0.000131867	1.53277
F3 vs Healthy	IL1RAP	-0.504124	-0.731229	-0.277019	-0.294759	-4.43264	3.63303e-05	0.0001368	1.5198
F3 vs Healthy	RRM2	0.616697	0.339314	0.89408	0.175758	4.44089	3.59134e-05	0.00013558	1.51493
F3 vs Healthy	CD34	-0.243119	-0.352998	-0.133241	0.0640523	-4.41833	3.82301e-05	0.000143584	1.4592
F3 vs Healthy	TNFSF14	0.482113	0.263919	0.700306	-0.190338	4.41223	3.90695e-05	0.000146361	1.42711
F3 vs Healthy	KLK13	-0.822938	-1.1897	-0.456172	-0.357225	-4.54863	5.78517e-05	0.000210777	1.42192
F3 vs Healthy	PRDX1	0.953846	0.521463	1.38623	0.00135	4.40515	4.00646e-05	0.000149704	1.40249
F3 vs Healthy	EGFL7	0.568946	0.311011	0.826881	0.111327	4.40595	4.06532e-05	0.000151516	1.39012
F3 vs Healthy	RTN4R	0.317272	0.173061	0.461483	0.176578	4.39325	4.17953e-05	0.000155376	1.35481
F3 vs Healthy	PROC	-0.447781	-0.652627	-0.242936	-0.237665	-4.36506	4.6186e-05	0.000171263	1.30869
F3 vs Healthy	ITGB7	0.70304	0.380646	1.02543	0.448748	4.35456	4.79341e-05	0.000177294	1.22878
F3 vs Healthy	LAYN	0.559359	0.302811	0.815908	-0.0314754	4.35385	4.80551e-05	0.000177294	1.21805
F3 vs Healthy	C2CD2L	0.508737	0.275174	0.7423	0.143986	4.35078	4.93994e-05	0.000181795	1.19801
F3 vs Healthy	CES2	0.624476	0.336648	0.912303	0.435084	4.33246	5.18243e-05	0.00019024	1.15772
F3 vs Healthy	CNDP1	-0.806346	-1.179	-0.433689	-0.169732	-4.32079	5.40003e-05	0.000197731	1.11962
F3 vs Healthy	KIT	-0.303106	-0.443664	-0.162548	0.319395	-4.30616	5.68551e-05	0.000207663	1.07971
F3 vs Healthy	DBI	1.47772	0.789239	2.16619	-0.119793	4.30807	7.42908e-05	0.000263905	0.981992
F3 vs Healthy	FABP6	0.620076	0.330748	0.909404	0.609277	4.28088	6.31282e-05	0.000229429	0.979593
F3 vs Healthy	CXCL13	0.682581	0.363567	1.0016	0.523712	4.27264	6.39544e-05	0.000231855	0.937933
F3 vs Healthy	MMP1	1.34587	0.716523	1.97521	-0.878368	4.27037	6.44632e-05	0.00023312	0.922225
F3 vs Healthy	TNFRSF12A	0.519083	0.275891	0.762275	-0.0574831	4.26225	6.63226e-05	0.000239253	0.906187
F3 vs Healthy	CST3	0.326413	0.172815	0.480011	0.0183562	4.2436	7.07923e-05	0.000254122	0.875016
F3 vs Healthy	ICAM2	0.466133	0.246903	0.685363	0.21844	4.24583	7.02434e-05	0.000252772	0.853411
F3 vs Healthy	KDR	-0.407902	-0.599906	-0.215898	-0.241185	-4.24226	7.11224e-05	0.000254681	0.824006
F3 vs Healthy	CCL11	0.469008	0.248018	0.689997	-0.0213915	4.238	7.219e-05	0.000257872	0.814448
F3 vs Healthy	DCBLD2	0.458745	0.242355	0.675134	-0.285681	4.23337	7.33649e-05	0.000261429	0.800511
F3 vs Healthy	SCARF1	0.442195	0.23341	0.650979	-0.173772	4.22927	7.44208e-05	0.000263905	0.783309
F3 vs Healthy	IL15RA	0.449022	0.235824	0.66222	0.13212	4.20691	8.16661e-05	0.000288896	0.736572
F3 vs Healthy	IL12B	0.579984	0.304028	0.855939	0.106361	4.1969	8.32963e-05	0.000293951	0.702446
F3 vs Healthy	CD160	0.559857	0.292699	0.827015	0.346939	4.18466	8.691e-05	0.000305965	0.656411
F3 vs Healthy	COMT	1.55627	0.812791	2.29974	-0.231136	4.18115	8.92817e-05	0.000312059	0.645591
F3 vs Healthy	LY96	0.454176	0.237226	0.671126	-0.0253515	4.18039	8.82076e-05	0.000309787	0.638058
F3 vs Healthy	IL12RB1	0.502429	0.262446	0.742412	-0.0949844	4.18189	8.9053e-05	0.000312006	0.635077
F3 vs Healthy	CCL27	0.659212	0.343674	0.974751	-0.578666	4.17181	9.08693e-05	0.00031685	0.607247
F3 vs Healthy	ACP5	0.372689	0.192899	0.55248	-0.153478	4.14869	0.000109804	0.00038196	0.519729
F3 vs Healthy	THY1	0.370451	0.190543	0.55036	0.169755	4.11179	0.000111782	0.000387919	0.398425
F3 vs Healthy	GRN	0.333864	0.171473	0.496255	0.0801571	4.10788	0.000116536	0.000403459	0.3729
F3 vs Healthy	HPGDS	-0.41414	-0.616007	-0.212274	0.0939609	-4.0979	0.000118876	0.000410587	0.370463
F3 vs Healthy	FUS	0.400273	0.205087	0.595459	-0.16842	4.09625	0.000119547	0.000410961	0.364646
F3 vs Healthy	CD40	0.564001	0.288795	0.839206	0.0533331	4.09236	0.000119497	0.000410961	0.329475
F3 vs Healthy	PDCD1LG2	0.392296	0.200245	0.584347	0.200552	4.07896	0.000125114	0.000428083	0.300654
F3 vs Healthy	CLEC7A	0.399931	0.203863	0.595999	-0.0591092	4.07314	0.000127629	0.000435669	0.295495
F3 vs Healthy	SORT1	0.438487	0.22388	0.653094	-0.0559923	4.08004	0.000124649	0.000427493	0.291618
F3 vs Healthy	ADAM8	0.282873	0.144046	0.4217	0.0120183	4.07518	0.000136156	0.000462613	0.289679
F3 vs Healthy	IGF2R	0.291021	0.14804	0.434002	0.00369077	4.06442	0.000131497	0.000447824	0.258395
F3 vs Healthy	BMP6	0.461338	0.234154	0.688521	0.0959922	4.05622	0.000137052	0.000464578	0.216075
F3 vs Healthy	SOD1	0.56039	0.282725	0.838054	0.177821	4.03782	0.000156712	0.000526336	0.178416
F3 vs Healthy	PON2	0.441641	0.222267	0.661016	0.413084	4.02126	0.000154333	0.00051954	0.171043
F3 vs Healthy	LIFR	0.328356	0.166012	0.4907	0.103105	4.04005	0.000144799	0.000489703	0.168177
F3 vs Healthy	ISM1	0.426617	0.215548	0.637687	-0.125602	4.03731	0.000146152	0.000493136	0.164666
F3 vs Healthy	APOH	0.295615	0.146471	0.44476	0.442429	3.95796	0.000188764	0.000624387	0.0306363
F3 vs Healthy	CST7	0.51301	0.255846	0.770174	0.273427	3.98352	0.000173151	0.000578886	0.00489216
F3 vs Healthy	SPINK4	0.8279	0.413443	1.24236	-0.117902	3.99004	0.000171528	0.000574777	0.00332001
F3 vs Healthy	PSIP1	0.601089	0.299102	0.903077	0.0416484	3.97583	0.000179946	0.000597503	-0.0134545
F3 vs Healthy	TYMP	0.978902	0.487874	1.46993	-0.0479662	3.98093	0.000174673	0.000582641	-0.015466
F3 vs Healthy	TGFBR2	0.349518	0.17408	0.524955	-0.0403385	3.97831	0.000176227	0.000586488	-0.0228522
F3 vs Healthy	VEGFA	0.462822	0.229759	0.695886	-0.25291	3.96903	0.000188955	0.000624387	-0.0438266
F3 vs Healthy	FUT3_FUT5	0.761231	0.377974	1.14449	-0.300158	3.97242	0.000192029	0.00063188	-0.0524076
F3 vs Healthy	LRP1	0.331685	0.164306	0.499065	-0.232202	3.95708	0.000189325	0.000624387	-0.0929388
F3 vs Healthy	INPP1	0.663121	0.327871	0.998372	0.0519631	3.9498	0.000194029	0.000637026	-0.115844
F3 vs Healthy	METAP1D	1.22139	0.60331	1.83947	0.158153	3.94718	0.000198155	0.000649112	-0.131225
F3 vs Healthy	CD5	0.291684	0.143723	0.439646	0.149669	3.93655	0.000202881	0.000661626	-0.145586
F3 vs Healthy	PLAT	0.794677	0.391968	1.19739	0.0555885	3.94049	0.000200205	0.000654363	-0.146487
F3 vs Healthy	VMO1	0.660299	0.325238	0.995361	0.161542	3.93521	0.000203798	0.000663137	-0.176474
F3 vs Healthy	PKLR	0.774046	0.379682	1.16841	0.809371	3.91941	0.000214905	0.000697724	-0.21279
F3 vs Healthy	NCAN	-0.493562	-0.745164	-0.241959	0.424879	-3.91722	0.000216492	0.00070132	-0.219373
F3 vs Healthy	COX5B	0.889891	0.435164	1.34462	-0.124436	3.90784	0.000223403	0.000722105	-0.252938
F3 vs Healthy	THBD	0.340711	0.166497	0.514925	0.119073	3.90531	0.000225307	0.000725484	-0.263827
F3 vs Healthy	SIGLEC5	1.01758	0.497245	1.53792	0.103879	3.90513	0.000225441	0.000725484	-0.263911
F3 vs Healthy	GZMH	0.708011	0.344468	1.07155	0.00686875	3.89012	0.000239835	0.000770107	-0.31553
F3 vs Healthy	GLO1	0.676328	0.328632	1.02402	0.245989	3.88541	0.000243632	0.000778875	-0.315737
F3 vs Healthy	MATN2	0.311954	0.151553	0.472355	0.277705	3.88361	0.000242271	0.000776225	-0.318125
F3 vs Healthy	NCR1	0.430482	0.208473	0.652492	0.185627	3.87313	0.000253788	0.000807808	-0.335908
F3 vs Healthy	ARSB	0.494178	0.239193	0.749162	-0.00246538	3.87008	0.000253452	0.000807808	-0.366726
F3 vs Healthy	ERBB2	0.315447	0.151909	0.478984	0.278221	3.85177	0.000269389	0.000855604	-0.43743
F3 vs Healthy	LILRA5	0.336456	0.161913	0.510999	-0.114008	3.84926	0.000271648	0.000860905	-0.439462
F3 vs Healthy	ADM	0.434329	0.208619	0.66004	-0.314771	3.84255	0.000277772	0.000878408	-0.465726
F3 vs Healthy	WNT9A	0.384987	0.184402	0.585573	-0.157319	3.83376	0.000289188	0.000912536	-0.476328
F3 vs Healthy	TBC1D17	0.427027	0.20375	0.650303	0.270564	3.82024	0.0003024	0.000948083	-0.513274
F3 vs Healthy	RNASE3	0.92908	0.444491	1.41367	0.28638	3.82852	0.000291009	0.000916302	-0.51532
F3 vs Healthy	PTK7	0.436862	0.208354	0.66537	-0.0812234	3.81875	0.000303892	0.000950721	-0.527098
F3 vs Healthy	CRELD2	0.619094	0.295656	0.942532	-0.214111	3.82223	0.000297132	0.000933569	-0.529552
F3 vs Healthy	SUMF2	0.619506	0.295229	0.943782	-0.149376	3.81715	0.000308959	0.000964506	-0.539736
F3 vs Healthy	VNN2	0.39763	0.188777	0.606482	0.222416	3.80181	0.000317886	0.000988153	-0.575974
F3 vs Healthy	CCN5	0.479776	0.228265	0.731287	0.233133	3.8092	0.000310226	0.000966396	-0.578066
F3 vs Healthy	SH2D1A	0.43946	0.208062	0.670857	0.130069	3.79348	0.000330276	0.00102232	-0.595472
F3 vs Healthy	MPO	0.410671	0.194417	0.626925	0.334328	3.79437	0.000332974	0.00102632	-0.597197
F3 vs Healthy	TIMP4	0.467088	0.220885	0.713292	-0.17217	3.7884	0.000332269	0.00102631	-0.616695
F3 vs Healthy	PSME1	0.535702	0.25368	0.817723	0.0421023	3.79308	0.000327183	0.00101489	-0.618904
F3 vs Healthy	HSPG2	0.338015	0.159654	0.516375	0.07896	3.79023	0.000349512	0.00107052	-0.638816
F3 vs Healthy	PCDH1	0.202818	0.0955484	0.310088	0.0943215	3.77556	0.000346622	0.0010639	-0.647444
F3 vs Healthy	RCOR1	0.260014	0.122327	0.397701	0.0152281	3.77209	0.000354315	0.0010807	-0.65807
F3 vs Healthy	CANT1	0.24003	0.113137	0.366923	-0.106838	3.77728	0.000344667	0.00106012	-0.662882
F3 vs Healthy	APBB1IP	0.347134	0.162355	0.531913	0.07351	3.75142	0.000375219	0.00113733	-0.684764
F3 vs Healthy	CCL24	0.90377	0.425328	1.38221	0.0312238	3.77208	0.000350615	0.00107165	-0.696939
F3 vs Healthy	TNFRSF19	0.320482	0.150457	0.490506	-0.0253631	3.76395	0.000360109	0.00109608	-0.703812
F3 vs Healthy	IL1RL1	0.624333	0.292923	0.955744	0.140641	3.76185	0.000362599	0.00110137	-0.711765
F3 vs Healthy	SOD2	0.493134	0.230593	0.755674	0.466306	3.75076	0.000376029	0.00113743	-0.736886
F3 vs Healthy	CHIT1	0.844285	0.39485	1.29372	-0.797541	3.75346	0.000380639	0.00114899	-0.745806
F3 vs Healthy	SEMA4D	0.303952	0.141934	0.465969	-0.141352	3.74623	0.000381656	0.00114969	-0.752153
F3 vs Healthy	COL18A1	0.229622	0.10663	0.352614	-0.0610277	3.72811	0.000404963	0.00121489	-0.781373
F3 vs Healthy	MAPK9	0.48092	0.223647	0.738193	-0.190103	3.73385	0.000401509	0.00120701	-0.785629
F3 vs Healthy	SETMAR	0.35482	0.164591	0.545049	0.0158246	3.72463	0.000409603	0.00122629	-0.79836
F3 vs Healthy	CST6	-0.530753	-0.816809	-0.244697	0.462961	-3.71478	0.000462213	0.00137534	-0.86536
F3 vs Healthy	NFKBIE	0.515728	0.237209	0.794247	-0.0125922	3.69865	0.00045022	0.00134514	-0.88846
F3 vs Healthy	ENAH	0.561357	0.257641	0.865073	0.115775	3.6919	0.000460185	0.0013721	-0.890863
F3 vs Healthy	DNPH1	0.642647	0.294118	0.991176	0.122292	3.68202	0.00047056	0.00139733	-0.95886
F3 vs Healthy	DDX58	0.618206	0.281484	0.954929	0.334986	3.66724	0.000498414	0.00146884	-0.980815
F3 vs Healthy	PPP3R1	0.350327	0.159405	0.541248	0.0835331	3.66412	0.000498662	0.00146884	-1.01493
F3 vs Healthy	SELE	0.657055	0.299328	1.01478	0.14465	3.66777	0.000492802	0.00146041	-1.01775
F3 vs Healthy	CD63	0.62669	0.285164	0.968217	-0.234663	3.66421	0.000498516	0.00146884	-1.03355
F3 vs Healthy	TMSB10	0.878925	0.398281	1.35957	-0.886742	3.65374	0.000525703	0.00153918	-1.04726
F3 vs Healthy	CALCA	0.822408	0.373327	1.27149	0.419668	3.65691	0.000510428	0.00150047	-1.05236
F3 vs Healthy	ANXA5	0.396608	0.178919	0.614297	0.233092	3.63918	0.000545591	0.00158787	-1.05416
F3 vs Healthy	CCN2	0.710329	0.322177	1.09848	-0.112568	3.65434	0.000514684	0.00150995	-1.06624
F3 vs Healthy	CXADR	0.507826	0.229329	0.786324	0.136355	3.64227	0.000540197	0.0015753	-1.06654
F3 vs Healthy	CPPED1	0.741672	0.334429	1.14891	-0.0419468	3.63888	0.000551407	0.0016016	-1.07897
F3 vs Healthy	NID2	0.562542	0.254186	0.870898	0.182544	3.64296	0.000533959	0.00156023	-1.07938
F3 vs Healthy	LCN2	0.308131	0.137525	0.478737	0.0805724	3.62866	0.000674258	0.00192715	-1.08921
F3 vs Healthy	SLAMF6	0.460116	0.206982	0.713251	0.242383	3.63074	0.000560601	0.00162507	-1.12422
F3 vs Healthy	CD276	0.323434	0.144597	0.502271	0.0142931	3.61144	0.000590975	0.00170635	-1.15269
F3 vs Healthy	EIF4EBP1	0.71891	0.321226	1.11659	-0.0147192	3.60984	0.000594016	0.00171175	-1.17973
F3 vs Healthy	GPC5	-0.517033	-0.802735	-0.231332	-0.19417	-3.61374	0.000586614	0.00169711	-1.1859
F3 vs Healthy	GZMA	0.247195	0.109642	0.384747	0.322107	3.58858	0.000635907	0.00182169	-1.21152
F3 vs Healthy	KLK14	-0.518447	-0.806516	-0.230377	0.312142	-3.59384	0.000625288	0.00179832	-1.23475
F3 vs Healthy	MLN	1.25402	0.556931	1.95112	-0.647516	3.5933	0.000632021	0.00181411	-1.24366
F3 vs Healthy	CCN3	0.324779	0.14247	0.507088	0.0100823	3.56061	0.000714263	0.00202236	-1.31049
F3 vs Healthy	CLEC1A	0.256078	0.112286	0.399869	0.0190047	3.55726	0.00070889	0.00201105	-1.31524
F3 vs Healthy	LIF	0.474771	0.208856	0.740687	0.153353	3.56631	0.000688798	0.00196166	-1.31621
F3 vs Healthy	NT5E	0.583537	0.257112	0.909963	-0.144402	3.56974	0.000675361	0.00192715	-1.32212
F3 vs Healthy	ANGPT2	0.461361	0.202536	0.720186	-0.0624923	3.55948	0.000697814	0.00198347	-1.32505
F3 vs Healthy	HS6ST1	0.334436	0.14604	0.522833	0.106476	3.54481	0.000731159	0.00206128	-1.3505
F3 vs Healthy	AFP	1.03527	0.452764	1.61777	-0.0590185	3.54899	0.000721487	0.00203886	-1.37133
F3 vs Healthy	IL17D	0.346659	0.151444	0.541874	0.0460453	3.54705	0.000732242	0.00206128	-1.38163
F3 vs Healthy	DKK3	0.334251	0.145645	0.522857	0.131719	3.53891	0.000744978	0.00208109	-1.38708
F3 vs Healthy	REG4	0.494847	0.215722	0.773972	0.000987692	3.54017	0.000742005	0.00208109	-1.39552
F3 vs Healthy	EPHA1	0.337745	0.147183	0.528308	0.0809062	3.53919	0.000744318	0.00208109	-1.39656
F3 vs Healthy	SMPDL3A	0.485881	0.211722	0.760041	-0.0236454	3.53898	0.000744816	0.00208109	-1.39852
F3 vs Healthy	GLOD4	0.521302	0.225711	0.816892	-0.145556	3.52486	0.000799444	0.00222474	-1.43191
F3 vs Healthy	LTA	0.327118	0.141301	0.512935	0.230202	3.51639	0.000806823	0.00223675	-1.43244
F3 vs Healthy	FUCA1	0.664652	0.286519	1.04279	0.0802655	3.51788	0.000848922	0.00234014	-1.45095
F3 vs Healthy	DCN	0.298282	0.129064	0.4675	0.0379406	3.52095	0.00079528	0.00221738	-1.46127
F3 vs Healthy	NUCB2	0.339853	0.146813	0.532893	-0.0140369	3.51557	0.000802161	0.00222806	-1.46909
F3 vs Healthy	CCL23	0.508476	0.218724	0.798229	-0.124494	3.50425	0.00083138	0.00230047	-1.51257
F3 vs Healthy	CD109	0.327501	0.140666	0.514336	0.160782	3.50031	0.000841779	0.00232484	-1.51644
F3 vs Healthy	SLAMF1	0.739314	0.316233	1.16239	0.18275	3.49047	0.000875424	0.00240412	-1.5347
F3 vs Healthy	LRRN1	-0.428793	-0.674132	-0.183454	0.110005	-3.49107	0.000873776	0.00240412	-1.54521
F3 vs Healthy	BAMBI	0.339453	0.144286	0.53462	0.107022	3.47418	0.000921363	0.00252081	-1.57757
F3 vs Healthy	LY6D	0.388841	0.164734	0.612947	-0.0632806	3.46786	0.00095557	0.00259979	-1.59292
F3 vs Healthy	DECR1	1.15574	0.490866	1.82061	0.123583	3.47216	0.000927209	0.00253206	-1.5967
F3 vs Healthy	IGFBP1	1.32701	0.564122	2.08991	0.70911	3.47347	0.000916011	0.00251087	-1.60915
F3 vs Healthy	LAMA4	0.253053	0.107101	0.399006	0.110378	3.4622	0.000949004	0.00258674	-1.60919
F3 vs Healthy	EZR	0.269285	0.11336	0.425211	0.0932838	3.44864	0.000990184	0.00268397	-1.64408
[truncated: 3,845 more rows]
