# Supplementary material for: Integrative proteo-transcriptomic characterization of advanced fibrosis in chronic liver disease across etiologies
Source: Cell Rep Med. 2025 Jan 30;6(2):101935. doi: 10.1016/j.xcrm.2025.101935 (PMC11866494; doi:10.1016/j.xcrm.2025.101935)
Supplement: Data S6. Proteo-transcriptomics signatures, related to Figures 5B and 5C [file mmc7.xlsx]

## Sheet: Sheet 1
pro	gene	cor	p	padj	RNA tissue specificity	RNA tissue specific nTPM	Gene description	Molecular function	Biological process	Protein class	Secretome location	Secretome function	.
VTCN1	VTCN1	0.404954	2.47941788330416e-08	3.20788e-07	Tissue enhanced	breast: 98.1;fallopian tube: 31.4;pancreas: 29.1	V-set domain containing T cell activation inhibitor 1		Adaptive immunity, Immunity	Predicted intracellular proteins, Predicted membrane proteins			.
ZBTB16	ZBTB16	0.326204	9.95191021997208e-06	8.0385e-05	Low tissue specificity		Zinc finger and BTB domain containing 16	DNA-binding, Repressor	Transcription, Transcription regulation, Ubl conjugation pathway	Cancer-related genes, Disease related genes, Human disease related genes, Predicted intracellular proteins, Transcription factors			.
SLAMF8	SLAMF8	0.441598	8.51502866267374e-10	1.44755e-08	Tissue enhanced	lymphoid tissue: 32.1	SLAM family member 8			CD markers, Predicted membrane proteins			.
NAMPT	NAMPT	0.481323	1.35938616106375e-11	3.20552e-10	Low tissue specificity		Nicotinamide phosphoribosyltransferase	Cytokine, Glycosyltransferase, Transferase	Biological rhythms, Pyridine nucleotide biosynthesis	Cancer-related genes, Enzymes, Metabolic proteins, Plasma proteins, Predicted intracellular proteins, Predicted secreted proteins	Secreted to blood	Cytokine	.
TNF	TNF	0.369078	4.64093090812836e-07	4.81209e-06	Tissue enhanced	bone marrow: 20.9;lymphoid tissue: 6.3	Tumor necrosis factor	Cytokine		Cancer-related genes, Candidate cardiovascular disease genes, Disease related genes, FDA approved drug targets, Human disease related genes, Plasma proteins, Predicted intracellular proteins, Predicted secreted proteins	Secreted to blood	Cytokine	.
SLAMF6	SLAMF6	0.32094	1.40643054975378e-05	0.000109372	Tissue enriched	lymphoid tissue: 60.2	SLAM family member 6	Receptor	Adaptive immunity, Immunity, Innate immunity	CD markers, Predicted membrane proteins			.
BAMBI	BAMBI	0.301141	4.88012163029519e-05	0.000333399	Low tissue specificity		BMP and activin membrane bound inhibitor			Plasma proteins, Predicted membrane proteins			.
IL6	IL6	0.570804	1.0875121516852e-16	6.11516e-15	Tissue enhanced	adipose tissue: 210.6;urinary bladder: 265.7	Interleukin 6	Cytokine, Growth factor	Acute phase	Cancer-related genes, Candidate cardiovascular disease genes, Disease related genes, FDA approved drug targets, Human disease related genes, Plasma proteins, Predicted intracellular proteins, Predicted membrane proteins, Predicted secreted proteins	Secreted to blood	Acute phase	.
SEZ6L2	SEZ6L2	0.638963	1.07492997727957e-21	1.20888e-19	Tissue enhanced	brain: 101.5;pituitary gland: 89.4	Seizure related 6 homolog like 2			Predicted intracellular proteins, Predicted membrane proteins			.
ADGRG1	ADGRG1	0.423882	4.12793191592787e-09	6.03504e-08	Tissue enhanced	thyroid gland: 209.8	Adhesion G protein-coupled receptor G1	Developmental protein, G-protein coupled receptor, Heparin-binding, Receptor, Transducer	Cell adhesion, Differentiation, Neurogenesis	Disease related genes, G-protein coupled receptors, Human disease related genes, Potential drug targets, Predicted intracellular proteins, Predicted membrane proteins, Predicted secreted proteins	Secreted to blood	Receptor	.
KRT18	KRT18	0.380572	1.73895856326231e-07	1.97082e-06	Low tissue specificity		Keratin 18		Cell cycle, Host-virus interaction	Cancer-related genes, Disease related genes, Human disease related genes, Predicted intracellular proteins			.
FLT1	FLT1	0.544546	4.70021899196617e-15	1.76198e-13	Tissue enriched	placenta: 405.3	Fms related receptor tyrosine kinase 1	Developmental protein, Kinase, Receptor, Transferase, Tyrosine-protein kinase	Angiogenesis, Chemotaxis, Differentiation	Cancer-related genes, Disease related genes, Enzymes, FDA approved drug targets, Plasma proteins, Predicted membrane proteins, Predicted secreted proteins, RAS pathway related proteins	Secreted to blood	Receptor	.
MME	MME	0.476929	1.9337637414106e-11	4.41744e-10	Tissue enhanced	intestine: 324.3;kidney: 292.0	Membrane metalloendopeptidase	Hydrolase, Metalloprotease, Protease		Cancer-related genes, Candidate cardiovascular disease genes, CD markers, Disease related genes, Enzymes, FDA approved drug targets, Human disease related genes, Plasma proteins, Predicted intracellular proteins, Predicted membrane proteins			.
IGSF3	IGSF3	0.612559	1.30103433640667e-19	1.11889e-17	Low tissue specificity		Immunoglobulin superfamily member 3			Disease related genes, Human disease related genes, Predicted intracellular proteins, Predicted membrane proteins			.
DSG4	DSG4	0.370851	3.74938788835909e-07	3.92797e-06	Tissue enriched	skin 1: 2.8	Desmoglein 4		Cell adhesion	Disease related genes, Human disease related genes, Predicted membrane proteins			.
CES3	CES3	0.307881	3.06230117364937e-05	0.000215244	Tissue enhanced	intestine: 37.1;liver: 51.2;skeletal muscle: 23.9	Carboxylesterase 3	Hydrolase, Serine esterase		Enzymes, Metabolic proteins, Predicted intracellular proteins	Intracellular and membrane	Enzyme	.
CA12	CA12	0.386214	1.10045116520582e-07	1.28709e-06	Tissue enhanced	choroid plexus: 149.3;kidney: 280.0;skin 1: 138.4	Carbonic anhydrase 12	Lyase		Disease related genes, Enzymes, FDA approved drug targets, Human disease related genes, Metabolic proteins, Predicted membrane proteins			.
INPP1	INPP1	0.499368	1.49322615438619e-12	4.11905e-11	Low tissue specificity		Inositol polyphosphate-1-phosphatase	Hydrolase		Enzymes, Metabolic proteins, Predicted intracellular proteins			.
AREG	AREG	0.785221	2.85482218789014e-38	2.08688e-35	Tissue enhanced	bone marrow: 128.6;placenta: 317.5;urinary bladder: 140.0	Amphiregulin	Cytokine, Growth factor		Cancer-related genes, Human disease related genes, Predicted membrane proteins			.
CCN1	CCN1	0.341186	3.36401944267444e-06	2.94503e-05	Low tissue specificity		Cellular communication network factor 1	Growth factor binding, Heparin-binding	Cell adhesion, Chemotaxis	Predicted secreted proteins	Secreted to extracellular matrix	Cell adhesion	.
CPE	CPE	0.33584	4.88115103588001e-06	4.14898e-05	Tissue enhanced	brain: 1074.3;retina: 718.7	Carboxypeptidase E	Carboxypeptidase, Hydrolase, Metalloprotease, Protease		Disease related genes, Enzymes, Plasma proteins, Potential drug targets, Predicted intracellular proteins	Intracellular and membrane	Enzyme	.
CA14	CA14	0.569443	1.33289054177745e-16	7.21736e-15	Tissue enhanced	choroid plexus: 116.2;retina: 38.2;tongue: 45.6	Carbonic anhydrase 14	Lyase		Enzymes, FDA approved drug targets, Metabolic proteins, Predicted intracellular proteins, Predicted membrane proteins			.
FGF21	FGF21	0.453982	2.20451409258422e-10	4.24079e-09	Tissue enriched	liver: 82.1	Fibroblast growth factor 21	Growth factor		Predicted secreted proteins, RAS pathway related proteins	Secreted to blood	Growth factor	.
HSPB6	HSPB6	0.472522	3.12984414783511e-11	6.8296e-10	Tissue enhanced	skeletal muscle: 2865.7;tongue: 1690.4	Heat shock protein family B (small) member 6	Chaperone	Stress response	Predicted intracellular proteins	Intracellular and membrane	Other	.
FGF23	FGF23	0.404122	2.43045777706281e-08	3.17262e-07	Tissue enhanced	heart muscle: 4.8;liver: 4.0	Fibroblast growth factor 23	Growth factor	Differentiation	Cancer-related genes, Disease related genes, Human disease related genes, Plasma proteins, Potential drug targets, Predicted secreted proteins, RAS pathway related proteins, Transporters	Secreted to blood	Growth factor	.
CA9	CA9	0.448592	3.80521089874938e-10	6.95402e-09	Tissue enriched	stomach 1: 281.3	Carbonic anhydrase 9	Lyase		Enzymes, FDA approved drug targets, Metabolic proteins, Predicted membrane proteins, Transporters			.
ACP6	ACP6	0.309598	2.74991495933196e-05	0.000199028	Low tissue specificity		Acid phosphatase 6, lysophosphatidic	Hydrolase	Lipid metabolism, Phospholipid metabolism	Enzymes, Metabolic proteins, Predicted intracellular proteins	Intracellular and membrane	Enzyme	.
PRTG	PRTG	0.37081	3.76139120488271e-07	3.92797e-06	Tissue enhanced	retina: 10.1;thyroid gland: 10.4	Protogenin	Developmental protein		Predicted intracellular proteins, Predicted membrane proteins			.
CCN4	CCN4	0.308288	2.98537891175156e-05	0.000210851	Tissue enhanced	ovary: 19.3	Cellular communication network factor 4		Cell adhesion, Wnt signaling pathway	Cancer-related genes, Predicted secreted proteins	Secreted to extracellular matrix	Cell adhesion	.
EDA2R	EDA2R	0.456597	1.68568380130861e-10	3.33036e-09	Low tissue specificity		Ectodysplasin A2 receptor	Developmental protein, Receptor	Differentiation	Predicted membrane proteins			.
ADM	ADM	0.376071	2.48954137025809e-07	2.69608e-06	Tissue enhanced	adipose tissue: 329.3	Adrenomedullin	Hormone		Cancer-related genes, Plasma proteins, Predicted intracellular proteins, Predicted secreted proteins	Secreted to blood	Hormone	.
KDR	KDR	0.564931	2.59962998972604e-16	1.22602e-14	Low tissue specificity		Kinase insert domain receptor	Developmental protein, Kinase, Receptor, Transferase, Tyrosine-protein kinase	Angiogenesis, Differentiation, Host-virus interaction	Cancer-related genes, CD markers, Disease related genes, Enzymes, FDA approved drug targets, Human disease related genes, Plasma proteins, Predicted membrane proteins, RAS pathway related proteins	Intracellular and membrane	Receptor	.
IL13RA1	IL13RA1	0.394759	5.41353001589631e-08	6.70727e-07	Low tissue specificity		Interleukin 13 receptor subunit alpha 1	Receptor		CD markers, Predicted intracellular proteins, Predicted membrane proteins, Transporters	Intracellular and membrane	Receptor	.
WFDC2	WFDC2	0.35642	3.47485548155718e-06	3.02395e-05	Tissue enhanced	cervix: 5022.3;salivary gland: 1926.5	WAP four-disulfide core domain 2	Aspartic protease inhibitor, Protease inhibitor, Serine protease inhibitor, Thiol protease inhibitor		Cancer-related genes, Predicted intracellular proteins, Predicted secreted proteins	Secreted in other tissues	Enzyme inhibitor	.
FOSB	FOSB	0.556838	8.40064665265821e-16	3.61228e-14	Low tissue specificity		FosB proto-oncogene, AP-1 transcription factor subunit	DNA-binding		Predicted intracellular proteins, Transcription factors			.
ANXA5	ANXA5	0.302263	4.33400505542574e-05	0.000298883	Low tissue specificity		Annexin A5		Blood coagulation, Hemostasis	Disease related genes, FDA approved drug targets, Plasma proteins, Predicted intracellular proteins, Transporters			.
GDNF	GDNF	0.521805	9.50185724717298e-14	2.89411e-12	Tissue enhanced	intestine: 7.9;skeletal muscle: 9.7	Glial cell derived neurotrophic factor	Growth factor		Cancer-related genes, Disease related genes, Human disease related genes, Predicted intracellular proteins, Predicted secreted proteins	Secreted in other tissues	Growth factor	.
SLIT2	SLIT2	0.479637	1.43352409343347e-11	3.32669e-10	Low tissue specificity		Slit guidance ligand 2	Developmental protein, Heparin-binding	Chemotaxis, Differentiation, Neurogenesis	Predicted intracellular proteins, Predicted membrane proteins, Predicted secreted proteins, Transporters	Secreted in other tissues	Developmental protein	.
MUC13	MUC13	0.792426	2.03334482385581e-39	2.97275e-36	Tissue enriched	intestine: 597.4	Mucin 13, cell surface associated			Predicted membrane proteins, Predicted secreted proteins	Secreted to digestive system	No annotated function	.
KEL	KEL	0.366667	5.17917233601731e-07	5.22203e-06	Group enriched	bone marrow: 55.5;testis: 31.4	Kell metallo-endopeptidase (Kell blood group)	Blood group antigen, Hydrolase, Metalloprotease, Protease		Blood group antigen proteins, Cancer-related genes, CD markers, Enzymes, Predicted intracellular proteins, Predicted membrane proteins			.
HMOX2	HMOX2	0.355058	1.2395317333574e-06	1.17675e-05	Low tissue specificity		Heme oxygenase 2	Oxidoreductase		Enzymes, Metabolic proteins, Plasma proteins, Predicted intracellular proteins, Predicted membrane proteins			.
CSF2RA	CSF2RA	0.345271	2.35839572968162e-06	2.15498e-05	Tissue enhanced	placenta: 61.6	Colony stimulating factor 2 receptor subunit alpha	Receptor		Cancer-related genes, CD markers, Disease related genes, FDA approved drug targets, Human disease related genes, Predicted membrane proteins, Predicted secreted proteins	Secreted to blood	Receptor	.
SERPINB9	SERPINB9	0.342364	2.90149073607647e-06	2.55541e-05	Tissue enhanced	lymphoid tissue: 39.9;placenta: 50.5	Serpin family B member 9	Protease inhibitor, Serine protease inhibitor		Predicted intracellular proteins			.
FKBP5	FKBP5	0.472503	2.75640422816597e-11	6.19979e-10	Tissue enhanced	skeletal muscle: 860.8;tongue: 889.5	FKBP prolyl isomerase 5	Chaperone, Isomerase, Rotamase		Cancer-related genes, Enzymes, Human disease related genes, Metabolic proteins, Plasma proteins, Predicted intracellular proteins			.
FLRT2	FLRT2	0.358496	8.94411790329814e-07	8.6598e-06	Tissue enhanced	ovary: 39.7	Fibronectin leucine rich transmembrane protein 2	Developmental protein	Cell adhesion	Predicted intracellular proteins, Predicted membrane proteins	Intracellular and membrane	Developmental protein	.
FRZB	FRZB	0.42559	3.17859084506336e-09	4.79082e-08	Group enriched	choroid plexus: 152.8;lymphoid tissue: 86.6;retina: 326.6;tongue: 111.8	Frizzled related protein	Developmental protein	Differentiation, Wnt signaling pathway	Disease related genes, Predicted secreted proteins	Secreted in other tissues	Developmental protein	.
TCL1A	TCL1A	0.468291	4.35045415462608e-11	9.21792e-10	Tissue enriched	lymphoid tissue: 261.2	TCL1 family AKT coactivator A			Cancer-related genes, Disease related genes, Predicted intracellular proteins			.
ROBO2	ROBO2	0.426865	2.81988284925818e-09	4.38582e-08	Tissue enhanced	brain: 10.7;ovary: 13.5	Roundabout guidance receptor 2	Developmental protein	Chemotaxis, Differentiation, Neurogenesis	Disease related genes, Human disease related genes, Plasma proteins, Predicted intracellular proteins, Predicted membrane proteins			.
DDR1	DDR1	0.385902	1.03871969230072e-07	1.22468e-06	Low tissue specificity		Discoidin domain receptor tyrosine kinase 1	Kinase, Receptor, Transferase, Tyrosine-protein kinase	Lactation, Pregnancy	CD markers, Enzymes, Predicted intracellular proteins, Predicted membrane proteins	Intracellular and membrane	Receptor	.
PVR	PVR	0.313569	2.02554570006144e-05	0.000151089	Low tissue specificity		PVR cell adhesion molecule	Host cell receptor for virus entry, Receptor	Cell adhesion, Host-virus interaction	CD markers, Plasma proteins, Predicted intracellular proteins, Predicted membrane proteins, Predicted secreted proteins	Secreted - unknown location	Receptor	.
STC1	STC1	0.638948	8.27076335134356e-22	1.00765e-19	Low tissue specificity		Stanniocalcin 1	Hormone		Predicted intracellular proteins, Predicted secreted proteins	Secreted in other tissues	Hormone	.
EZR	EZR	0.486169	6.00365164815798e-12	1.51333e-10	Low tissue specificity		Ezrin		Cell shape	Cancer-related genes, Plasma proteins, Predicted intracellular proteins			.
VCAN	VCAN	0.663733	5.71555913781358e-24	9.28461e-22	Tissue enhanced	lymphoid tissue: 72.9;placenta: 71.1	Versican			Disease related genes, Human disease related genes, Plasma proteins, Predicted intracellular proteins, Predicted secreted proteins	Secreted to blood	No annotated function	.
TNFRSF21	TNFRSF21	0.39868	3.55119417631866e-08	4.47573e-07	Tissue enhanced	brain: 109.7;urinary bladder: 142.7	TNF receptor superfamily member 21	Receptor	Adaptive immunity, Apoptosis, Host-virus interaction, Immunity	CD markers, Plasma proteins, Predicted membrane proteins			.
CLEC1B	CLEC1B	0.519566	1.07561806223618e-13	3.20929e-12	Tissue enriched	liver: 77.6	C-type lectin domain family 1 member B	Receptor	Host-virus interaction	Predicted intracellular proteins, Predicted membrane proteins			.
NID2	NID2	0.377536	2.04694353349327e-07	2.2501e-06	Tissue enhanced	ovary: 59.4;placenta: 58.7	Nidogen 2		Cell adhesion	Plasma proteins, Predicted intracellular proteins, Predicted secreted proteins	Secreted to extracellular matrix	Cell adhesion	.
INHBC	INHBC	0.605419	3.50060231134643e-19	2.69362e-17	Tissue enriched	liver: 159.9	Inhibin subunit beta C	Growth factor, Hormone		Plasma proteins, Predicted secreted proteins	Secreted to blood	Hormone	.
THBS2	THBS2	0.564912	2.14504364767875e-16	1.04535e-14	Low tissue specificity		Thrombospondin 2	Heparin-binding	Cell adhesion	Cancer-related genes, Disease related genes, Human disease related genes, Plasma proteins, Predicted secreted proteins	Secreted to extracellular matrix	Cell adhesion	.
CD109	CD109	0.409724	1.35328324247031e-08	1.84907e-07	Tissue enriched	parathyroid gland: 319.7	CD109 molecule	Protease inhibitor, Serine protease inhibitor		CD markers, Plasma proteins, Predicted membrane proteins			.
SPINT1	SPINT1	0.461604	8.86508313984191e-11	1.8001e-09	Tissue enhanced	esophagus: 248.3	Serine peptidase inhibitor, Kunitz type 1	Protease inhibitor, Serine protease inhibitor		Cancer-related genes, Plasma proteins, Predicted intracellular proteins, Predicted membrane proteins, Predicted secreted proteins, Transporters	Secreted to blood	Enzyme inhibitor	.
FCRL5	FCRL5	0.461063	9.38427309351678e-11	1.87943e-09	Tissue enriched	lymphoid tissue: 35.4	Fc receptor like 5	Receptor	Fertilization	CD markers, Disease related genes, Predicted membrane proteins, Predicted secreted proteins	Secreted to blood	Receptor	.
PLAU	PLAU	0.348693	2.5826110099693e-06	2.33073e-05	Tissue enhanced	kidney: 101.0;urinary bladder: 123.8	Plasminogen activator, urokinase	Hydrolase, Protease, Serine protease	Blood coagulation, Fibrinolysis, Hemostasis, Plasminogen activation	Cancer-related genes, Disease related genes, Enzymes, Plasma proteins, Potential drug targets, Predicted intracellular proteins, Predicted secreted proteins	Secreted to blood	Blood coagulation	.
B4GAT1	B4GAT1	0.490715	3.56167282143381e-12	9.46757e-11	Tissue enhanced	brain: 199.4	Beta-1,4-glucuronyltransferase 1	Glycosyltransferase, Transferase		Disease related genes, Human disease related genes, Metabolic proteins, Plasma proteins, Predicted intracellular proteins	Intracellular and membrane	Enzyme	.
PAMR1	PAMR1	0.373338	2.85674338002305e-07	3.071e-06	Low tissue specificity		Peptidase domain containing associated with muscle regeneration 1	Serine protease homolog		Enzymes, Predicted intracellular proteins, Predicted secreted proteins	Secreted - unknown location	Other	.
CSF3	CSF3	0.3839	1.32904847866114e-07	1.54212e-06	Tissue enhanced	lung: 119.2;urinary bladder: 55.3	Colony stimulating factor 3	Cytokine, Growth factor		Cancer-related genes, Plasma proteins, Predicted secreted proteins	Secreted to blood	Cytokine	.
JCHAIN	JCHAIN	0.480404	1.31635808924552e-11	3.15494e-10	Tissue enhanced	breast: 2922.1;intestine: 7701.3;stomach 1: 5747.7	Joining chain of multimeric IgA and IgM			Plasma proteins, Predicted secreted proteins	Secreted to blood	No annotated function	.
IL15RA	IL15RA	0.318993	1.50838299115189e-05	0.000115458	Low tissue specificity		Interleukin 15 receptor subunit alpha	Receptor		CD markers, Predicted intracellular proteins, Predicted membrane proteins, Predicted secreted proteins	Secreted to blood	Receptor	.
DPP10	DPP10	0.367557	4.83689261525633e-07	4.92873e-06	Group enriched	adrenal gland: 10.4;brain: 21.0;pancreas: 16.7	Dipeptidyl peptidase like 10			Disease related genes, Enzymes, Potential drug targets, Predicted intracellular proteins, Predicted membrane proteins, Transporters			.
SIGLEC10	SIGLEC10	0.382912	1.43987704491657e-07	1.64461e-06	Tissue enhanced	lymphoid tissue: 37.5	Sialic acid binding Ig like lectin 10		Adaptive immunity, Cell adhesion, Immunity, Innate immunity	Predicted intracellular proteins, Predicted membrane proteins	Intracellular and membrane	Immunity	.
ISM1	ISM1	0.452014	2.69370479082515e-10	5.04897e-09	Tissue enhanced	thyroid gland: 43.1	Isthmin 1			Predicted secreted proteins	Secreted in other tissues	No annotated function	.
FCAR	FCAR	0.301218	4.61977492307013e-05	0.000317094	Tissue enhanced	bone marrow: 25.9;lung: 10.2;lymphoid tissue: 13.1	Fc alpha receptor	IgA-binding protein, Receptor		CD markers, Predicted intracellular proteins, Predicted membrane proteins	Intracellular and membrane	Receptor	.
PTX3	PTX3	0.488095	5.53401307160148e-12	1.41943e-10	Tissue enhanced	adipose tissue: 224.0;urinary bladder: 184.6	Pentraxin 3			Plasma proteins, Predicted secreted proteins	Secreted to blood	No annotated function	.
EGLN1	EGLN1	0.43939	9.45497306823464e-10	1.58887e-08	Tissue enhanced	skeletal muscle: 183.9	Egl-9 family hypoxia inducible factor 1	Dioxygenase, Oxidoreductase		Disease related genes, Enzymes, FDA approved drug targets, Human disease related genes, Plasma proteins, Predicted intracellular proteins			.
IL4R	IL4R	0.354735	1.26934307295111e-06	1.19728e-05	Low tissue specificity		Interleukin 4 receptor	Receptor	Immunity	Cancer-related genes, CD markers, FDA approved drug targets, Human disease related genes, Plasma proteins, Predicted intracellular proteins, Predicted membrane proteins, Predicted secreted proteins, Transporters	Secreted to blood	Receptor	.
KRT19	KRT19	0.535327	1.63401707665684e-14	5.77817e-13	Tissue enhanced	esophagus: 864.1;salivary gland: 786.9	Keratin 19		Host-virus interaction	Cancer-related genes, Plasma proteins, Predicted intracellular proteins			.
TGFA	TGFA	0.430844	2.14960238252088e-09	3.37927e-08	Tissue enhanced	esophagus: 24.7	Transforming growth factor alpha	Growth factor, Mitogen		Cancer-related genes, Human disease related genes, Plasma proteins, Predicted membrane proteins, Predicted secreted proteins, RAS pathway related proteins	Secreted to blood	Growth factor	.
TNFSF10	TNFSF10	0.535129	1.41328606390594e-14	5.16556e-13	Low tissue specificity		TNF superfamily member 10	Cytokine	Apoptosis	Cancer-related genes, CD markers, Predicted intracellular proteins, Predicted membrane proteins, Predicted secreted proteins, Transporters	Secreted to blood	Cytokine	.
SERPINB8	SERPINB8	0.498258	2.27722850826528e-12	6.16539e-11	Tissue enhanced	skin 1: 56.9	Serpin family B member 8	Protease inhibitor, Serine protease inhibitor		Disease related genes, Human disease related genes, Plasma proteins, Predicted intracellular proteins			.
CXCL8	CXCL8	0.530139	7.0118926958582e-12	1.73752e-10	Tissue enriched	bone marrow: 3130.9	C-X-C motif chemokine ligand 8	Cytokine	Chemotaxis, Inflammatory response	Cancer-related genes, Candidate cardiovascular disease genes, Plasma proteins, Predicted secreted proteins	Secreted to blood	Chemokine	.
NFASC	NFASC	0.531735	2.21985456535004e-14	7.54751e-13	Tissue enhanced	brain: 33.3	Neurofascin		Cell adhesion	Disease related genes, Human disease related genes, Plasma proteins, Predicted intracellular proteins, Predicted membrane proteins			.
HGF	HGF	0.454236	1.90841348198486e-10	3.72013e-09	Tissue enriched	placenta: 301.5	Hepatocyte growth factor	Growth factor, Serine protease homolog		Cancer-related genes, Candidate cardiovascular disease genes, Disease related genes, Enzymes, Human disease related genes, Plasma proteins, Potential drug targets, Predicted secreted proteins, RAS pathway related proteins	Secreted to blood	Growth factor	.
CLSTN2	CLSTN2	0.639931	6.84877002890329e-22	9.10264e-20	Tissue enhanced	brain: 20.4;ovary: 40.5	Calsyntenin 2		Cell adhesion	Predicted membrane proteins			.
LY9	LY9	0.348115	1.92169125492005e-06	1.76699e-05	Tissue enhanced	bone marrow: 11.3;intestine: 11.7;lymphoid tissue: 30.3	Lymphocyte antigen 9		Adaptive immunity, Cell adhesion, Immunity, Innate immunity	CD markers, Predicted intracellular proteins, Predicted membrane proteins			.
IFNGR1	IFNGR1	0.389017	8.02907438023194e-08	9.5435e-07	Low tissue specificity		Interferon gamma receptor 1	Receptor		CD markers, Disease related genes, FDA approved drug targets, Human disease related genes, Predicted intracellular proteins, Predicted membrane proteins			.
CRIM1	CRIM1	0.545877	3.27001888917522e-15	1.2581e-13	Tissue enhanced	placenta: 158.3	Cysteine rich transmembrane BMP regulator 1			Predicted intracellular proteins, Predicted membrane proteins, Transporters	Intracellular and membrane	No annotated function	.
ERBB3	ERBB3	0.470475	3.43632254850265e-11	7.38809e-10	Low tissue specificity		Erb-b2 receptor tyrosine kinase 3	Kinase, Receptor, Transferase, Tyrosine-protein kinase		Cancer-related genes, Disease related genes, Enzymes, Human disease related genes, Plasma proteins, Potential drug targets, Predicted intracellular proteins, Predicted membrane proteins, Predicted secreted proteins, Transporters	Secreted - unknown location	Receptor	.
MZB1	MZB1	0.37087	3.4675930524493e-07	3.70045e-06	Tissue enhanced	intestine: 87.2;lymphoid tissue: 265.7	Marginal zone B and B1 cell specific protein		Apoptosis	Predicted secreted proteins	Secreted to blood	Other	.
ROBO1	ROBO1	0.515415	1.81658927683734e-13	5.31171e-12	Low tissue specificity		Roundabout guidance receptor 1	Developmental protein, Receptor	Chemotaxis, Differentiation, Neurogenesis	Predicted intracellular proteins, Predicted membrane proteins			.
CRHBP	CRHBP	0.671382	1.11741902637758e-24	2.33381e-22	Tissue enhanced	brain: 48.2;liver: 161.5	Corticotropin releasing hormone binding protein			Plasma proteins, Predicted secreted proteins	Secreted to blood	No annotated function	.
LGALS4	LGALS4	0.328388	7.63733071766342e-06	6.27291e-05	Tissue enriched	intestine: 1271.4	Galectin 4			Cancer-related genes, Plasma proteins, Predicted intracellular proteins			.
ESM1	ESM1	0.332073	5.94433390809353e-06	4.93785e-05	Tissue enhanced	kidney: 19.2;thyroid gland: 16.8	Endothelial cell specific molecule 1		Angiogenesis	Predicted secreted proteins	Secreted to blood	Developmental protein	.
SPON1	SPON1	0.445297	4.72169585447402e-10	8.52237e-09	Low tissue specificity		Spondin 1		Cell adhesion	Plasma proteins, Predicted secreted proteins	Secreted to blood	Cell adhesion	.
PLAUR	PLAUR	0.314889	1.86092770886607e-05	0.000140241	Tissue enriched	bone marrow: 680.7	Plasminogen activator, urokinase receptor	Receptor		Cancer-related genes, CD markers, FDA approved drug targets, Predicted intracellular proteins, Predicted membrane proteins	Intracellular and membrane	Receptor	.
ACTA2	ACTA2	0.553061	1.43655749359563e-15	5.83402e-14	Tissue enhanced	endometrium 1: 6452.4;seminal vesicle: 5718.9;smooth muscle: 7795.8	Actin alpha 2, smooth muscle	Hydrolase, Muscle protein		Disease related genes, Human disease related genes, Plasma proteins, Predicted intracellular proteins			.
S100P	S100P	0.320426	1.37395197218913e-05	0.000107418	Tissue enhanced	bone marrow: 1393.2;stomach 1: 1692.9;urinary bladder: 1708.0	S100 calcium binding protein P			Plasma proteins, Predicted intracellular proteins			.
ENTPD5	ENTPD5	0.468588	4.78260364492998e-11	9.98881e-10	Tissue enhanced	intestine: 103.8;kidney: 91.8;liver: 255.6	Ectonucleoside triphosphate diphosphohydrolase 5 (inactive)	Hydrolase		Enzymes, Metabolic proteins, Plasma proteins, Predicted intracellular proteins, Predicted secreted proteins	Secreted to blood	Enzyme	.
ACE2	ACE2	0.522623	8.56053561050874e-14	2.66287e-12	Tissue enhanced	gallbladder: 64.1;intestine: 237.9;kidney: 85.2	Angiotensin converting enzyme 2	Carboxypeptidase, Host cell receptor for virus entry, Hydrolase, Metalloprotease, Protease, Receptor	Host-virus interaction	Enzymes, Metabolic proteins, Predicted membrane proteins, Predicted secreted proteins, Transporters	Secreted to blood	Receptor	.
PAG1	PAG1	0.378763	2.00994841457797e-07	2.22617e-06	Low tissue specificity		Phosphoprotein membrane anchor with glycosphingolipid microdomains 1		Adaptive immunity, Immunity	Predicted intracellular proteins			.
PDGFRA	PDGFRA	0.59868	1.08465343673701e-18	6.89462e-17	Tissue enhanced	ovary: 193.9	Platelet derived growth factor receptor alpha	Developmental protein, Kinase, Receptor, Transferase, Tyrosine-protein kinase	Chemotaxis, Host-virus interaction	Cancer-related genes, CD markers, Disease related genes, Enzymes, FDA approved drug targets, Human disease related genes, Plasma proteins, Predicted intracellular proteins, Predicted membrane proteins, RAS pathway related proteins	Intracellular and membrane	Receptor	.
CDH6	CDH6	0.60696	2.69291670782704e-19	2.18725e-17	Tissue enhanced	kidney: 14.3	Cadherin 6		Cell adhesion	Plasma proteins, Predicted membrane proteins			.
MEP1B	MEP1B	0.601941	6.29656177943152e-19	4.38361e-17	Tissue enriched	intestine: 353.8	Meprin A subunit beta	Hydrolase, Metalloprotease, Protease	Inflammatory response	Enzymes, Predicted membrane proteins, Predicted secreted proteins, Transporters	Secreted to digestive system	Enzyme	.
SSC4D	SSC4D	0.507877	4.62112250816326e-13	1.29925e-11	Tissue enhanced	kidney: 2.6;parathyroid gland: 6.8;pituitary gland: 2.5	Scavenger receptor cysteine rich family member with 4 domains			Predicted secreted proteins	Secreted - unknown location	No annotated function	.
CDHR5	CDHR5	0.527658	3.79287886037116e-14	1.23226e-12	Group enriched	intestine: 288.9;liver: 126.6	Cadherin related family member 5		Differentiation	Plasma proteins, Predicted intracellular proteins, Predicted membrane proteins	Intracellular and membrane	Other	.
GDF2	GDF2	0.675754	4.29902214725668e-25	1.04753e-22	Tissue enriched	liver: 18.1	Growth differentiation factor 2	Cytokine, Growth factor	Angiogenesis	Disease related genes, Human disease related genes, Plasma proteins, Predicted secreted proteins	Secreted to blood	Cytokine	.
COL4A1	COL4A1	0.680244	1.58476909188666e-25	4.63386e-23	Tissue enhanced	placenta: 870.3	Collagen type IV alpha 1 chain		Angiogenesis	Disease related genes, Human disease related genes, Predicted intracellular proteins, Predicted secreted proteins	Secreted to extracellular matrix	Developmental protein	.
MARCO	MARCO	0.34259	2.85541524032986e-06	2.53007e-05	Tissue enhanced	liver: 92.1;lung: 193.5;lymphoid tissue: 85.7	Macrophage receptor with collagenous structure	Receptor	Immunity, Innate immunity	Plasma proteins, Predicted intracellular proteins, Predicted membrane proteins			.
IGFBP1	IGFBP1	0.472171	2.85798383147664e-11	6.33087e-10	Tissue enriched	liver: 1163.6	Insulin like growth factor binding protein 1	Growth factor binding		Candidate cardiovascular disease genes, Plasma proteins, Predicted secreted proteins	Secreted to blood	Other	.
ADAMTS13	ADAMTS13	0.566284	1.75055124764746e-16	8.82519e-15	Tissue enhanced	liver: 62.2	ADAM metallopeptidase with thrombospondin type 1 motif 13	Hydrolase, Metalloprotease, Protease	Blood coagulation, Hemostasis	Disease related genes, Enzymes, Human disease related genes, Plasma proteins, Potential drug targets, Predicted intracellular proteins, Predicted secreted proteins	Secreted to blood	Blood coagulation	.
IL1RL1	IL1RL1	0.567134	1.54294875317769e-16	8.0564e-15	Group enriched	choroid plexus: 59.9;kidney: 122.8;lung: 157.1;placenta: 193.2	Interleukin 1 receptor like 1	Hydrolase, Receptor		Candidate cardiovascular disease genes, Enzymes, Plasma proteins, Predicted intracellular proteins, Predicted membrane proteins, Predicted secreted proteins	Secreted to blood	Receptor	.
GDF15	GDF15	0.48035	1.15833032998638e-11	2.82246e-10	Tissue enhanced	kidney: 361.6;urinary bladder: 169.9	Growth differentiation factor 15	Cytokine, Growth factor		Cancer-related genes, Disease related genes, Plasma proteins, Predicted secreted proteins	Secreted to blood	Cytokine	.
LTBP2	LTBP2	0.55481	9.30421047102007e-16	3.8865e-14	Low tissue specificity		Latent transforming growth factor beta binding protein 2	Growth factor binding, Heparin-binding		Disease related genes, Human disease related genes, Plasma proteins, Predicted intracellular proteins, Predicted secreted proteins	Secreted to extracellular matrix	Other	.
VWF	VWF	0.429922	2.11206731816031e-09	3.35635e-08	Low tissue specificity		Von Willebrand factor		Blood coagulation, Cell adhesion, Hemostasis	Cancer-related genes, Candidate cardiovascular disease genes, Disease related genes, FDA approved drug targets, Human disease related genes, Plasma proteins, Predicted secreted proteins	Secreted to blood	Blood coagulation	.
IL2RA	IL2RA	0.422537	4.2252730071864e-09	6.11619e-08	Tissue enhanced	adipose tissue: 18.1;lymphoid tissue: 17.5;urinary bladder: 10.5	Interleukin 2 receptor subunit alpha	Receptor	Immunity	Cancer-related genes, CD markers, Disease related genes, FDA approved drug targets, Human disease related genes, Plasma proteins, Predicted membrane proteins			.
ENPP2	ENPP2	0.603299	5.01084858232586e-19	3.66293e-17	Tissue enriched	choroid plexus: 1296.7	Ectonucleotide pyrophosphatase/phosphodiesterase 2	Hydrolase	Chemotaxis, Lipid degradation, Lipid metabolism	Cancer-related genes, Enzymes, Metabolic proteins, Plasma proteins, Predicted intracellular proteins, Predicted membrane proteins, Predicted secreted proteins	Secreted to blood	Enzyme	.
CNDP1	CNDP1	0.771596	2.04910334984911e-36	9.98596e-34	Tissue enriched	brain: 154.3	Carnosine dipeptidase 1	Carboxypeptidase, Hydrolase, Metalloprotease, Protease		Enzymes, Metabolic proteins, Plasma proteins, Predicted intracellular proteins, Predicted secreted proteins	Secreted to blood	Enzyme	.
HYAL1	HYAL1	0.324881	9.66495872645828e-06	7.85009e-05	Tissue enhanced	liver: 196.6;lymphoid tissue: 92.8	Hyaluronidase 1	Glycosidase, Hydrolase		Disease related genes, Enzymes, Human disease related genes, Metabolic proteins, Plasma proteins, Potential drug targets, Predicted intracellular proteins, Predicted secreted proteins	Secreted to blood	Enzyme	.
CTSZ	CTSZ	0.30852	2.79149612528131e-05	0.000200057	Low tissue specificity		Cathepsin Z	Hydrolase, Protease, Thiol protease		Enzymes, Metabolic proteins, Plasma proteins, Predicted intracellular proteins	Intracellular and membrane	Enzyme	.
F7	F7	0.641441	5.11854009270573e-22	7.48331e-20	Tissue enriched	liver: 156.3	Coagulation factor VII	Hydrolase, Protease, Serine protease	Blood coagulation, Hemostasis	Candidate cardiovascular disease genes, Disease related genes, Enzymes, FDA approved drug targets, Human disease related genes, Plasma proteins, Predicted secreted proteins	Secreted to blood	Blood coagulation	.
RARRES2	RARRES2	0.431322	1.84840345010868e-09	2.99462e-08	Tissue enhanced	adrenal gland: 2325.9;choroid plexus: 1575.8;liver: 1945.9	Retinoic acid receptor responder 2		Chemotaxis, Differentiation, Inflammatory response	Plasma proteins, Predicted secreted proteins	Secreted to blood	Other	.
FCN2	FCN2	0.683482	7.63005905467577e-26	2.78879e-23	Tissue enriched	liver: 96.6	Ficolin 2		Complement activation lectin pathway, Immunity, Innate immunity	Plasma proteins, Predicted secreted proteins	Secreted to blood	Immunity	.
IGFBP3	IGFBP3	0.442392	6.30281383024019e-10	1.11021e-08	Tissue enhanced	liver: 693.4;placenta: 1799.7	Insulin like growth factor binding protein 3	Growth factor binding	Apoptosis	Cancer-related genes, Plasma proteins, Predicted intracellular proteins, Predicted secreted proteins	Secreted to blood	Other	.
PROC	PROC	0.557369	6.44646261424122e-16	2.85598e-14	Tissue enriched	liver: 584.1	Protein C, inactivator of coagulation factors Va and VIIIa	Hydrolase, Protease, Serine protease	Blood coagulation, Hemostasis	Cancer-related genes, Candidate cardiovascular disease genes, Disease related genes, Enzymes, FDA approved drug targets, Human disease related genes, Plasma proteins, Predicted intracellular proteins, Predicted secreted proteins	Secreted to blood	Blood coagulation	.
FETUB	FETUB	0.631787	3.20256598336255e-21	3.34439e-19	Tissue enriched	liver: 227.3	Fetuin B	Metalloenzyme inhibitor, Metalloprotease inhibitor, Protease inhibitor	Fertilization	Plasma proteins, Predicted intracellular proteins, Predicted secreted proteins	Secreted to blood	Enzyme inhibitor	.
ICAM1	ICAM1	0.353202	1.32552086089549e-06	1.24225e-05	Tissue enhanced	lung: 212.5;urinary bladder: 207.4	Intercellular adhesion molecule 1	Host cell receptor for virus entry, Receptor	Cell adhesion, Host-virus interaction	Cancer-related genes, Candidate cardiovascular disease genes, CD markers, FDA approved drug targets, Human disease related genes, Plasma proteins, Predicted intracellular proteins, Predicted membrane proteins, Transporters			.
SEMA7A	SEMA7A	0.331931	1.17503342715756e-05	9.23602e-05	Tissue enhanced	brain: 63.7;lymphoid tissue: 58.7	Semaphorin 7A (John Milton Hagen blood group)	Developmental protein	Differentiation, Inflammatory response, Neurogenesis	Blood group antigen proteins, CD markers, Disease related genes, Human disease related genes, Plasma proteins, Predicted membrane proteins			.
ACP5	ACP5	0.426484	2.0780401131137e-08	2.76876e-07	Tissue enhanced	lung: 159.9	Acid phosphatase 5, tartrate resistant	Hydrolase		Disease related genes, Enzymes, Human disease related genes, Metabolic proteins, Plasma proteins, Potential drug targets, Predicted intracellular proteins	Intracellular and membrane	Enzyme	.
CHI3L1	CHI3L1	0.481395	3.90543870883854e-09	5.76743e-08	Tissue enhanced	choroid plexus: 358.0;liver: 436.6	Chitinase 3 like 1	Antimicrobial	Apoptosis, Inflammatory response	Cancer-related genes, Disease related genes, Human disease related genes, Metabolic proteins, Plasma proteins, Predicted intracellular proteins, Predicted secreted proteins	Secreted to blood	Defense	.
DPP4	DPP4	0.557086	1.65994002331257e-14	5.77817e-13	Tissue enhanced	intestine: 134.2;parathyroid gland: 151.0;placenta: 129.7;prostate: 103.7	Dipeptidyl peptidase 4	Aminopeptidase, Hydrolase, Protease, Receptor, Serine protease	Cell adhesion, Host-virus interaction	CD markers, Enzymes, FDA approved drug targets, Plasma proteins, Predicted intracellular proteins, Predicted secreted proteins, Transporters	Secreted to blood	Receptor	.
PAPPA	PAPPA	0.438006	1.08176607253686e-09	1.79721e-08	Tissue enriched	placenta: 70.0	Pappalysin 1	Hydrolase, Metalloprotease, Protease		Cancer-related genes, Candidate cardiovascular disease genes, Enzymes, Plasma proteins, Predicted secreted proteins	Secreted in female reproductive system	Enzyme	.
JUN	JUN	0.465725	6.48962098869221e-11	1.33631e-09	Low tissue specificity		Jun proto-oncogene, AP-1 transcription factor subunit	Activator, DNA-binding	Transcription, Transcription regulation	Cancer-related genes, FDA approved drug targets, Predicted intracellular proteins, Transcription factors			.
IL10	IL10	0.423313	4.35085205455689e-09	6.23622e-08	Tissue enhanced	adipose tissue: 5.4;lymphoid tissue: 6.7	Interleukin 10	Cytokine		Cancer-related genes, Candidate cardiovascular disease genes, Human disease related genes, Plasma proteins, Predicted intracellular proteins, Predicted secreted proteins	Secreted to blood	Interleukin	.
IL3RA	IL3RA	0.601368	8.69834535537581e-19	5.78045e-17	Low tissue specificity		Interleukin 3 receptor subunit alpha	Receptor		CD markers, FDA approved drug targets, Predicted intracellular proteins, Predicted membrane proteins			.
