# Supplementary material for: Integrative proteo-transcriptomic characterization of advanced fibrosis in chronic liver disease across etiologies
Source: Cell Rep Med. 2025 Jan 30;6(2):101935. doi: 10.1016/j.xcrm.2025.101935 (PMC11866494; doi:10.1016/j.xcrm.2025.101935)
Supplement: Data S7. Protein importance in machine learning models for the prediction of advanced fibrosis and other model performance metrics, related to Figures 6C–6F [file mmc8.xlsx]

## Sheet: Sheet 1
model	Cohort	AUC	auc_raw	auc_ci	Sensitivity	Specificity	Pos Pred Value	Neg Pred Value	Precision	Recall	F1	Prevalence	Detection Rate	Detection Prevalence	Balanced Accuracy	Accuracy	Kappa	AccuracyLower	AccuracyUpper	AccuracyNull	AccuracyPValue	McnemarPValue	model_name
Top 15	Discovery	0.97	0.966741	0.922-1	0.863636	0.95122	0.904762	0.928571	0.904762	0.863636	0.883721	0.349206	0.301587	0.333333	0.907428	0.920635	0.823529	0.824424	0.973728	0.650794	6.51167e-07	1	F3 model
Top 10	Discovery	0.98	0.984479	0.963-1	0.863636	0.95122	0.904762	0.928571	0.904762	0.863636	0.883721	0.349206	0.301587	0.333333	0.907428	0.920635	0.823529	0.824424	0.973728	0.650794	6.51167e-07	1	F3 model
Top 5	Discovery	0.99	0.988914	0.973-1	0.909091	0.95122	0.909091	0.95122	0.909091	0.909091	0.909091	0.349206	0.31746	0.349206	0.930155	0.936508	0.86031	0.845339	0.982431	0.650794	9.90814e-08	1	F3 model
Top 3	Discovery	0.98	0.98337	0.961-1	0.909091	0.926829	0.869565	0.95	0.869565	0.909091	0.888889	0.349206	0.31746	0.365079	0.91796	0.920635	0.827208	0.824424	0.973728	0.650794	6.51167e-07	1	F3 model
Top 2	Discovery	0.98	0.98337	0.961-1	0.909091	0.95122	0.909091	0.95122	0.909091	0.909091	0.909091	0.349206	0.31746	0.349206	0.930155	0.936508	0.86031	0.845339	0.982431	0.650794	9.90814e-08	1	F3 model
Top 1	Discovery	0.98	0.97561	0.947-1	0.909091	0.902439	0.833333	0.948718	0.833333	0.909091	0.869565	0.349206	0.31746	0.380952	0.905765	0.904762	0.794788	0.804144	0.964241	0.650794	3.51483e-06	0.683091	F3 model
FIB4	Discovery	0.99	0.994457	0.985-1	1	0.585366	0.564103	1	0.564103	1	0.721311	0.349206	0.349206	0.619048	0.792683	0.730159	0.496474	0.603485	0.834287	0.650794	0.115851	0.000104212	F3 model
Top 15	Validation	0.86	0.857658	0.764-0.951	0.8	0.878378	0.727273	0.915493	0.727273	0.8	0.761905	0.288462	0.230769	0.317308	0.839189	0.855769	0.658793	0.773293	0.916969	0.711538	0.000438398	0.605577	F3 model
Top 10	Validation	0.88	0.875225	0.794-0.956	0.866667	0.851351	0.702703	0.940299	0.702703	0.866667	0.776119	0.288462	0.25	0.355769	0.859009	0.855769	0.671441	0.773293	0.916969	0.711538	0.000438398	0.121335	F3 model
Top 5	Validation	0.89	0.889189	0.808-0.97	0.866667	0.824324	0.666667	0.938462	0.666667	0.866667	0.753623	0.288462	0.25	0.375	0.845495	0.836538	0.634409	0.751232	0.901796	0.711538	0.00230005	0.0523451	F3 model
Top 3	Validation	0.88	0.879279	0.797-0.962	0.833333	0.864865	0.714286	0.927536	0.714286	0.833333	0.769231	0.288462	0.240385	0.336538	0.849099	0.855769	0.665236	0.773293	0.916969	0.711538	0.000438398	0.3017	F3 model
Top 2	Validation	0.89	0.89009	0.807-0.973	0.8	0.932432	0.827586	0.92	0.827586	0.8	0.813559	0.288462	0.230769	0.278846	0.866216	0.894231	0.739763	0.818627	0.946005	0.711538	6.38729e-06	1	F3 model
Top 1	Validation	0.87	0.873874	0.791-0.956	0.833333	0.797297	0.625	0.921875	0.625	0.833333	0.714286	0.288462	0.240385	0.384615	0.815315	0.807692	0.57377	0.718742	0.878396	0.711538	0.0171151	0.0441713	F3 model
FIB4	Validation	0.85	0.852703	0.777-0.928	1	0.243243	0.348837	1	0.348837	1	0.517241	0.288462	0.288462	0.826923	0.621622	0.461538	0.156431	0.363279	0.562045	0.711538	1	1.98676e-13	F3 model
Top 15	Discovery	0.99	0.991176	0.978-1	0.966667	0.941176	0.935484	0.969697	0.935484	0.966667	0.95082	0.46875	0.453125	0.484375	0.953922	0.953125	0.906067	0.869064	0.990227	0.53125	7.94022e-14	1	F4 model
Top 10	Discovery	0.99	0.989216	0.973-1	0.933333	0.970588	0.965517	0.942857	0.965517	0.933333	0.949153	0.46875	0.4375	0.453125	0.951961	0.953125	0.905697	0.869064	0.990227	0.53125	7.94022e-14	1	F4 model
Top 5	Discovery	0.97	0.972549	0.927-1	0.9	0.941176	0.931034	0.914286	0.931034	0.9	0.915254	0.46875	0.421875	0.453125	0.920588	0.921875	0.842829	0.827022	0.974146	0.53125	1.17946e-11	1	F4 model
Top 3	Discovery	0.97	0.970588	0.928-1	0.9	0.941176	0.931034	0.914286	0.931034	0.9	0.915254	0.46875	0.421875	0.453125	0.920588	0.921875	0.842829	0.827022	0.974146	0.53125	1.17946e-11	1	F4 model
Top 2	Discovery	0.97	0.970588	0.922-1	0.933333	0.911765	0.903226	0.939394	0.903226	0.933333	0.918033	0.46875	0.4375	0.484375	0.922549	0.921875	0.843444	0.827022	0.974146	0.53125	1.17946e-11	1	F4 model
Top 1	Discovery	0.92	0.922549	0.849-0.996	0.866667	0.852941	0.83871	0.878788	0.83871	0.866667	0.852459	0.46875	0.40625	0.484375	0.859804	0.859375	0.7182	0.749763	0.933626	0.53125	2.84886e-08	1	F4 model
FIB4	Discovery	0.99	0.993137	0.98-1	0.966667	0.941176	0.935484	0.969697	0.935484	0.966667	0.95082	0.46875	0.453125	0.484375	0.953922	0.953125	0.906067	0.869064	0.990227	0.53125	7.94022e-14	1	F4 model
Top 15	Validation	0.94	0.938217	0.894-0.982	0.886792	0.823529	0.839286	0.875	0.839286	0.886792	0.862385	0.509615	0.451923	0.538462	0.855161	0.855769	0.711111	0.773293	0.916969	0.509615	1.15461e-13	0.605577	F4 model
Top 10	Validation	0.93	0.934147	0.888-0.98	0.886792	0.745098	0.783333	0.863636	0.783333	0.886792	0.831858	0.509615	0.451923	0.576923	0.815945	0.817308	0.633531	0.729498	0.886274	0.509615	6.67842e-11	0.168669	F4 model
Top 5	Validation	0.93	0.925638	0.874-0.977	0.924528	0.588235	0.7	0.882353	0.7	0.924528	0.796748	0.509615	0.471154	0.673077	0.756382	0.759615	0.516009	0.665921	0.837998	0.509615	1.48537e-07	0.00137428	F4 model
Top 3	Validation	0.9	0.904181	0.843-0.966	0.886792	0.509804	0.652778	0.8125	0.652778	0.886792	0.752	0.509615	0.451923	0.692308	0.698298	0.701923	0.399404	0.604319	0.78767	0.509615	5.25784e-05	0.00122542	F4 model
Top 2	Validation	0.91	0.90603	0.85-0.962	0.886792	0.666667	0.734375	0.85	0.734375	0.886792	0.803419	0.509615	0.451923	0.615385	0.77673	0.778846	0.555721	0.68687	0.854345	0.509615	1.41895e-08	0.0370562	F4 model
Top 1	Validation	0.82	0.823344	0.742-0.904	0.90566	0.529412	0.666667	0.84375	0.666667	0.90566	0.768	0.509615	0.461538	0.692308	0.717536	0.721154	0.438152	0.62466	0.804645	0.509615	8.95102e-06	0.000830225	F4 model
FIB4	Validation	0.9	0.90455	0.843-0.966	0.867925	0.784314	0.807018	0.851064	0.807018	0.867925	0.836364	0.509615	0.442308	0.548077	0.826119	0.826923	0.653205	0.740326	0.894076	0.509615	1.50577e-11	0.4795	F4 model
Protein Importance in RF model
Fibrosis prediction model	protein	Overall
F3 model	NFASC	100
F3 model	GDF15	43.6283
F3 model	CRIM1	13.3004
F3 model	SEMA7A	11.353
F3 model	KRT19	11.0429
F3 model	FRZB	8.38917
F3 model	MZB1	7.79769
F3 model	SLAMF8	6.95441
F3 model	HGF	6.16327
F3 model	IGFBP3	5.76419
F3 model	ADGRG1	5.33391
F3 model	LGALS4	5.23114
F3 model	IL4R	4.61702
F3 model	VWF	4.46313
F3 model	DSG4	3.98327
F4 model	FLT1	100
F4 model	IGFBP3	59.8792
F4 model	KRT19	49.9413
F4 model	FCN2	38.7422
F4 model	CRIM1	29.944
F4 model	NFASC	27.5361
F4 model	TGFA	21.6838
F4 model	CA9	18.3736
F4 model	ANXA5	15.8218
F4 model	IL4R	14.7273
F4 model	GDF2	10.3345
F4 model	SERPINB8	9.60199
F4 model	HSPB6	9.16527
F4 model	INPP1	8.29741
F4 model	LTBP2	7.41908
